# Supplementary material for: An Integrated Metabolome and Transcriptome Analysis Reveal the Regulation Mechanisms of Flavonoid Biosynthesis in a Purple Tea Plant Cultivar
Source: Front Plant Sci. 2022 May 19;13:880227. doi: 10.3389/fpls.2022.880227 (PMC9161209; doi:10.3389/fpls.2022.880227)
Supplement: Supplementary file 1 [file Table_1.XLSX]

## Sheet: FILE1
Table S1. DEGs between purple leaves and green leaves
Gene ID	P1_FPKM	P2_FPKM	P3_FPKM	G1_FPKM	G2_FPKM	G3_FPKM	FDR	log2FC (P vs G)	Regulated （P vs G）
Camellia_sinensis_newGene_10015	1.52008	3.5427	3.80403	0	0	0	1.21e-12	Inf	up
Camellia_sinensis_newGene_10038	0.602266	0.20915	0.225851	1.41534	3.16081	1.60248	0.000713666	-2.67294	down
Camellia_sinensis_newGene_10073	1.30645	2.09084	2.52252	0.304297	0.409627	0.087436	4.19e-06	2.70965	up
Camellia_sinensis_newGene_10148	4.87353	6.30505	6.47641	0.940531	0.127138	0.142742	7.25e-11	3.57924	up
Camellia_sinensis_newGene_1015	4.15371	3.761	5.39362	0	0.683701	0.361321	1.47e-11	3.45311	up
Camellia_sinensis_newGene_1016	3.17044	5.99088	3.19406	0	0.161565	0.208349	1.33e-09	4.79431	up
Camellia_sinensis_newGene_10353	2.06722	2.99813	2.55708	0.202279	0.187153	0.168625	7.19e-09	3.41426	up
Camellia_sinensis_newGene_10407	1.77784	1.8032	4.53764	10.6284	18.3052	10.6092	2.21e-06	-2.44903	down
Camellia_sinensis_newGene_10480	5.88157	11.0464	8.34758	0.814173	0.7951	0.409323	9.26e-10	3.20118	up
Camellia_sinensis_newGene_10485	0.825614	0.216815	0.474314	3.21685	3.67825	3.1618	7.89e-08	-2.9495	down
Camellia_sinensis_newGene_10501	7.23066	10.7089	9.54419	0	0	0	5.07e-42	Inf	up
Camellia_sinensis_newGene_10570	0.187045	0.20831	0.071264	2.32219	2.92623	1.94525	4.09e-21	-4.12936	down
Camellia_sinensis_newGene_10576	1.24284	2.13196	1.68551	0.084278	0.291043	0.223535	2.08e-06	2.79329	up
Camellia_sinensis_newGene_10581	1.21124	1.66773	1.54685	0.313717	0.266057	0	6.67e-06	2.64473	up
Camellia_sinensis_newGene_10713	3.36366	5.5888	5.51741	0.636225	0.350246	0.14541	5.32e-10	3.37981	up
Camellia_sinensis_newGene_10730	1.37932	2.18144	1.86447	0.203377	0.251843	0.157773	2.06e-08	2.87472	up
Camellia_sinensis_newGene_10830	0.722541	0.913813	0.657353	0	0.041218	0	2.88e-13	5.32699	up
Camellia_sinensis_newGene_10874	2.9241	2.30214	2.01999	32.9036	25.606	25.1659	3.86e-26	-3.73428	down
Camellia_sinensis_newGene_10949	22.9041	48.8143	29.2301	1.91029	1.64928	0.549505	1.91e-09	4.36881	up
Camellia_sinensis_newGene_1096	0.133295	0.18018	0.875586	1.32043	1.56826	2.52475	0.000124016	-2.6964	down
Camellia_sinensis_newGene_10976	0.837621	0.325781	0.900308	6.31179	4.00904	4.95941	7e-11	-3.08624	down
Camellia_sinensis_newGene_11072	1.25573	2.46036	2.6101	0.180323	0.228637	0.264268	1.19e-07	2.77269	up
Camellia_sinensis_newGene_11132	3.92841	5.67439	2.75234	0.069517	0.895352	1.28314	0.000523752	2.22069	up
Camellia_sinensis_newGene_11192	13.2339	18.0099	14.3411	2.27347	1.74537	1.09217	7.87e-15	2.91902	up
Camellia_sinensis_newGene_1122	43.7922	33.3584	36.4034	0.729831	0.508998	0.624197	7.14e-49	5.69025	up
Camellia_sinensis_newGene_11250	0.771984	1.21887	2.07644	12.714	9.60097	11.6853	3.59e-29	-3.98191	down
Camellia_sinensis_newGene_11274	1.26211	1.09888	0.96766	0.226529	0.050721	0.070192	1.86e-07	2.92141	up
Camellia_sinensis_newGene_11277	1.20586	1.25218	1.81735	0.197504	0.143354	0.281648	1.45e-07	2.52274	up
Camellia_sinensis_newGene_1137	1.33878	0.636114	0.72334	20.6855	14.0607	14.1855	4.57e-16	-4.37187	down
Camellia_sinensis_newGene_11496	2.14775	1.07249	1.57375	0.300808	0.387265	0.202418	0.000260237	2.19007	up
Camellia_sinensis_newGene_11647	2.54211	6.76779	5.95794	0.269911	0.166046	0.076981	9.16e-09	4.40485	up
Camellia_sinensis_newGene_11663	0.848086	1.02842	1.26124	3.03284	7.37994	4.95346	0.000559341	-2.38214	down
Camellia_sinensis_newGene_11691	3.55364	5.25446	4.6982	0.902263	0.823667	0.491739	1.87e-11	2.64327	up
Camellia_sinensis_newGene_11702	2.1358	2.23425	2.50019	0.414671	0.592744	0.853046	5.84e-05	2.09832	up
Camellia_sinensis_newGene_11752	2.23025	2.16692	1.96149	35.9649	52.2092	35.8523	1.57e-40	-4.50783	down
Camellia_sinensis_newGene_11790	1.28219	1.44249	1.78135	5.7201	5.22877	5.59447	9.07e-05	-2.08021	down
Camellia_sinensis_newGene_11797	39.3584	70.7641	61.9105	8.24242	11.0775	10.2686	3.78e-09	2.31576	up
Camellia_sinensis_newGene_118	34.836	29.6835	15.4158	0.154389	0.325055	0.125094	1.86e-12	6.64155	up
Camellia_sinensis_newGene_11800	0.784559	0.884233	0.892253	5.97389	4.89855	4.68665	1.65e-09	-2.6314	down
Camellia_sinensis_newGene_11972	0.331956	0.151162	0.427078	1.04483	0.909668	1.39521	0.000180698	-2.0848	down
Camellia_sinensis_newGene_12055	2.04765	1.4542	2.21651	0.551703	0	0.479186	6.77e-05	2.2274	up
Camellia_sinensis_newGene_12057	2.50081	1.33765	1.38199	0	0	0.276904	2.47e-05	3.88693	up
Camellia_sinensis_newGene_12161	0.85914	1.1971	1.40021	0	0.022187	0	6.78e-17	6.52533	up
Camellia_sinensis_newGene_12171	4.98314	4.19928	4.04888	15.3027	17.6788	20.5086	1.13e-20	-2.26076	down
Camellia_sinensis_newGene_12220	0.997274	0.503937	0.888087	2.12612	4.64172	2.67131	0.000586186	-2.17316	down
Camellia_sinensis_newGene_12234	0.04393	0	0	10.6615	8.91719	8.97208	8.45e-44	-8.93901	down
Camellia_sinensis_newGene_1228	16.3967	18.6174	17.384	0	0	0	1.76e-61	Inf	up
Camellia_sinensis_newGene_1229	20.3007	22.1144	25.1288	0.066112	0.123663	0.028666	3e-115	7.88295	up
Camellia_sinensis_newGene_12328	1.02193	1.75663	2.13038	0.455824	0.268375	0.100594	0.000313864	2.00226	up
Camellia_sinensis_newGene_12370	42.0579	28.3684	30.9909	4.99031	2.32741	2.96572	5.67e-12	3.08087	up
Camellia_sinensis_newGene_12410	0.03727	0.05268	0	3.14725	4.85436	3.11682	6.85e-15	-5.85414	down
Camellia_sinensis_newGene_12443	0.389276	0.151247	0.133721	4.50904	3.04497	4.28195	1.45e-16	-4.32962	down
Camellia_sinensis_newGene_12511	1.54402	2.10307	2.291	0.187057	0.245078	0.424364	1.65e-09	2.57564	up
Camellia_sinensis_newGene_12516	14.3103	16.1739	22.9435	1.62053	2.55312	3.27655	4.63e-11	2.62062	up
Camellia_sinensis_newGene_12584	1.09362	1.05957	0.791903	0.064011	0.148153	0.083352	1.25e-06	2.96353	up
Camellia_sinensis_newGene_12620	0.377368	0.583853	0.768254	7.76979	10.141	7.81372	4.02e-14	-4.01964	down
Camellia_sinensis_newGene_12727	2.07172	0	1.34298	23.0124	11.8954	35.6254	1.94e-05	-4.54552	down
Camellia_sinensis_newGene_12896	1.3423	1.74883	1.96668	0	0	0	1.87e-15	Inf	up
Camellia_sinensis_newGene_12908	3.44014	4.11142	4.32748	0.655618	0.857682	0.664383	3.74e-10	2.38442	up
Camellia_sinensis_newGene_12946	17.6627	10.9491	13.1575	267.843	257.967	196.783	1.31e-39	-4.37268	down
Camellia_sinensis_newGene_1297	0.172014	0.117157	0.17531	1.5579	1.84269	3.16946	6.82e-07	-3.87697	down
Camellia_sinensis_newGene_13044	4.49629	5.64639	5.22706	0.566166	0.976377	0.489899	2.03e-09	2.60712	up
Camellia_sinensis_newGene_13095	1.25283	1.53462	1.07266	0.057234	0	0	2.58e-12	5.25247	up
Camellia_sinensis_newGene_13098	7.56635	10.4246	9.21578	1.17287	1.08145	1.46394	7.67e-14	2.63932	up
Camellia_sinensis_newGene_13112	1.50555	1.85634	1.45688	0.462278	0.211501	0	1.26e-05	2.5151	up
Camellia_sinensis_newGene_13114	4.66311	4.21737	5.64365	0.555303	0.114684	0	6.05e-13	4.09265	up
Camellia_sinensis_newGene_13129	1.07558	2.02133	2.45276	0.062092	0.086235	0.024493	9.93e-15	4.42841	up
Camellia_sinensis_newGene_13230	1.39353	1.87223	1.34971	0.202395	0.106023	0.192647	2.71e-06	2.71347	up
Camellia_sinensis_newGene_13356	0.147783	0.289995	0.094334	2.04642	4.59752	4.46255	2.99e-09	-4.50158	down
Camellia_sinensis_newGene_13364	1.28899	1.51888	1.4272	0.179684	0.233855	0.428649	5.82e-05	2.08109	up
Camellia_sinensis_newGene_13369	6.29438	4.62726	4.61571	0	0	0.114599	1.51e-15	6.30836	up
Camellia_sinensis_newGene_13381	1.12789	2.06036	1.91564	10.78	13.8616	10.1033	7.94e-25	-2.90755	down
Camellia_sinensis_newGene_13384	40.69	35.2467	29.8334	6.32189	6.5705	6.63369	8.09e-09	2.21325	up
Camellia_sinensis_newGene_13595	0.051243	0.046279	0.093325	0.45156	0.463729	0.561914	1.16e-07	-3.15936	down
Camellia_sinensis_newGene_13691	1.18897	1.577	1.33183	0.141804	0.111727	0	2.19e-09	3.72512	up
Camellia_sinensis_newGene_13701	0.277087	0.051375	0.018315	0.676932	0.555094	0.734904	2.42e-05	-2.59463	down
Camellia_sinensis_newGene_13726	0.873809	1.91327	1.8434	0.239173	0.269493	0.225032	3.2e-05	2.4028	up
Camellia_sinensis_newGene_13751	18.9375	20.8588	19.0653	1.36052	6.07194	4.62089	1.38e-14	2.08506	up
Camellia_sinensis_newGene_1385	0.204755	0.620987	1.0719	2.33055	4.4343	5.41588	1.9e-06	-2.97818	down
Camellia_sinensis_newGene_13875	3.34194	3.17379	3.07295	0.673539	0.490963	0.482349	1.35e-06	2.31053	up
Camellia_sinensis_newGene_13893	0	3.64068	0	34.782	50.8137	35.424	2.68e-37	-5.28138	down
Camellia_sinensis_newGene_13977	3.79199	4.67208	4.35409	0.08911	0.162418	0	8.81e-15	5.27663	up
Camellia_sinensis_newGene_13994	12.4756	16.5921	17.3887	2.09312	2.13947	1.75757	5.56e-30	2.72239	up
Camellia_sinensis_newGene_14032	6.84989	9.08852	5.4411	0.488665	0.737603	0.532166	5.8e-07	3.15175	up
Camellia_sinensis_newGene_14077	9.9516	10.5583	11.9102	2.78378	2.13953	0.961469	6.75e-10	2.44794	up
Camellia_sinensis_newGene_14078	1.66878	1.97879	2.05255	0.344045	0.285357	0.30866	7.4e-06	2.23728	up
Camellia_sinensis_newGene_1408	0.491326	0.429755	0.299175	9.59533	6.51121	12.2464	3.2e-11	-4.48516	down
Camellia_sinensis_newGene_14131	0.87843	1.66933	0.952956	0.185769	0.224395	0.19569	0.000167043	2.21327	up
Camellia_sinensis_newGene_14178	0.947772	1.62504	0.990145	0	0.213236	0.247085	4.58e-06	2.68939	up
Camellia_sinensis_newGene_14288	0.457463	0.300074	0.151134	1.88671	1.89026	1.83479	4.84e-09	-2.7827	down
Camellia_sinensis_newGene_14295	5.93928	4.9646	6.53482	1.30584	1.53418	0.718579	8.53e-08	2.32313	up
Camellia_sinensis_newGene_14466	2.5732	3.99765	4.79403	0.492827	0.46236	0.717133	1.16e-08	2.33313	up
Camellia_sinensis_newGene_14568	4.04692	3.43537	3.94856	0	0.378417	0.15493	4.18e-11	4.22565	up
Camellia_sinensis_newGene_1457	1.02287	1.29808	0.985669	0	0	0	1.06e-15	Inf	up
Camellia_sinensis_newGene_14585	40.2522	41.873	38.47	6.28277	7.73556	7.51671	5.71e-32	2.27172	up
Camellia_sinensis_newGene_14619	0.314125	0.249834	0.582313	1.50091	1.77712	1.2971	2.05e-05	-2.07072	down
Camellia_sinensis_newGene_14628	10.6468	13.9222	9.93593	0.373288	1.40615	2.98036	3.78e-12	2.63898	up
Camellia_sinensis_newGene_14663	0.851281	0.098236	0.55617	3.98918	5.08532	3.00229	2.1e-07	-3.11668	down
Camellia_sinensis_newGene_14675	0	0	0.042478	3.15301	3.86503	3.23667	4.16e-26	-8.04938	down
Camellia_sinensis_newGene_14732	1.88682	2.27823	1.13933	9.98869	12.274	6.34908	2.47e-07	-2.6297	down
Camellia_sinensis_newGene_14734	1.74653	0.922585	0.634956	4.10053	7.47672	6.20745	5.97e-06	-2.58258	down
Camellia_sinensis_newGene_14832	0	0	0	6.97977	6.85939	5.37672	7.73e-39	#NAME?	down
Camellia_sinensis_newGene_14833	0.106933	0.090709	0.162811	4.45397	4.57057	3.51315	1.35e-27	-5.09468	down
Camellia_sinensis_newGene_14834	0.160035	0	0.21982	2.92871	3.01972	2.80747	2.04e-16	-4.64969	down
Camellia_sinensis_newGene_14835	0.362625	0.365251	0.272631	6.89989	6.42064	3.62216	4.5e-11	-4.24891	down
Camellia_sinensis_newGene_14837	0.611211	0.493812	0.791945	4.60504	3.7699	3.61518	4.17e-10	-2.57549	down
Camellia_sinensis_newGene_14844	1.57278	1.59923	1.99937	0.102411	0.260404	0.249075	1.17e-07	2.81305	up
Camellia_sinensis_newGene_14886	9.58293	11.97	12.4979	37.3129	50.9541	41.9746	1.53e-29	-2.15118	down
Camellia_sinensis_newGene_14930	113.707	157.656	167.067	12.3498	11.4243	12.6507	1.56e-33	3.36289	up
Camellia_sinensis_newGene_15214	9.15325	10.648	10.1942	3.06788	3.04655	1.3659	2.14e-10	2.074	up
Camellia_sinensis_newGene_15215	2.44024	2.56717	3.37839	0.669027	0.542364	0.13148	1.54e-05	2.37272	up
Camellia_sinensis_newGene_15240	3.30943	3.1009	1.65098	0	0.094477	0.87697	0.000437039	2.75376	up
Camellia_sinensis_newGene_15248	0.565025	0.139436	0.82792	19.7653	31.2784	14.3779	2.12e-09	-5.74276	down
Camellia_sinensis_newGene_15268	10.5912	8.38873	6.99294	2.44809	1.50613	1.36029	8.05e-05	2.04042	up
Camellia_sinensis_newGene_15328	9.95513	5.87852	7.70158	59.6158	55.4159	71.6334	1.41e-36	-3.19448	down
Camellia_sinensis_newGene_15357	4.0336	5.65079	6.75829	0	0	0	4.43e-22	Inf	up
Camellia_sinensis_newGene_15363	2.39698	3.34888	2.54666	11.0737	9.78337	7.9091	2.85e-06	-2.01246	down
Camellia_sinensis_newGene_15412	2.36286	1.76538	1.12604	0	0	0	1.06e-11	Inf	up
Camellia_sinensis_newGene_15417	0.033581	0.046502	0	5.73172	4.09368	2.86793	1.69e-16	-6.32963	down
Camellia_sinensis_newGene_15521	1.13419	1.36978	1.33025	0.224748	0.22327	0.227188	6.46e-10	2.28071	up
Camellia_sinensis_newGene_15542	0.455148	0	0.253687	1.29762	0.832658	0.87785	0.000217258	-2.25019	down
Camellia_sinensis_newGene_15610	1.43586	2.5232	1.50548	0.933415	0.936756	0.50102	2.78e-05	2.01417	up
Camellia_sinensis_newGene_15621	1.81415	3.00717	2.76917	0.467719	0.669435	0.20808	1.42e-09	2.56019	up
Camellia_sinensis_newGene_15699	0.690768	1.23111	0.734422	0.162115	0.061826	0.098656	6.27e-06	2.70286	up
Camellia_sinensis_newGene_15716	0.495033	0.62045	0.469053	3.43873	3.08857	1.54156	0.000709595	-2.41381	down
Camellia_sinensis_newGene_15794	8.67797	11.8887	12.7962	1.93751	1.16405	0.979066	9.68e-17	2.82517	up
Camellia_sinensis_newGene_15829	0.033055	0	0.023426	74.3278	37.4935	51.0679	1.37e-26	-11.4282	down
Camellia_sinensis_newGene_15870	4.62137	4.67671	3.87172	0.823608	0.946665	0.543333	3.59e-09	2.26867	up
Camellia_sinensis_newGene_15965	3.69592	7.71651	5.90661	1.28219	1.40861	0.543113	3.37e-08	2.57671	up
Camellia_sinensis_newGene_15972	2.82562	2.91086	1.94844	11.0936	12.0346	8.81748	2.39e-12	-2.07663	down
Camellia_sinensis_newGene_16083	7.1427	6.67071	7.07737	30.694	35.8916	46.1697	8.28e-19	-2.52162	down
Camellia_sinensis_newGene_16095	0.251147	0	0.233753	2.69345	2.28677	4.2235	2.84e-09	-4.18743	down
Camellia_sinensis_newGene_16099	1.41824	2.05932	2.31478	0.21832	0.383193	0.085837	1.45e-06	2.80627	up
Camellia_sinensis_newGene_16248	0.919591	0.532472	0.575481	3.07316	3.97981	2.07372	3.37e-06	-2.36978	down
Camellia_sinensis_newGene_16344	1.67728	2.45894	1.79738	0.099103	0.198067	0.269988	6.96e-08	3.08184	up
Camellia_sinensis_newGene_16370	1.80174	0.839347	1.49699	4.3165	358.098	215.448	0.000842749	-6.9939	down
Camellia_sinensis_newGene_16381	0.951393	0.705811	0.994867	0.23994	0.182795	0	2.9e-05	2.35679	up
Camellia_sinensis_newGene_16399	0.140641	0.228661	0.222455	0.85268	1.67809	1.05551	3.2e-07	-2.7908	down
Camellia_sinensis_newGene_16547	0	0	0	2.43202	2.80914	1.67174	5.56e-22	#NAME?	down
Camellia_sinensis_newGene_16570	1.11776	1.24124	0.846564	0.06937	0.163059	0.185406	1.17e-05	2.64194	up
Camellia_sinensis_newGene_16571	0.097578	0.186187	0.101038	1.93853	1.67367	2.66719	1.79e-17	-4.20689	down
Camellia_sinensis_newGene_16682	2.61533	3.24582	2.83152	0	0	0.044645	3.02e-14	6.45419	up
Camellia_sinensis_newGene_16764	1.49072	1.06646	1.01747	9.63476	9.77602	8.1225	7.23e-34	-3.17661	down
Camellia_sinensis_newGene_16829	0.637452	0.049025	0.101718	2.47378	3.10159	3.20393	1.75e-08	-3.39615	down
Camellia_sinensis_newGene_16872	12.368	14.3398	11.0946	41.1963	38.9895	45.1839	1.22e-26	-2.06118	down
Camellia_sinensis_newGene_16889	0.354686	0.284188	0.728798	7.99569	12.0333	15.8393	1.99e-14	-4.89371	down
Camellia_sinensis_newGene_16890	0.285618	0	0	4.44595	7.85279	9.42967	2.43e-15	-6.32531	down
Camellia_sinensis_newGene_16897	25.3056	18.5205	18.1243	0	0	0.124785	8.46e-32	8.17885	up
Camellia_sinensis_newGene_16940	0.323688	0.502125	0.796833	0.062906	0	0	1.08e-06	4.33599	up
Camellia_sinensis_newGene_1704	0.734148	0.711627	0.724756	0.128773	0.129792	0.183254	0.000534227	2.00053	up
Camellia_sinensis_newGene_17179	10.4721	23.3127	16.7993	0.84178	2.76223	1.924	2.66e-06	2.96509	up
Camellia_sinensis_newGene_17225	0.114868	0.695649	0.526742	1.73402	1.76183	2.53043	2.9e-05	-2.31136	down
Camellia_sinensis_newGene_17234	4.80975	6.4998	7.03506	0.647006	1.03973	0.324416	2.53e-08	2.97138	up
Camellia_sinensis_newGene_17299	0.879658	1.14688	1.54736	0.063938	0.059098	0.237103	8.15e-08	3.01497	up
Camellia_sinensis_newGene_17380	0.782	1.76945	1.2346	0	0	0.017237	2.85e-13	6.97845	up
Camellia_sinensis_newGene_17500	0.517246	0.445872	0.570647	3.97719	1.9315	2.19376	0.000756955	-2.62267	down
Camellia_sinensis_newGene_1754	0.788687	1.1829	0.841095	0.092688	0.095238	0	2.48e-08	3.57718	up
Camellia_sinensis_newGene_17548	0	0.023059	0	29.5561	41.5568	38.9797	1.8e-135	-11.8767	down
Camellia_sinensis_newGene_17674	0	0	0	1.43994	1.08167	1.00324	1.33e-16	#NAME?	down
Camellia_sinensis_newGene_17698	21.1353	34.0827	20.5176	5.2146	3.62102	4.19461	1.5e-07	2.30278	up
Camellia_sinensis_newGene_18128	0.238487	0.230407	0.151752	1.15476	1.86929	1.64935	5.41e-07	-2.96387	down
Camellia_sinensis_newGene_18164	0.645676	0.707333	0.874591	0.055965	0.174295	0.097064	5.13e-05	2.43735	up
Camellia_sinensis_newGene_18173	0.08663	0.476414	0.137131	2.05965	2.71839	3.11117	9.75e-10	-3.64721	down
Camellia_sinensis_newGene_18295	1.40537	2.70746	2.41015	0.501864	0.564557	0.273648	4.26e-05	2.01737	up
Camellia_sinensis_newGene_18304	3.72567	6.30949	3.74138	0.228961	0.204232	0.549207	2.4e-17	3.5169	up
Camellia_sinensis_newGene_18326	2.83767	2.69222	1.68716	0.445763	0.447625	0.378231	9.94e-05	2.24706	up
Camellia_sinensis_newGene_18360	1405.81	1725.13	1837.64	285.623	287.924	225.711	1.3e-22	2.41435	up
Camellia_sinensis_newGene_18434	0.318635	0.309132	0.307344	2.84119	3.22682	2.13246	7.37e-11	-3.30124	down
Camellia_sinensis_newGene_18442	2.4647	2.66633	2.27346	0.161966	0	0.286064	1.49e-08	3.6677	up
Camellia_sinensis_newGene_18459	0	0.18577	0	1.03137	1.01926	1.47862	1.04e-11	-4.51288	down
Camellia_sinensis_newGene_18464	7.30414	9.77556	8.51856	1.54338	1.21564	1.2985	4.38e-08	2.42508	up
Camellia_sinensis_newGene_18721	0.091308	0.497326	0.126202	3.28049	4.33367	5.41592	3.25e-15	-4.35443	down
Camellia_sinensis_newGene_18766	3.00578	5.74734	4.22444	0.73613	0.851638	0.41736	1.5e-07	2.52671	up
Camellia_sinensis_newGene_18813	3.12794	4.27431	3.72972	0.419863	0.275985	0.530562	2.24e-08	3.02589	up
Camellia_sinensis_newGene_18834	4.08647	7.08814	6.93163	1.04674	0.900232	1.17775	6.56e-09	2.28843	up
Camellia_sinensis_newGene_1884	19.5487	18.6349	28.7802	90.1752	71.8224	75.9416	6.53e-17	-2.05222	down
Camellia_sinensis_newGene_1891	1.1488	2.36186	1.75345	0.328821	0.157532	0.120523	5.32e-08	2.64979	up
Camellia_sinensis_newGene_18939	3.60691	1.84672	3.52986	0.073757	0	0.384663	8.44e-08	3.911	up
Camellia_sinensis_newGene_18986	3.02791	2.74305	1.9265	0.456706	0.399684	0.32167	1.87e-06	2.43531	up
Camellia_sinensis_newGene_19066	0.379409	0.370088	0.143303	2.55359	2.51979	1.3865	9.87e-07	-2.85905	down
Camellia_sinensis_newGene_19092	0.060328	0	0.042112	1.39321	1.59135	1.02125	6.56e-13	-4.98071	down
Camellia_sinensis_newGene_191	2.85655	5.80854	3.94589	0.443723	1.04816	0.464151	9.68e-06	2.45416	up
Camellia_sinensis_newGene_19121	1.50103	3.06785	1.61595	0.209102	0.189263	0	1.33e-05	3.42881	up
Camellia_sinensis_newGene_19190	3.65451	1.46084	2.29305	0.15978	0	0.182283	4.26e-05	4.03656	up
Camellia_sinensis_newGene_19194	7.72272	13.6131	11.1944	0.47891	1.62224	0.567863	9.11e-15	3.26883	up
Camellia_sinensis_newGene_19195	5.14274	9.90464	7.84073	1.13005	1.44886	1.21525	1.98e-07	2.35049	up
Camellia_sinensis_newGene_1920	3.19458	2.41377	2.64266	0	0.089916	0	2.11e-17	6.26472	up
Camellia_sinensis_newGene_19251	2.43711	2.26402	2.56189	0	0	0.204815	1.48e-11	4.6065	up
Camellia_sinensis_newGene_19265	23.1299	17.6534	15.8167	57.3405	77.4237	65.4457	4.23e-25	-2.02553	down
Camellia_sinensis_newGene_19283	0.08569	0.021918	0.674369	1.48094	1.54679	1.59578	1.41e-21	-4.46765	down
Camellia_sinensis_newGene_19318	3.18537	5.3949	5.46078	0.637021	0.860969	0.625209	4.72e-10	2.49297	up
Camellia_sinensis_newGene_19339	16.9845	20.9008	19.2719	2.20949	2.49987	1.8421	9.03e-22	2.84683	up
Camellia_sinensis_newGene_19350	2.61003	3.017	4.08774	0.815838	0.334199	0.40288	3.48e-05	2.31746	up
Camellia_sinensis_newGene_19474	2.87333	3.58191	4.04164	0.596073	0.505875	0.564824	1.17e-08	2.4342	up
Camellia_sinensis_newGene_19520	0.414278	0.471089	0	2.84122	5.44732	4.2065	2.33e-10	-3.87951	down
Camellia_sinensis_newGene_19525	0	0	0	5.03853	4.88208	5.70941	1.04e-39	#NAME?	down
Camellia_sinensis_newGene_19582	1.68451	3.11073	2.20051	0.42293	0.456487	0.281016	5.44e-05	2.30491	up
Camellia_sinensis_newGene_19624	5.29714	8.587	4.78027	0.256624	0.482623	0.361487	1.22e-08	3.72187	up
Camellia_sinensis_newGene_19656	7.33203	8.46743	7.84551	0.941283	0.832786	0.733409	3.31e-21	3.009	up
Camellia_sinensis_newGene_19723	0.763025	1.22883	1.05065	0.03912	0.115414	0.099857	3.37e-07	3.21785	up
Camellia_sinensis_newGene_19775	2.36111	2.45309	3.01589	10.2866	8.22268	14.6869	1.37e-06	-2.29838	down
Camellia_sinensis_newGene_19832	6.5243	3.76896	6.44739	0	2.29778	0	0.000206583	2.66554	up
Camellia_sinensis_newGene_19865	0.660043	0.843434	0.405737	2.73829	2.15277	1.81392	0.000429062	-2.01213	down
Camellia_sinensis_newGene_20023	2.1807	1.11693	1.70128	0	0	0.20308	1.24e-07	4.25032	up
Camellia_sinensis_newGene_20044	0.843696	2.31494	2.08445	0	0	0	5.27e-11	Inf	up
Camellia_sinensis_newGene_20058	0.231284	0.062161	0.031651	1.83597	1.14295	0.815112	5.55e-05	-3.64337	down
Camellia_sinensis_newGene_20100	2.79611	4.09083	4.34262	0.175585	0.449016	0.261802	1.37e-11	3.40929	up
Camellia_sinensis_newGene_20239	0.97055	1.59492	1.76001	0.144989	0.091338	0.056733	2.45e-10	3.18715	up
Camellia_sinensis_newGene_20264	0.548605	1.27201	1.2418	0	0	0	1.37e-11	Inf	up
Camellia_sinensis_newGene_20319	2.8766	3.67036	3.08057	0.154049	1.25687	0.49903	0.00022637	2.07514	up
Camellia_sinensis_newGene_20378	0.457482	0.206984	0.017026	3.1103	2.42402	4.11889	1.99e-09	-3.84855	down
Camellia_sinensis_newGene_20380	0	0.664318	0	1.81062	2.07893	3.42773	1.98e-07	-3.71397	down
Camellia_sinensis_newGene_20412	0.304104	0.320425	0.750778	6.05503	7.38235	5.35541	1.36e-20	-3.86469	down
Camellia_sinensis_newGene_20419	4.85462	4.33787	5.44506	0.660428	0.954482	0.422246	1.25e-07	2.61413	up
Camellia_sinensis_newGene_20438	0.09002	0.062902	0.031064	1.87402	1.73765	1.24063	3.06e-11	-4.41503	down
Camellia_sinensis_newGene_20488	1.15979	1.10518	1.59411	0.144574	0.377467	0.14077	6.13e-05	2.28047	up
Camellia_sinensis_newGene_20562	4.58776	5.0798	5.96017	0.87536	0.774942	0.622923	2.08e-16	2.55688	up
Camellia_sinensis_newGene_20563	2.25899	7.12308	2.76324	0.212215	0.100014	0.050699	0.000576795	4.72264	up
Camellia_sinensis_newGene_20579	0.359422	0.335422	0.171066	1.29479	1.95101	1.12525	1.95e-05	-2.48525	down
Camellia_sinensis_newGene_20581	2.03145	0.707095	0	7.50176	12.6319	7.61443	9.13e-10	-3.49705	down
Camellia_sinensis_newGene_20586	11.9958	16.145	16.6313	3.8123	2.20319	2.03086	4.57e-12	2.20971	up
Camellia_sinensis_newGene_20713	0.232324	0.075685	0.252713	2.25947	1.68204	1.66215	3.25e-08	-3.41959	down
Camellia_sinensis_newGene_20722	5.47476	4.78845	1.37834	17.8117	18.6532	10.183	4.21e-05	-2.22623	down
Camellia_sinensis_newGene_20731	2.66245	3.18811	3.87108	0.054923	0	0	5.47e-19	7.08699	up
Camellia_sinensis_newGene_20762	0.872494	1.22221	1.50334	0	0.356857	0.074203	5.56e-06	2.82324	up
Camellia_sinensis_newGene_20764	0.835281	0.659189	0.698479	0.05466	0	0.310784	7.32e-05	2.33729	up
Camellia_sinensis_newGene_20772	1.25568	1.59285	1.03016	0	0.05028	0	3.68e-13	5.71413	up
Camellia_sinensis_newGene_20836	0.915238	0.880776	1.53202	0	0.051996	0.213383	1.13e-06	3.3038	up
Camellia_sinensis_newGene_20883	4.02255	3.87119	4.00066	0.136006	0.493071	0.180504	7.62e-12	3.6325	up
Camellia_sinensis_newGene_20926	2.66574	6.82784	7.74751	0.982844	0.414213	0.754689	0.000730525	2.55564	up
Camellia_sinensis_newGene_20954	0.514237	0.709572	0.583614	0	0	0.026446	1.25e-11	5.31726	up
Camellia_sinensis_newGene_21269	1.36538	3.04443	2.1675	0.021471	0.182342	0.121377	5.82e-07	3.97784	up
Camellia_sinensis_newGene_21304	0.491918	0.116464	0.173691	5.2485	14.3086	8.18853	3e-07	-5.27186	down
Camellia_sinensis_newGene_21344	4.77476	1.82525	3.58514	0.325034	0.541181	0.414471	0.000870103	2.74046	up
Camellia_sinensis_newGene_21376	0.969394	1.16833	0.899543	10.7887	16.5162	7.83588	1.66e-08	-3.7166	down
Camellia_sinensis_newGene_21436	2.13542	3.11151	1.87273	0.329967	0.294662	0.110698	7.26e-07	2.98935	up
Camellia_sinensis_newGene_21630	1.23781	1.91957	1.98179	0.059185	0.067272	0.076642	7.1e-12	4.22102	up
Camellia_sinensis_newGene_21655	94.7608	163.022	163.735	0.395071	11.0439	0.178582	3.11e-22	4.98655	up
Camellia_sinensis_newGene_21707	1.46358	6.87332	2.74999	0	0	0.1507	0.000939114	5.94479	up
Camellia_sinensis_newGene_21729	0.498354	0.366899	1.21461	4.58524	3.30402	2.44134	3.59e-05	-2.50054	down
Camellia_sinensis_newGene_21866	2.3024	2.71702	1.75269	0.286244	0.57813	0	1e-05	2.59036	up
Camellia_sinensis_newGene_21868	1.21304	0.508748	0	15.9781	19.0666	19.516	3.02e-31	-5.2329	down
Camellia_sinensis_newGene_21871	4.19588	3.57251	3.49162	0.184642	0.879557	0.685681	4.08e-05	2.41305	up
Camellia_sinensis_newGene_21986	2.06167	5.10176	4.80035	0.948627	0.579655	0.533274	0.000367655	2.35613	up
Camellia_sinensis_newGene_2203	12.6581	11.2079	15.2896	122.945	117.54	75.4032	1.28e-12	-3.21675	down
Camellia_sinensis_newGene_22055	1.10863	1.20108	0.844428	0.033041	0.042322	0.046488	1.37e-09	4.03834	up
Camellia_sinensis_newGene_2226	1.68571	1.85226	2.02782	0.098442	0.316367	0.363698	4.99e-13	2.63042	up
Camellia_sinensis_newGene_2227	0.963725	0.953727	1.32296	0.011797	0.14502	0.104487	1.4e-08	3.38692	up
Camellia_sinensis_newGene_22286	1.03972	0.933343	0.797596	8.65553	14.1081	9.77316	5.94e-24	-3.55621	down
Camellia_sinensis_newGene_22288	0.485857	0.670791	0.745417	7.9374	9.60342	10.3377	1.12e-33	-4.09324	down
Camellia_sinensis_newGene_22304	3.79528	3.16095	4.16086	18.8263	18.6281	19.4315	7.42e-33	-2.56743	down
Camellia_sinensis_newGene_22315	1.72386	1.71315	1.23494	0	0	0.046643	1.49e-17	6.13151	up
Camellia_sinensis_newGene_22426	0.466592	0.096457	0.06771	9.98235	7.06965	4.36031	1.3e-08	-5.21945	down
Camellia_sinensis_newGene_22499	4.35293	3.43424	3.21182	17.1323	22.108	12.1736	5.37e-08	-2.42401	down
Camellia_sinensis_newGene_2259	0	0	0	1.9626	1.41996	1.80248	2.45e-17	#NAME?	down
Camellia_sinensis_newGene_22642	4.91034	9.84447	5.81804	0.144923	0.458944	0	2.39e-11	4.89756	up
Camellia_sinensis_newGene_22896	12.1108	6.89354	7.87036	0	0.078643	0.031852	5.23e-21	7.12179	up
Camellia_sinensis_newGene_2303	1.264	1.06386	1.47129	4.47471	5.61229	4.73873	1.65e-10	-2.18851	down
Camellia_sinensis_newGene_23042	2.44813	3.72893	2.57351	0.891823	0.510221	0.192814	6.6e-05	2.07298	up
Camellia_sinensis_newGene_23055	1.36844	0.926502	2.88283	0	0	0.037084	1.74e-05	6.58442	up
Camellia_sinensis_newGene_23083	1.24803	3.05341	2.51105	0.098656	0	0	5.4e-14	5.49767	up
Camellia_sinensis_newGene_23112	0.645018	1.29018	0.835233	0.051459	0.065998	0.030445	2.73e-09	3.85884	up
Camellia_sinensis_newGene_23283	8.1799	12.1791	14.6347	0.772162	0.614918	0.302593	3.28e-17	4.11822	up
Camellia_sinensis_newGene_23293	0.446007	1.00631	0.723463	0	0	0	3.83e-12	Inf	up
Camellia_sinensis_newGene_23326	3.3267	3.92029	4.18431	11.4086	14.8339	14.2237	5.96e-25	-2.01596	down
Camellia_sinensis_newGene_23384	0.238967	0.307153	0.477765	3.03168	3.08362	2.37307	1.77e-08	-3.18477	down
Camellia_sinensis_newGene_23427	6.83762	7.79958	10.4777	2.4964	1.57189	0.213059	2.99e-07	2.29838	up
Camellia_sinensis_newGene_23447	0.227446	0.110436	0.11846	0.865653	0.84092	0.902196	9.25e-06	-2.62781	down
Camellia_sinensis_newGene_23453	0.789278	0.245933	0	1.56184	1.93978	1.72901	3.88e-05	-2.45875	down
Camellia_sinensis_newGene_23478	7.89963	6.29481	6.6053	1.57942	1.34911	1.28625	1.89e-10	2.08272	up
Camellia_sinensis_newGene_23485	1.55163	1.18496	0.585386	7.20446	9.28509	10.3205	2.35e-21	-3.19954	down
Camellia_sinensis_newGene_23607	0.975476	1.44859	1.66598	0.066167	0	0	4.81e-13	5.27331	up
Camellia_sinensis_newGene_23635	0.834542	1.19939	1.94112	5.39955	4.70595	8.37068	2.52e-06	-2.4393	down
Camellia_sinensis_newGene_23668	3.9272	4.42666	5.57909	0.147158	0.134799	0.383367	1.08e-10	4.05678	up
Camellia_sinensis_newGene_23669	2.52137	1.75082	5.32095	0.324132	0.022728	0.076899	0.000270586	3.96328	up
Camellia_sinensis_newGene_23670	18.3062	26.8287	32.3902	2.69826	3.32289	2.74813	9.85e-12	2.74246	up
Camellia_sinensis_newGene_23816	3.70521	3.35691	3.98599	0.323331	0.431567	0.347057	2.23e-10	3.02145	up
Camellia_sinensis_newGene_23836	2.99414	6.57285	4.42713	1.4319	0.663468	0.626422	0.000314752	2.10121	up
Camellia_sinensis_newGene_23837	1.35969	1.48173	1.17545	5.46068	5.06543	5.45257	0.000160359	-2.14172	down
Camellia_sinensis_newGene_23838	1.45694	1.87148	2.11595	0.091812	0.144859	0.020425	1.43e-09	3.89627	up
Camellia_sinensis_newGene_23903	8.3977	6.66484	5.40089	34.7919	33.9811	30.9195	1.3e-20	-2.49192	down
Camellia_sinensis_newGene_23910	18.342	29.6659	34.8615	0.762105	0.393795	0.740254	9.41e-17	4.58419	up
Camellia_sinensis_newGene_23978	0.501392	0.856096	0.473417	7.21704	11.2357	9.19643	1.3e-16	-4.09633	down
Camellia_sinensis_newGene_23988	0	0	0.145256	2.45805	0.406327	1.72941	0.000371412	-5.08814	down
Camellia_sinensis_newGene_24045	27.6491	12.0394	13.2247	0.53998	0.35991	0.134403	3.5e-06	5.38328	up
Camellia_sinensis_newGene_24050	18.8152	15.3043	15.5212	1.59134	2.01911	1.21704	4.49e-15	3.13793	up
Camellia_sinensis_newGene_24051	5.91407	8.75669	6.26982	0.648456	1.37847	0.816491	1.88e-15	2.56366	up
Camellia_sinensis_newGene_24066	0.041886	0.037189	0.199039	4.01612	4.32407	4.63422	5.02e-52	-5.6857	down
Camellia_sinensis_newGene_24252	10.7972	8.51879	8.06111	2.03404	1.29504	2.31711	3.33e-10	2.00608	up
Camellia_sinensis_newGene_24286	5.79985	4.90284	3.12646	0.405948	0.45473	0.260505	4.39e-08	3.29533	up
Camellia_sinensis_newGene_24370	2.18282	2.57327	2.1182	0.362603	0.608246	0.326173	4.81e-05	2.08066	up
Camellia_sinensis_newGene_24417	3.70445	3.63378	3.6393	0	0	0.098707	4.08e-14	6.0217	up
Camellia_sinensis_newGene_24443	1.25832	1.26165	1.64865	0	0	0	1.29e-14	Inf	up
Camellia_sinensis_newGene_24487	2.00398	1.05192	0.772425	9.69266	9.00216	7.09932	1.38e-12	-2.94677	down
Camellia_sinensis_newGene_2457	3.98399	5.3574	5.15051	0.062765	0.07681	0.071468	1.53e-24	5.86053	up
Camellia_sinensis_newGene_24614	1.88431	0.325062	0.536721	6.03403	4.95232	5.05081	4.86e-10	-2.98687	down
Camellia_sinensis_newGene_24723	1.44694	1.98336	1.29221	0.205366	0.122796	0.155686	1.69e-12	3.04421	up
Camellia_sinensis_newGene_24826	2.81087	4.78989	3.11877	0.175688	0.53512	0.321925	2.12e-08	3.1086	up
Camellia_sinensis_newGene_24831	4.10924	7.43316	4.56367	1.30599	0.400174	0.70839	2.43e-06	2.48306	up
Camellia_sinensis_newGene_2489	0	0	0	2.06518	1.91374	2.19393	2.74e-19	#NAME?	down
Camellia_sinensis_newGene_24903	2.10447	2.72512	1.91982	0	0.361104	0	2.44e-09	4.00888	up
Camellia_sinensis_newGene_24959	1.1888	1.93516	2.15477	0.182393	0	0	9.67e-15	4.25473	up
Camellia_sinensis_newGene_25024	0.689184	0.779961	0.684858	2.98651	5.61941	4.40127	2.1e-09	-2.71296	down
Camellia_sinensis_newGene_25025	0.589685	0	0.250217	3.09678	4.57083	2.44711	5.2e-10	-3.70062	down
Camellia_sinensis_newGene_25140	0.588086	0.341197	0.315694	2.1033	2.09325	1.0727	0.000102926	-2.26006	down
Camellia_sinensis_newGene_25174	4.38747	4.34971	4.29682	0.517992	0.863475	0.396424	1.49e-13	2.66018	up
Camellia_sinensis_newGene_25177	1.91078	2.33243	1.28082	0	0	0	5.61e-17	Inf	up
Camellia_sinensis_newGene_2518	1.45846	1.87764	1.68313	0	0.183514	0.151265	3.53e-08	3.62133	up
Camellia_sinensis_newGene_25187	1.07192	1.52406	1.39287	0.262188	0.156983	0	5.03e-07	2.98109	up
Camellia_sinensis_newGene_25188	2.88771	2.62052	3.88136	0.214852	0.135393	0.190451	3.09e-10	3.86602	up
Camellia_sinensis_newGene_25205	0.459318	0.35063	0.355042	2.09242	2.16681	2.13773	3.82e-07	-2.63832	down
Camellia_sinensis_newGene_25286	6.46583	9.33954	8.48954	0.479078	0.573448	1.73953	5.88e-14	2.87184	up
Camellia_sinensis_newGene_25287	4.97783	2.17487	4.49187	0	0	1.3068	0.000610581	2.95222	up
Camellia_sinensis_newGene_25365	0.319793	0.069457	0.046705	1.47344	2.00188	1.38287	2.5e-10	-3.58492	down
Camellia_sinensis_newGene_25494	1.69292	0.867834	0.505836	5.84442	6.43019	4.5755	2.07e-10	-2.63362	down
Camellia_sinensis_newGene_25620	4.01789	3.30744	4.30594	0	0	0	3.09e-15	Inf	up
Camellia_sinensis_newGene_25636	20.574	42.348	36.415	0.036252	0.392311	0.09316	5.13e-24	7.32091	up
Camellia_sinensis_newGene_25646	0.261642	0	0	1.75296	2.68257	2.55191	3.06e-13	-4.86422	down
Camellia_sinensis_newGene_25665	1.85448	3.33804	4.06956	0.395748	0.137634	0.380939	3.15e-06	2.91824	up
Camellia_sinensis_newGene_25773	23.1474	32.8925	27.9629	0.474995	0.337759	0.245966	5.13e-99	6.013	up
Camellia_sinensis_newGene_25800	4.88671	7.41529	6.98624	1.6558	1.48622	0.648883	1.48e-05	2.10365	up
Camellia_sinensis_newGene_25846	38.4897	17.6572	13.1581	138.863	170.245	94.191	3.33e-08	-2.73067	down
Camellia_sinensis_newGene_25847	0.702189	0	0	4.05148	6.58832	2.73649	1.47e-06	-4.37717	down
Camellia_sinensis_newGene_25887	1.64157	2.15421	2.78915	0.079872	0.055186	0.065265	8.34e-11	4.13522	up
Camellia_sinensis_newGene_2593	1.5355	2.16003	1.34515	0.083438	0.146975	0	1.35e-08	3.71102	up
Camellia_sinensis_newGene_25942	0.748447	0.866119	2.30441	0.054089	0.032608	0	7.4e-08	4.69318	up
Camellia_sinensis_newGene_25992	1.66772	1.90535	2.14962	0	0.058151	0.160949	4.13e-10	4.19371	up
Camellia_sinensis_newGene_26015	1.28388	1.34404	1.64288	0.273124	0.07904	0.278549	4.74e-06	2.65725	up
Camellia_sinensis_newGene_26016	0.937019	0.745989	0.824463	0	0.087088	0.232659	1.29e-05	2.6751	up
Camellia_sinensis_newGene_26049	235.417	183.978	164.94	43.7396	28.9917	24.7257	9.55e-11	2.3659	up
Camellia_sinensis_newGene_26090	29.5336	23.6692	24.0024	0.312764	0.244927	0.331821	1.65e-58	6.16755	up
Camellia_sinensis_newGene_26164	0	0	0	3.75182	2.94057	5.5382	9.24e-23	#NAME?	down
Camellia_sinensis_newGene_26250	0.442468	0.237158	0.371865	2.32574	1.86902	1.70075	1.16e-05	-2.60999	down
Camellia_sinensis_newGene_26306	7.1553	10.751	9.47823	0.382138	0.376453	0.170377	3.65e-26	4.64734	up
Camellia_sinensis_newGene_26317	1.70687	1.20658	1.69373	5.20755	7.87208	5.28857	5.64e-08	-2.15549	down
Camellia_sinensis_newGene_2635	6.86137	6.08247	7.70867	63.882	55.7886	47.3011	6.77e-27	-3.23005	down
Camellia_sinensis_newGene_26399	0.990562	0.611108	0.67617	3.42038	5.73957	3.2836	1.85e-14	-2.52582	down
Camellia_sinensis_newGene_26500	2.26524	2.54925	1.71187	0.079145	0.049484	0.220551	2.68e-09	3.69935	up
Camellia_sinensis_newGene_26556	0.075529	0.137531	0.190921	1.69054	2.98406	1.81036	1.05e-11	-4.16487	down
Camellia_sinensis_newGene_26557	5.27771	5.05927	6.24235	0	0.036062	0.099812	1.49e-30	6.41551	up
Camellia_sinensis_newGene_26585	4.30834	5.33235	7.041	0.466921	0.689158	0.76462	1.35e-10	2.82547	up
Camellia_sinensis_newGene_26645	0	0	0.043067	1.27445	0.731251	0.552162	9.11e-14	-5.20738	down
Camellia_sinensis_newGene_26685	1.19708	2.11476	2.18304	0	0	0.024403	2.74e-16	6.91062	up
Camellia_sinensis_newGene_26772	6.13675	4.52687	4.87683	49.6222	55.6593	37.8191	2.14e-25	-3.40376	down
Camellia_sinensis_newGene_26813	1.3127	0.870463	1.17776	0.068898	0.808536	0.050438	2.18e-06	2.82166	up
Camellia_sinensis_newGene_27096	17.2526	9.76742	10.2889	2.3035	1.89624	1.55219	5.79e-05	2.48359	up
Camellia_sinensis_newGene_27113	1.63981	4.56074	3.88787	0.025207	0.179073	0.468351	3.21e-13	4.19067	up
Camellia_sinensis_newGene_27119	0.360995	0.294592	0.126881	1.3128	1.63401	1.26325	1.23e-05	-2.58349	down
Camellia_sinensis_newGene_27136	0.883428	0.139352	0.278421	2.36773	2.53558	2.28086	3.73e-06	-2.60704	down
Camellia_sinensis_newGene_27293	0.747472	0.724987	1.0396	0.030704	0.162356	0.079113	1.69e-06	3.05431	up
Camellia_sinensis_newGene_27303	6.98309	8.34775	7.08181	0.795578	0.272088	0.483359	6e-11	2.78864	up
Camellia_sinensis_newGene_27521	0.859327	1.11509	0.757763	0.06347	0.038868	0.05388	2.03e-10	3.90077	up
Camellia_sinensis_newGene_27577	30.6037	47.2134	64.4452	1.62542	2.70648	1.44358	1.41e-10	4.25499	up
Camellia_sinensis_newGene_27589	0.598567	0.826822	0.817247	3.17707	2.38999	2.87672	3.14e-05	-2.11885	down
Camellia_sinensis_newGene_27635	1.44265	2.13226	2.76331	0	0	0	5.83e-13	Inf	up
Camellia_sinensis_newGene_27925	0.037951	0	0	2.83159	3.86261	4.96715	2.27e-25	-8.3539	down
Camellia_sinensis_newGene_27999	15.6921	9.35709	14.5713	0	0	0	1.03e-30	Inf	up
Camellia_sinensis_newGene_28001	4.67693	7.54908	7.19374	1.56143	0.832294	1.18824	4.15e-07	2.22691	up
Camellia_sinensis_newGene_28048	2.13848	2.53504	1.45905	0.403991	0	0.040298	2.36e-09	3.41478	up
Camellia_sinensis_newGene_28167	0.412793	1.12715	0.535401	0	0.016059	0	2.4e-06	6.26144	up
Camellia_sinensis_newGene_28181	1.17403	0.936371	0.704709	6.44604	7.9878	9.60129	2.43e-11	-3.26956	down
Camellia_sinensis_newGene_28195	7.37894	8.60641	9.08517	0.968487	2.12992	0.751964	1.54e-14	2.23928	up
Camellia_sinensis_newGene_28200	2.53541	1.4047	1.25779	5.75352	9.76807	8.07146	1.24e-08	-2.3652	down
Camellia_sinensis_newGene_28209	0.195033	0.086741	0.448926	1.81864	2.04382	3.44934	3.55e-16	-3.69952	down
Camellia_sinensis_newGene_28269	7.94791	4.29854	5.89615	54.2992	53.7191	60.0344	8.69e-46	-3.4096	down
Camellia_sinensis_newGene_28513	0.12901	0.306153	0	8.68175	11.2652	11.0565	6.31e-39	-6.20688	down
Camellia_sinensis_newGene_28515	0.34691	0.472366	0	2.33086	6.17392	8.67927	6.45e-06	-4.61927	down
Camellia_sinensis_newGene_28526	2.27261	3.66608	2.64393	0.735452	0.258846	0.602935	0.000110761	2.14339	up
Camellia_sinensis_newGene_2856	2.39589	5.20623	4.0624	0.121997	0.183538	0.142864	4.45e-11	4.3077	up
Camellia_sinensis_newGene_28560	2.37775	1.90739	2.33446	0	0	0.074313	1.99e-13	6.19504	up
Camellia_sinensis_newGene_28561	3.58309	7.92146	4.12592	45.0079	45.3215	41.1268	3.24e-60	-3.29988	down
Camellia_sinensis_newGene_2866	2.46982	1.65731	2.4846	0.109942	0.293381	0.162721	2.65e-08	3.22935	up
Camellia_sinensis_newGene_28809	5.23931	5.44349	7.21221	0.303471	0.802701	1.60602	6.18e-10	2.42724	up
Camellia_sinensis_newGene_28810	1.0343	1.16711	1.34255	0.354666	0.210424	0.150996	9.74e-07	2.06698	up
Camellia_sinensis_newGene_28869	3.00673	2.88066	2.52123	0	0.212358	0.129886	1.17e-10	4.18428	up
Camellia_sinensis_newGene_28914	2.67303	4.30049	3.99783	0.240418	0.199206	0.22119	3.22e-20	3.74505	up
Camellia_sinensis_newGene_28923	10.2635	3.7698	8.94989	0	0	0.761337	1.51e-05	4.56338	up
Camellia_sinensis_newGene_28979	0.945386	0.819458	0.076093	14.1044	12.8388	11.3936	3.11e-40	-4.56556	down
Camellia_sinensis_newGene_29073	6.7581	10.0275	6.56671	0	0	0	4.02e-26	Inf	up
Camellia_sinensis_newGene_29239	0.260642	0.131243	0.36328	3.15002	2.75948	2.00657	5.48e-16	-3.59428	down
Camellia_sinensis_newGene_29241	0.356129	0.466633	0	1.33138	1.19156	0.772312	0.000115671	-2.21443	down
Camellia_sinensis_newGene_29366	0	0	0	1.75166	2.0782	1.37407	2.85e-25	#NAME?	down
Camellia_sinensis_newGene_29369	0	0	0	5.90403	5.28579	14.8917	8.47e-07	#NAME?	down
Camellia_sinensis_newGene_29371	0.264162	0.386681	0.306071	0.968384	1.53446	1.5576	6.16e-05	-2.24289	down
Camellia_sinensis_newGene_29405	9.03328	18.2444	17.8005	0	0	0	5.72e-26	Inf	up
Camellia_sinensis_newGene_29423	3.29951	1.82291	1.09065	21.4779	22.6863	25.6089	5.77e-39	-3.65947	down
Camellia_sinensis_newGene_29569	10.1535	11.0452	11.7122	107.341	58.8254	81.2009	3.27e-07	-2.87082	down
Camellia_sinensis_newGene_29624	2.23669	1.93431	2.71336	0.21333	0.464262	0.389376	0.000157953	2.02047	up
Camellia_sinensis_newGene_2968	3.36716	3.88116	3.04869	0.5575	0.878599	0.837787	6.96e-08	2.17732	up
Camellia_sinensis_newGene_29751	0.108755	0.093229	0.061388	1.8379	3.05994	2.44356	4.62e-18	-4.85462	down
Camellia_sinensis_newGene_29770	0.07174	0.053832	0	4.98285	3.38007	2.26921	5.01e-12	-6.017	down
Camellia_sinensis_newGene_29812	19.9462	20.6083	24.4249	3.94412	3.50252	5.22599	1.68e-21	2.13491	up
Camellia_sinensis_newGene_29879	1.24826	1.71173	1.2229	4.10679	3.99394	3.76798	2.4e-06	-2.01899	down
Camellia_sinensis_newGene_30058	1.45982	1.53714	1.90337	0.030493	0.05458	0	6.63e-15	5.26707	up
Camellia_sinensis_newGene_30111	0.617469	0.589542	0.886836	0	0.041399	0.196547	2.72e-06	2.88037	up
Camellia_sinensis_newGene_30140	0	0.072951	5.18728	8.32709	7.48679	9.71639	6.75e-07	-2.52179	down
Camellia_sinensis_newGene_30194	3.76501	8.66793	4.28119	0	0	0	1.4e-08	Inf	up
Camellia_sinensis_newGene_30227	0.041467	0	0	0.612707	0.527065	1.04233	5.17e-09	-5.5544	down
Camellia_sinensis_newGene_30263	9.41807	11.0944	9.98718	0.139399	0	0.040648	6.74e-66	6.75739	up
Camellia_sinensis_newGene_30266	3.43983	3.70685	2.64662	28.1023	19.9685	19.4772	1.83e-13	-2.97459	down
Camellia_sinensis_newGene_30514	6.3559	7.24813	7.59618	0.270034	0.210257	0.382535	5.22e-16	3.71735	up
Camellia_sinensis_newGene_30543	3.02023	3.93271	5.35844	1.25661	0.596971	0.543909	5.7e-05	2.08574	up
Camellia_sinensis_newGene_30545	3.20159	2.5519	3.50681	0.399369	1.00896	0.294882	1.76e-05	2.23391	up
Camellia_sinensis_newGene_30556	6.26597	5.20121	4.52122	19.2204	27.197	23.5979	6.06e-13	-2.30499	down
Camellia_sinensis_newGene_30567	16.691	12.8368	13.3369	266.505	212.919	215.931	3.03e-42	-4.23278	down
Camellia_sinensis_newGene_30571	2.16606	3.92556	4.32417	0	0.050535	0	8.8e-16	7.36542	up
Camellia_sinensis_newGene_30581	6.33271	10.9612	10.6301	0.685444	0.417699	1.14517	4.38e-13	3.3444	up
Camellia_sinensis_newGene_30589	48.4311	34.2334	36.5005	129.055	165.638	148.341	6.88e-26	-2.09867	down
Camellia_sinensis_newGene_30621	0.804154	0.549992	0.289218	2.45387	4.02376	1.64193	0.000792101	-2.47323	down
Camellia_sinensis_newGene_30655	2.74674	3.91414	3.81355	0.31358	0.191475	0	2.39e-12	4.0977	up
Camellia_sinensis_newGene_30724	325.477	206.902	222.112	15.8674	23.4271	13.063	2.91e-11	3.64919	up
Camellia_sinensis_newGene_30768	5.99504	6.99745	7.90361	0.650949	0.738859	2.47395	1.86e-06	2.26669	up
Camellia_sinensis_newGene_30906	5.16511	10.815	8.22206	0.165147	1.20679	1.08141	2.67e-07	3.05985	up
Camellia_sinensis_newGene_30911	2.62083	2.51062	2.71945	0.506537	0.62437	0.501712	5.88e-06	2.03415	up
Camellia_sinensis_newGene_31104	9.28887	7.37642	8.86574	1.18335	1.36915	0.344498	2.42e-09	2.89109	up
Camellia_sinensis_newGene_31105	3.34732	3.01111	3.37844	0	0	0	9.12e-16	Inf	up
Camellia_sinensis_newGene_31266	0.95824	2.43136	1.20688	0	0.036061	0.100003	0.000634162	4.43688	up
Camellia_sinensis_newGene_31318	16.4619	11.0281	11.2306	158.411	185.541	143.522	3.13e-61	-3.85763	down
Camellia_sinensis_newGene_31319	0.454013	0.312926	0.444806	5.48544	7.07548	4.50525	1.48e-14	-3.94317	down
Camellia_sinensis_newGene_31336	1.66838	1.70081	2.88449	0.340521	0.530302	0.185221	7.44e-05	2.29849	up
Camellia_sinensis_newGene_31353	9.37145	12.2113	9.97701	0.290654	0.339352	0.1958	5.7e-81	4.97035	up
Camellia_sinensis_newGene_31367	0	0	0	4.7577	6.12045	7.51534	4.24e-22	#NAME?	down
Camellia_sinensis_newGene_31498	0	0	0.130946	1.53943	1.09542	1.71414	5.96e-14	-5.05496	down
Camellia_sinensis_newGene_31560	1.12732	0.944413	0.956161	33.0938	40.2503	24.9915	2.41e-31	-5.22204	down
Camellia_sinensis_newGene_31562	1.75679	2.6044	1.49948	0.205724	0.243776	0.096451	1.52e-08	3.18668	up
Camellia_sinensis_newGene_31587	1.26023	1.89164	2.05108	0.171655	0.121026	0	1.62e-09	3.80104	up
Camellia_sinensis_newGene_31609	0.053591	0.039497	0.028541	1.72547	1.68717	1.43249	4.04e-22	-5.22727	down
Camellia_sinensis_newGene_31667	2.17854	2.89073	2.92599	0.34628	0.223565	0.543337	7.11e-06	2.52117	up
Camellia_sinensis_newGene_31705	2.43964	4.10206	3.67791	0.017711	0.016371	0.015154	7.9e-35	6.87627	up
Camellia_sinensis_newGene_31743	11.4751	9.55655	14.6775	53.6794	53.7445	41.9309	3.22e-23	-2.2802	down
Camellia_sinensis_newGene_31849	7.18171	9.85537	9.27519	1.369	1.23898	0.989855	8.54e-09	2.62223	up
Camellia_sinensis_newGene_31879	0.029364	0.033205	0.348328	3.44439	1.34893	1.65189	3.17e-08	-4.8609	down
Camellia_sinensis_newGene_31892	1.98601	2.94202	3.29226	0.099112	0	0.040969	7.86e-13	5.53461	up
Camellia_sinensis_newGene_31938	1.35677	1.3223	1.36595	0	0	0	9.81e-15	Inf	up
Camellia_sinensis_newGene_32064	0.517696	0	0	2.20822	2.80931	3.37957	5.88e-11	-4.35418	down
Camellia_sinensis_newGene_32067	0.845372	0.819837	0.311364	3.4451	3.59725	2.48142	8.67e-08	-2.27272	down
Camellia_sinensis_newGene_32146	0.530212	0.35391	0.519803	3.10848	2.70091	2.61121	1.14e-11	-3.39409	down
Camellia_sinensis_newGene_32166	1.27498	1.52972	1.02527	0	0	0	7.12e-18	Inf	up
Camellia_sinensis_newGene_32199	9.94092	14.2542	12.354	1.46848	1.25829	2.8139	2.36e-21	2.70822	up
Camellia_sinensis_newGene_32229	1.87294	3.22719	1.88762	0.245304	0.189628	0.221119	3.08e-07	3.13509	up
Camellia_sinensis_newGene_3230	1.55104	2.14063	1.89347	0	0	0	1.14e-14	Inf	up
Camellia_sinensis_newGene_32306	4.35722	6.9908	4.89011	0.890211	0.54034	0.850514	2.26e-07	2.5653	up
Camellia_sinensis_newGene_32310	1.60373	1.97217	2.1467	0.252428	0.26008	0.131434	1.33e-07	2.7625	up
Camellia_sinensis_newGene_32319	4.75014	9.07417	5.75427	0	0.762456	0.701157	3.7e-08	3.48572	up
Camellia_sinensis_newGene_32402	3.21344	4.97286	4.26053	0	0.165522	0	1.32e-15	6.00735	up
Camellia_sinensis_newGene_32408	1.23144	0.554935	1.06634	6.4827	10.0679	7.20775	4.49e-15	-3.24068	down
Camellia_sinensis_newGene_32415	2.87285	3.39541	1.47631	11.2908	12.8508	8.90875	9.12e-07	-2.29432	down
Camellia_sinensis_newGene_32500	1.59153	1.86235	1.40616	0.175271	0.430428	0.283603	0.000107506	2.26165	up
Camellia_sinensis_newGene_32539	4.12848	5.75484	4.50733	0.345051	0.536746	0.335256	6.55e-16	3.19109	up
Camellia_sinensis_newGene_32633	2.46594	3.44582	2.46155	0.561578	0.511096	0.167207	2.05e-06	2.44567	up
Camellia_sinensis_newGene_32736	0.046213	0	0.032404	0.742977	0.711136	0.48191	1.14e-11	-4.52971	down
Camellia_sinensis_newGene_32739	0.719614	1.02685	1.10986	0.04201	0.182645	0.035825	1.04e-06	3.0218	up
Camellia_sinensis_newGene_3279	1.45064	1.86351	1.24772	0.487628	0.131177	0.134957	4.85e-05	2.31421	up
Camellia_sinensis_newGene_32894	1.41368	1.86411	1.57886	0.152028	0	0	4.76e-10	4.21772	up
Camellia_sinensis_newGene_3294	1.61148	1.66432	2.46213	0.366305	0.339241	0.336568	0.000124514	2.20676	up
Camellia_sinensis_newGene_33026	1.60175	2.83904	1.53188	7.0039	10.5781	9.68191	7.76e-09	-2.4602	down
Camellia_sinensis_newGene_33041	0.497105	0.117505	0.265285	3.89209	6.2568	2.97694	3.08e-09	-3.86249	down
Camellia_sinensis_newGene_33051	1.94992	2.76123	2.21911	0	0	0	9.49e-17	Inf	up
Camellia_sinensis_newGene_33110	11.8826	15.7064	13.9754	2.58468	2.88374	2.50013	7.36e-22	2.16019	up
Camellia_sinensis_newGene_33175	17.8921	16.6115	16.6145	0.411319	0.304409	0	1.85e-37	5.79283	up
Camellia_sinensis_newGene_33457	1.04019	0	1.81684	12.6226	12.2693	7.95988	2.42e-13	-3.70994	down
Camellia_sinensis_newGene_33625	3.44454	2.52137	3.2013	1.46393	0	0	6.49e-05	2.37833	up
Camellia_sinensis_newGene_33655	1.96471	3.68888	2.70288	0.105415	0.09767	0.025844	3.06e-17	4.84076	up
Camellia_sinensis_newGene_3383	1.85245	1.35434	1.08797	21.7256	12.9822	20.1786	5.79e-13	-3.8739	down
Camellia_sinensis_newGene_3386	0.103833	0.19267	0.207887	3.50316	1.31038	4.25983	9.36e-05	-3.78708	down
Camellia_sinensis_newGene_3388	1.75974	1.23604	1.98697	0	0	0	1.43e-27	Inf	up
Camellia_sinensis_newGene_33918	0.348923	0.036321	0	1.72785	1.93552	2.3474	5.5e-21	-4.46308	down
Camellia_sinensis_newGene_33919	0.118879	0.16869	0	0.652786	0.688197	0.824465	9.4e-09	-3.10262	down
Camellia_sinensis_newGene_33926	0.404932	0.400915	0.476357	1.44962	2.15664	2.13153	4.99e-05	-2.29602	down
Camellia_sinensis_newGene_33948	0.018146	0.0849	0.025334	0.628847	0.986759	1.54136	6.72e-07	-4.53795	down
Camellia_sinensis_newGene_34073	1.10051	1.40346	0.861697	0.219047	0.31766	0.108102	0.000137397	2.10417	up
Camellia_sinensis_newGene_34115	6.45866	2.174	1.65209	25.1592	19.6998	23.6743	5.88e-19	-2.92288	down
Camellia_sinensis_newGene_34135	4.30842	3.38722	4.52054	0.639551	0.97484	1.25139	1.94e-05	2.16472	up
Camellia_sinensis_newGene_34169	0.782894	1.65272	2.02628	0	0.192505	0.149297	2.53e-05	3.47009	up
Camellia_sinensis_newGene_34236	1.06458	1.3776	1.22716	0.037256	0.207601	0.076482	1.47e-07	2.97866	up
Camellia_sinensis_newGene_34252	0.033725	0.614084	0.504326	18.7642	18.5062	16.0241	1.86e-38	-5.67718	down
Camellia_sinensis_newGene_3427	31.1239	18.3254	12.9899	99.6715	102.643	102.035	4.32e-35	-2.4833	down
Camellia_sinensis_newGene_34286	1.64468	1.12665	0.252824	11.0486	15.6387	15.5995	4.14e-24	-3.98774	down
Camellia_sinensis_newGene_34319	3.13578	2.07322	2.56914	0.286256	0.277845	0.115753	2.23e-08	2.87398	up
Camellia_sinensis_newGene_34389	4.06124	6.20064	5.18081	0.615751	0.921317	0.473113	1.04e-20	2.58257	up
Camellia_sinensis_newGene_34411	0.679784	0.491523	0.996467	1.67971	2.94551	3.10183	0.000185246	-2.03843	down
Camellia_sinensis_newGene_34444	28.6265	23.4006	3.17815	95.5748	129.346	68.7806	7.81e-08	-2.87525	down
Camellia_sinensis_newGene_34445	1.05175	2.36457	0.090053	8.05963	10.2176	6.45567	6.96e-14	-2.97666	down
Camellia_sinensis_newGene_34536	0.468263	0.596859	1.18881	0.179957	0.067216	0.062085	3.7e-05	2.38038	up
Camellia_sinensis_newGene_34547	0.941551	0.631438	0.864996	6.53115	6.73094	5.215	1.79e-10	-3.10712	down
Camellia_sinensis_newGene_34553	11.8031	9.39393	11.9854	0.800493	0.797842	0.662313	3.99e-11	3.54648	up
Camellia_sinensis_newGene_34610	3.48781	0	0	7.5762	8.74217	7.79757	2.97e-07	-2.93009	down
Camellia_sinensis_newGene_34626	2.2115	1.89132	1.50751	11.1927	6.93772	10.1679	2.64e-08	-2.56285	down
Camellia_sinensis_newGene_34692	2.38357	3.27672	3.269	0.519807	0.787926	0.391095	1.07e-06	2.09551	up
Camellia_sinensis_newGene_34706	1.45095	2.62229	1.90604	0	0.039155	0	9.77e-23	6.766	up
Camellia_sinensis_newGene_34890	1.15763	1.46969	1.16347	0.08579	0.072783	0.071736	9.4e-09	3.59231	up
Camellia_sinensis_newGene_34953	0.633868	0.713101	0.674838	4.02104	7.12403	5.89466	4.47e-09	-3.23966	down
Camellia_sinensis_newGene_34956	3.83967	3.31234	4.81947	0.463048	0.521463	0.721261	1.14e-06	2.57845	up
Camellia_sinensis_newGene_34960	0.274553	1.32444	0.488647	5.04622	6.49383	9.22531	7.96e-11	-3.5403	down
Camellia_sinensis_newGene_34982	0.009185	0.03755	0.025646	1.588	1.17076	1.60737	2.07e-16	-6.09467	down
Camellia_sinensis_newGene_35090	3.7217	6.16913	4.93695	0.085768	0.106057	0.16634	1.19e-17	4.93788	up
Camellia_sinensis_newGene_35137	0.027309	0.105971	0	1.1406	0.685647	1.84012	1.03e-06	-4.96254	down
Camellia_sinensis_newGene_35146	8.52029	16.5714	11.5698	0.268002	0.647976	0.365409	3.64e-14	4.61765	up
Camellia_sinensis_newGene_35463	0.571277	0.85278	0.656695	0.119635	0	0.102363	2.96e-06	2.81943	up
Camellia_sinensis_newGene_3548	0.247051	0.197043	0.122592	1.51719	1.71174	1.89443	4.78e-08	-3.2942	down
Camellia_sinensis_newGene_35486	6.88589	6.22377	6.17858	0.159036	0.50627	0.558627	1.41e-10	3.6766	up
Camellia_sinensis_newGene_35518	0.206818	0.038206	0.141511	1.08104	1.00567	0.731165	3.01e-06	-2.66402	down
Camellia_sinensis_newGene_3557	1.37845	1.13132	0.602492	4.49876	6.21274	4.41245	5.1e-13	-2.4792	down
Camellia_sinensis_newGene_35592	0.620116	0.56333	0.849745	0.160532	0.159584	0.068179	3.46e-05	2.14041	up
Camellia_sinensis_newGene_35593	1.25251	0.712407	0.446492	6.70431	7.34851	7.29409	6.99e-24	-3.25791	down
Camellia_sinensis_newGene_35774	3.28124	6.30375	4.53912	0.356795	0.359238	0.055263	2.09e-15	4.0041	up
Camellia_sinensis_newGene_35776	0.0425	0	0.109224	0.654673	1.46789	1.22458	4.73e-11	-4.32226	down
Camellia_sinensis_newGene_35796	1.19544	2.5152	1.68223	0.183338	0.049301	0.084823	3.67e-09	3.83574	up
Camellia_sinensis_newGene_35842	1.21432	1.34944	1.81309	0.470126	0.102549	0.120954	2.58e-05	2.23607	up
Camellia_sinensis_newGene_35866	27.681	16.1759	23.6833	185.673	174.257	159.873	1.92e-54	-3.15215	down
Camellia_sinensis_newGene_35938	6.05247	9.18416	5.85607	0.453392	0.134478	0	2.69e-22	4.84185	up
Camellia_sinensis_newGene_3594	5.96435	8.77618	7.77069	0	0	0	3.33e-43	Inf	up
Camellia_sinensis_newGene_3604	0.12362	0	0.173164	1.31488	1.90366	1.80697	6.29e-10	-3.98123	down
Camellia_sinensis_newGene_36045	3.1431	2.57422	2.59112	0.312949	0.219079	0.560483	2.42e-07	2.67276	up
Camellia_sinensis_newGene_36049	0.249225	0.343341	0.058672	0.755373	1.24802	1.03815	2.76e-05	-2.41651	down
Camellia_sinensis_newGene_3607	0.034449	0	0.053408	1.56868	2.57701	0.877463	1.87e-07	-5.94372	down
Camellia_sinensis_newGene_3608	0.132921	0.098286	0.065592	1.19615	2.42419	1.27405	5.04e-08	-4.00836	down
Camellia_sinensis_newGene_36085	2.72716	4.792	4.59394	0.24523	0.386107	0.196387	2.83e-14	3.57446	up
Camellia_sinensis_newGene_36120	0.718412	0.589154	0.590445	3.42152	4.26847	4.4334	1.92e-11	-2.87295	down
Camellia_sinensis_newGene_36279	1.96795	2.21917	3.04389	0.529937	0	0.352181	5.63e-06	2.71806	up
Camellia_sinensis_newGene_36415	1.35685	1.31287	1.47314	0.216118	0.311858	0.02739	1.06e-05	2.59449	up
Camellia_sinensis_newGene_36419	6.78235	7.02088	8.45701	0.107953	0.337166	0.250682	1.36e-18	4.78262	up
Camellia_sinensis_newGene_36572	0	0	0.024949	0.780913	1.43626	1.02427	1.07e-18	-6.68679	down
Camellia_sinensis_newGene_36599	0.089002	0.094353	0.05	1.59026	1.15615	1.74645	2.63e-12	-4.22159	down
Camellia_sinensis_newGene_36651	5.76045	3.13475	2.53401	28.6075	22.9953	22.4545	5.47e-22	-2.99212	down
Camellia_sinensis_newGene_3669	1.54122	1.60359	2.4267	0.328345	0.161273	0.12556	1.87e-07	2.85567	up
Camellia_sinensis_newGene_36695	0	0.004299	0	0.574919	2.85841	2.55262	6.1e-09	-10.5113	down
Camellia_sinensis_newGene_36699	0	0	0.011748	0.599074	0.930954	0.763035	3.88e-23	-7.75425	down
Camellia_sinensis_newGene_36714	0.550782	1.88583	1.39242	0	0.147111	0.157286	0.00090861	3.39393	up
Camellia_sinensis_newGene_36911	0.225899	0.199472	0.398612	3.38895	2.49087	3.30312	5.35e-10	-3.61763	down
Camellia_sinensis_newGene_3693	0	0.054461	0.639038	7.50746	8.96892	9.99841	4.14e-21	-5.38898	down
Camellia_sinensis_newGene_36954	5.11732	4.6444	6.13531	1.06168	0.950327	0.584371	1.6e-07	2.35335	up
Camellia_sinensis_newGene_36978	0.116989	0.091966	0.079747	1.13607	1.56151	0.936743	6.02e-11	-3.73766	down
Camellia_sinensis_newGene_37009	0.844142	1.10206	1.0652	0.316686	0.054022	0.223949	0.000523229	2.00707	up
Camellia_sinensis_newGene_37120	1.87537	2.15645	1.52333	8.51707	8.28627	10.3009	1.82e-07	-2.48913	down
Camellia_sinensis_newGene_37200	0.379309	0.226995	0.261363	28.1458	23.8498	40.4714	1.05e-46	-6.77734	down
Camellia_sinensis_newGene_37246	0.948142	0.500904	0.610915	2.5514	2.41713	2.65775	0.000134478	-2.07727	down
Camellia_sinensis_newGene_37337	2.04372	4.13472	2.47516	0	0	0	2.91e-13	Inf	up
Camellia_sinensis_newGene_37562	2.21935	3.59359	3.99028	0.159022	0.268229	0.46525	6.18e-08	3.19809	up
Camellia_sinensis_newGene_37565	1.86595	3.5557	3.5512	0.376464	0.213346	0.17207	4.47e-10	3.30099	up
Camellia_sinensis_newGene_37592	4.87289	4.23536	2.71948	0.606427	0.446399	0.40843	1.26e-07	2.77882	up
Camellia_sinensis_newGene_37692	0.311764	0	0.179542	2.39695	1.24118	1.54466	0.000455616	-4.54081	down
Camellia_sinensis_newGene_3790	12.5746	17.6239	18.0773	3.22929	2.52929	2.22302	4.39e-09	2.34693	up
Camellia_sinensis_newGene_37908	0	0	0	1.27252	1.38936	1.60677	3.53e-17	#NAME?	down
Camellia_sinensis_newGene_37914	0.84628	2.65141	2.5541	0.096926	0.148251	0.235545	0.000113321	3.19659	up
Camellia_sinensis_newGene_37949	1.21524	2.84651	2.43323	0.546241	0.294837	0	9.52e-05	2.61315	up
Camellia_sinensis_newGene_3797	1.28684	1.73595	1.68505	0.135373	0.123306	0.565055	2.15e-05	2.58184	up
Camellia_sinensis_newGene_37981	13.6697	74.1855	54.7223	0	0	0	7.04e-11	Inf	up
Camellia_sinensis_newGene_37982	1.73304	2.49777	3.79035	0.039013	0.054272	0	2.29e-11	5.726	up
Camellia_sinensis_newGene_37983	3.89022	11.3938	8.50924	0	0	0	9.78e-12	Inf	up
Camellia_sinensis_newGene_38041	2.37112	3.1795	1.11993	0.056858	0.295324	0	3.04e-05	3.98093	up
Camellia_sinensis_newGene_38050	0.612546	0.69614	0.854087	3.08543	4.4105	3.79931	9e-10	-2.564	down
Camellia_sinensis_newGene_38052	1.15994	1.30401	2.00288	0.024307	0.540721	0.251604	0.000245509	2.16831	up
Camellia_sinensis_newGene_38066	1.80361	20.2657	23.1068	0.1571	0	0	9.15e-05	7.83181	up
Camellia_sinensis_newGene_38100	2.07139	10.6767	7.54737	0.130583	0.08796	0	3.75e-05	5.96624	up
Camellia_sinensis_newGene_38103	6.17271	9.64555	9.26218	0.211497	0.249106	0.07403	1.25e-25	5.17975	up
Camellia_sinensis_newGene_3813	1.52226	2.398	1.74247	5.45472	7.51482	5.53086	5.81e-08	-2.04689	down
Camellia_sinensis_newGene_38205	0.961073	1.09516	1.62615	0.05713	0.152782	0.011017	6.88e-12	3.57991	up
Camellia_sinensis_newGene_38261	1.14418	3.32382	2.96566	0.12273	0.034101	0.157313	4.97e-06	4.16057	up
Camellia_sinensis_newGene_38302	2.87673	3.77535	2.34679	0.147664	0.13977	0.097689	4.64e-11	4.20119	up
Camellia_sinensis_newGene_38415	0.30792	0.205282	0.563955	1.1521	1.92698	1.88857	3.08e-05	-2.36778	down
Camellia_sinensis_newGene_38419	5.98993	10.8717	10.1224	1.89869	1.81069	2.01467	7.42e-11	2.10566	up
Camellia_sinensis_newGene_38634	1.13175	2.24023	1.72828	0.061335	0.027476	0	3.31e-15	5.36491	up
Camellia_sinensis_newGene_38661	12.2965	11.5023	11.6526	1.17645	0	5.49083	3.43e-05	2.19113	up
Camellia_sinensis_newGene_38663	0.723041	0.971976	0.678599	0.196557	0.045573	0.19079	0.000233696	2.12192	up
Camellia_sinensis_newGene_38668	1.52334	4.52361	3.29164	0.018077	0.170796	0.111035	1.42e-06	4.64002	up
Camellia_sinensis_newGene_38709	19.3567	34.6602	39.9842	0.571075	2.44485	0.568901	1.3e-12	4.47187	up
Camellia_sinensis_newGene_38739	0.019361	0	0	4.54773	6.82042	4.65136	6.39e-33	-8.3939	down
Camellia_sinensis_newGene_38742	0	0	0.253299	4.37956	2.88799	2.46915	4.98e-11	-5.52471	down
Camellia_sinensis_newGene_38819	1.2401	1.8237	0.516217	8.84342	8.02668	9.7254	1.12e-18	-3.0861	down
Camellia_sinensis_newGene_38861	0.257903	0	0.10432	3.9933	5.14974	6.02871	6.47e-16	-5.37295	down
Camellia_sinensis_newGene_38862	0.506248	0.202355	0.337025	1.34711	1.81482	1.20442	0.000173708	-2.20527	down
Camellia_sinensis_newGene_38948	3.44332	4.04513	3.36976	0.39627	0.625548	0.512768	2.34e-06	2.29543	up
Camellia_sinensis_newGene_38949	1.73164	1.86273	1.68681	0.231158	0.154148	0.015471	3.48e-09	3.4224	up
Camellia_sinensis_newGene_38951	6.52007	9.96617	8.71234	0.64334	0.592116	0.239864	3.98e-19	3.76414	up
Camellia_sinensis_newGene_39015	4.2578	4.57225	4.53367	1.59862	0.432009	0.486153	0.000250048	2.06445	up
Camellia_sinensis_newGene_39101	0	0	0	3.90897	3.71535	3.72741	2.22e-21	#NAME?	down
Camellia_sinensis_newGene_39150	22.2147	21.208	22.7287	77.8881	87.1303	88.1445	2.11e-28	-2.14967	down
Camellia_sinensis_newGene_39152	10.4214	8.38777	10.9181	36.308	43.3057	38.1313	1.16e-16	-2.19411	down
Camellia_sinensis_newGene_39161	0.263594	0.300038	1.18607	4.25804	7.37833	3.15865	2.17e-05	-3.7458	down
Camellia_sinensis_newGene_39171	0.99111	0.693048	1.39393	0.151318	0.348738	0	0.000452091	2.02894	up
Camellia_sinensis_newGene_39208	119.588	86.146	71.3757	12.65	19.0894	11.943	0.000135095	2.16189	up
Camellia_sinensis_newGene_3931	1.65127	3.50631	3.96371	0.381736	0.495352	0.30775	3.15e-05	2.68173	up
Camellia_sinensis_newGene_39320	1.52788	1.94294	2.31974	0.077463	0.587279	0.263603	1.6e-05	2.39297	up
Camellia_sinensis_newGene_39321	2.42087	2.84987	2.31516	0.050624	0.145066	0.090053	1.19e-15	4.22988	up
Camellia_sinensis_newGene_39322	3.291	3.94362	3.24252	0	0.860654	0.18101	1.23e-06	3.02337	up
Camellia_sinensis_newGene_39323	3.51346	2.4654	8.06765	0.279811	0.047064	0.274603	2.48e-08	3.72816	up
Camellia_sinensis_newGene_39483	12.0614	22.1992	17.1341	0.441396	0	0.542492	1.92e-20	5.383	up
Camellia_sinensis_newGene_39522	0.08842	0.278199	0.652535	2.04703	2.9018	1.61678	1.15e-07	-2.86188	down
Camellia_sinensis_newGene_39562	1.80297	2.2326	1.62465	0.12167	0.506605	0.254591	5.06e-05	2.40315	up
Camellia_sinensis_newGene_39617	22.6981	12.1263	14.243	92.4323	63.5354	85.4854	5.19e-17	-2.56667	down
Camellia_sinensis_newGene_39733	10.0471	13.6103	12.4503	2.3833	2.67289	2.05309	4.42e-16	2.10212	up
Camellia_sinensis_newGene_39735	0.943394	1.60254	1.01211	0.213618	0.182931	0.210376	4.02e-05	2.32085	up
Camellia_sinensis_newGene_39751	2.60267	7.96875	4.68936	0.164347	0.184385	0.232635	3.97e-05	4.34072	up
Camellia_sinensis_newGene_39786	32.7918	15.3833	21.7606	163.967	168.838	174.265	5.28e-52	-3.05832	down
Camellia_sinensis_newGene_39800	1.61363	0.576876	1.17053	9.46484	11.5438	8.43492	1.63e-08	-3.27705	down
Camellia_sinensis_newGene_39819	77.6416	85.3152	75.3601	15.2541	13.8719	13.1349	9.11e-28	2.27461	up
Camellia_sinensis_newGene_39845	1.38844	1.78049	1.68514	0	0	0	1.33e-17	Inf	up
Camellia_sinensis_newGene_39886	1.81817	1.96286	2.01107	0.034475	0.11749	0.125733	1.18e-11	4.15289	up
Camellia_sinensis_newGene_39925	1.81959	2.25218	2.43888	0.194294	0.060064	0	1.12e-10	4.13446	up
Camellia_sinensis_newGene_39990	2.56414	1.49352	1.0092	7.61057	4.97756	6.07343	3.91e-06	-2.0777	down
Camellia_sinensis_newGene_40019	0.318856	0.313111	0.567644	3.79811	3.91877	5.38673	7.52e-11	-3.60728	down
Camellia_sinensis_newGene_40053	1.79874	2.0789	2.80986	0.205437	0.585645	0.321536	1.18e-07	2.33679	up
Camellia_sinensis_newGene_40068	0.322267	0.584212	0.590106	3.55637	2.576	1.5164	0.000385937	-2.55079	down
Camellia_sinensis_newGene_4011	1.10043	1.1807	1.1138	0	0.143964	0.06641	9.89e-08	3.45348	up
Camellia_sinensis_newGene_40150	2.35812	0.796668	1.10198	10.6465	11.4232	9.82647	1.82e-08	-2.85892	down
Camellia_sinensis_newGene_40233	2.31591	2.77767	2.32707	0.341506	0.505958	0.168279	2.75e-06	2.52755	up
Camellia_sinensis_newGene_40254	0.025652	0.054389	0	1.05101	1.03515	0.732371	1.23e-12	-4.91807	down
Camellia_sinensis_newGene_4029	14.7847	13.8004	14.6665	1.56197	0.804803	0.566722	7.91e-39	3.64476	up
Camellia_sinensis_newGene_40295	6.61553	2.84016	5.59793	1.54193	0.170814	0.175416	0.000343468	2.73317	up
Camellia_sinensis_newGene_40396	11.4197	18.8383	17.4166	3.52333	3.72213	2.35224	8.89e-09	2.11616	up
Camellia_sinensis_newGene_40413	3.30834	2.65999	3.39932	21.5566	17.2204	12.2895	1e-07	-2.65847	down
Camellia_sinensis_newGene_40414	1.7225	0.744106	0.931214	6.09716	7.31453	6.68839	3.45e-08	-2.73473	down
Camellia_sinensis_newGene_4042	2.98904	2.11252	2.10018	0	0	0	1.43e-15	Inf	up
Camellia_sinensis_newGene_4048	5.82752	4.1262	4.0102	0.954532	0.451781	0	7.78e-08	3.02684	up
Camellia_sinensis_newGene_40502	0.929884	2.04815	1.89527	0.184005	0.246442	0.049658	1.6e-06	3.07377	up
Camellia_sinensis_newGene_40546	7.87314	11.7199	9.61544	0.504939	0	0.048362	1.59e-30	5.33413	up
Camellia_sinensis_newGene_4056	1.27771	2.39286	2.00352	0.201933	0.22005	0.205372	2.12e-06	2.87933	up
Camellia_sinensis_newGene_40561	3.76236	4.73376	1.8713	162.426	127.281	122.38	2.79e-44	-5.50075	down
Camellia_sinensis_newGene_40666	0.053105	0.15585	0.104669	1.54366	1.2588	1.83775	1.13e-10	-4.00156	down
Camellia_sinensis_newGene_40701	0.718241	1.2073	1.17707	0.298822	0.110807	0.04539	8.31e-06	2.47202	up
Camellia_sinensis_newGene_40789	30.7124	27.7792	52.7607	12.3135	0.648547	8.40778	0.000953826	2.11152	up
Camellia_sinensis_newGene_40844	3.6795	3.15386	3.9615	0.46633	0.743554	1.0769	6.04e-05	2.00218	up
Camellia_sinensis_newGene_40919	0.533217	2.5949	1.41567	0.118887	0.070773	0	0.00024936	3.9573	up
Camellia_sinensis_newGene_41015	5.88116	6.10449	5.41919	24.8043	23.0081	26.1648	4.91e-27	-2.30393	down
Camellia_sinensis_newGene_4104	0.49397	0.318563	0.404223	2.11562	1.48386	2.37148	5.56e-08	-2.50077	down
Camellia_sinensis_newGene_41089	1.83489	2.00668	2.01616	0.211662	0.337865	0.169097	1.19e-10	2.80031	up
Camellia_sinensis_newGene_41105	1.38494	1.87327	2.697	0.433922	0.370653	0.265682	2.81e-05	2.14051	up
Camellia_sinensis_newGene_4112	0.713166	1.12359	0.898033	0.102537	0.081952	0.025175	8.81e-10	3.35205	up
Camellia_sinensis_newGene_41157	0.495229	1.21197	1.15167	2.81947	2.95894	4.89967	6.97e-05	-2.08373	down
Camellia_sinensis_newGene_41302	2.58741	2.30416	1.73459	8.21463	10.9627	8.9006	2.41e-08	-2.27712	down
Camellia_sinensis_newGene_4134	0.116885	0.075124	0.108956	1.66858	2.08589	2.28629	5.66e-13	-4.8464	down
Camellia_sinensis_newGene_4138	0.615281	0.789658	1.34219	0	0.068272	0	7.22e-08	4.90279	up
Camellia_sinensis_newGene_41390	0	0	0	1.12783	0.973165	0.42482	6.24e-12	#NAME?	down
Camellia_sinensis_newGene_41557	1.76998	1.91819	1.90558	0.08119	0.018824	0	2.87e-20	5.30622	up
Camellia_sinensis_newGene_41609	27.8972	23.5292	17.5416	0.321636	0.069665	0.130799	6.34e-28	6.70847	up
Camellia_sinensis_newGene_41625	2.50938	4.14856	3.55517	0	0.22879	0	5.3e-13	5.29176	up
Camellia_sinensis_newGene_41647	4.07832	4.84089	3.77887	0	1.43629	0.402578	3.72e-06	2.57949	up
Camellia_sinensis_newGene_41764	0.787862	0.744229	0.80865	4.42774	4.51299	5.57046	2.15e-07	-2.68145	down
Camellia_sinensis_newGene_41830	9.98855	10.0653	11.4674	41.4528	46.2167	39.3887	6.75e-30	-2.22606	down
Camellia_sinensis_newGene_41863	0.248033	0.108752	0.214828	2.77199	2.24908	1.8503	5.02e-09	-3.58363	down
Camellia_sinensis_newGene_41867	0.854003	1.70234	1.41485	0.189318	0.118905	0.259932	2.36e-05	2.49956	up
Camellia_sinensis_newGene_41963	3.24013	3.11165	4.08898	0.496204	0.298303	0.418007	1.03e-08	2.67738	up
Camellia_sinensis_newGene_42048	0.018155	0	0	0.735928	0.713616	0.544782	4.04e-13	-6.24874	down
Camellia_sinensis_newGene_42197	1.97741	2.06365	2.26693	0.091746	0	0.042974	3.64e-13	5.39911	up
Camellia_sinensis_newGene_42318	4.43241	5.27352	5.5263	1.23992	1.22878	0.688092	2.27e-07	2.04179	up
Camellia_sinensis_newGene_42382	7.92355	9.65636	7.61912	1.50174	1.70283	1.25364	6.17e-12	2.47903	up
Camellia_sinensis_newGene_42506	1.66228	2.78163	2.09328	0	0.418777	0	8.26e-09	3.67979	up
Camellia_sinensis_newGene_42565	1.10863	0.066692	0.819996	3.40616	2.88112	3.05249	2.84e-07	-2.39381	down
Camellia_sinensis_newGene_42760	1.72155	1.93305	3.01977	0.123312	0.605766	0	3.76e-06	2.92634	up
Camellia_sinensis_newGene_42793	4.93147	7.23166	7.25087	0.70537	1.02064	0	2.2e-11	3.2477	up
Camellia_sinensis_newGene_42811	0.013492	0	0.012397	3.02224	0.833572	1.19613	0.000178703	-7.26292	down
Camellia_sinensis_newGene_42841	4.35262	7.87365	5.10301	0.903025	1.17493	0.557373	1.44e-05	2.47175	up
Camellia_sinensis_newGene_42931	1.60606	2.14993	1.54773	0	0	0	3.9e-17	Inf	up
Camellia_sinensis_newGene_43020	18.2427	28.6988	22.3364	5.04953	4.45961	3.06947	1.58e-10	2.22562	up
Camellia_sinensis_newGene_43058	1.3748	2.95769	2.88817	0	0.221156	0.306387	1.5e-07	3.56494	up
Camellia_sinensis_newGene_4311	6.93954	6.20296	4.89768	0	1.6163	0.927096	8.59e-06	2.64078	up
Camellia_sinensis_newGene_43110	0.073261	0.18766	0	7.23793	8.38875	5.8454	9.39e-32	-5.79544	down
Camellia_sinensis_newGene_43169	4.06873	5.48512	7.29067	1.20076	1.02288	1.53346	1.27e-09	2.52282	up
Camellia_sinensis_newGene_43407	25.6504	23.5253	20.9168	4.977	6.4069	4.27055	8.94e-23	2.08734	up
Camellia_sinensis_newGene_43467	6.99148	8.77053	8.58493	0.299857	0.289683	0.096546	4.43e-29	4.56782	up
Camellia_sinensis_newGene_43484	19.2714	23.9895	27.2355	2.90789	5.29184	2.78187	1.46e-08	2.45229	up
Camellia_sinensis_newGene_43549	8.86798	5.71385	6.18276	0.159002	0.503744	0.136959	5.83e-12	4.37842	up
Camellia_sinensis_newGene_4355	3.78541	13.9948	10.3788	0	0	0	6.67e-09	Inf	up
Camellia_sinensis_newGene_43613	2.76588	2.71666	2.06616	0.347756	0.424088	0.165646	1.99e-08	2.74809	up
Camellia_sinensis_newGene_43670	0.761505	2.32265	1.56421	0.138186	0.117077	0	4.87e-05	3.8678	up
Camellia_sinensis_newGene_43739	31.551	58.0933	46.0382	0	0	0	3.97e-39	Inf	up
Camellia_sinensis_newGene_4375	1.40125	2.53465	2.07458	0.218043	0.353146	0.16409	8.28e-06	2.70058	up
Camellia_sinensis_newGene_43794	0.79108	0.757106	0.662138	0.121745	0	0	4.92e-09	3.71383	up
Camellia_sinensis_newGene_43804	0.101733	0.075523	0	3.77519	3.11932	5.04963	2.63e-15	-5.70225	down
Camellia_sinensis_newGene_43866	3.59352	2.94097	3.21135	0.073101	0.371969	0.312735	1.68e-08	3.31199	up
Camellia_sinensis_newGene_4388	1.32444	2.07908	2.62832	0.545388	0.488424	0.087874	0.000190263	2.13451	up
Camellia_sinensis_newGene_44047	1.15936	1.63214	1.43442	0.136742	0.11433	0.069266	6.52e-07	2.98636	up
Camellia_sinensis_newGene_44053	0.117694	0	0	1.56083	1.12311	1.80804	5.68e-13	-5.20599	down
Camellia_sinensis_newGene_44160	1.0387	0.715741	0.341735	2.73469	3.77219	3.15635	1.67e-05	-2.34643	down
Camellia_sinensis_newGene_44174	0.980818	0.911007	1.43129	22.6208	19.679	16.3987	3.71e-31	-3.93315	down
Camellia_sinensis_newGene_44175	0.402202	0.3124	1.08206	3.86335	2.84167	2.45139	9.26e-08	-2.57358	down
Camellia_sinensis_newGene_44210	5.67309	2.48229	2.21518	29.4053	22.8813	22.2431	4.26e-51	-3.71626	down
Camellia_sinensis_newGene_44286	142.373	231.936	227.232	0.13424	0.082444	0	4.05e-69	10.9279	up
Camellia_sinensis_newGene_44299	1.15654	2.00468	1.57551	0.088403	0.328874	0.037948	3.81e-06	2.83627	up
Camellia_sinensis_newGene_44312	0.952466	1.35179	0.895709	0.143905	0.196226	0.110216	0.000141002	2.16356	up
Camellia_sinensis_newGene_44338	3.79962	3.98839	4.64513	0	0	0	5.76e-19	Inf	up
Camellia_sinensis_newGene_44372	8.59219	14.4737	17.1376	2.8523	2.63707	2.77752	2.48e-10	2.25332	up
Camellia_sinensis_newGene_44426	0.946071	0.773329	1.04052	0.187876	0.170451	0.132452	1.81e-06	3.07187	up
Camellia_sinensis_newGene_44461	3.39943	4.85866	3.63627	1.01689	0.778735	0.079359	1.34e-05	2.35461	up
Camellia_sinensis_newGene_44509	2.04723	4.72669	2.88177	0.712957	0.701653	0.134148	8.44e-05	2.31755	up
Camellia_sinensis_newGene_4454	0.038562	0.103662	0.070757	1.53376	1.21277	1.31501	3.42e-12	-4.3717	down
Camellia_sinensis_newGene_44541	1.82343	3.23602	1.31285	5.15921	9.8537	10.5633	1.94e-05	-2.22067	down
Camellia_sinensis_newGene_4456	0.87857	2.07453	1.38458	0.049844	0	0.240458	8.6e-06	3.50058	up
Camellia_sinensis_newGene_44564	0.381556	0	0	2.74266	2.8204	2.99939	1.92e-11	-4.63678	down
Camellia_sinensis_newGene_44605	4.86417	6.18652	7.21925	0.844455	1.01677	0.67762	3.48e-09	2.31109	up
Camellia_sinensis_newGene_44609	1.64699	2.20524	1.91916	63.3202	54.9915	51.4591	1.19e-27	-4.25872	down
Camellia_sinensis_newGene_44636	36.8579	18.5922	22.3081	118.433	156.086	136.922	2.53e-36	-2.59968	down
Camellia_sinensis_newGene_44641	1.12768	0.885466	0.447077	6.66596	6.97569	5.70966	1.51e-09	-3.15567	down
Camellia_sinensis_newGene_44671	0.227592	0.034282	0.077763	2.84826	3.97148	2.68092	8.05e-18	-4.29459	down
Camellia_sinensis_newGene_44681	16.0015	21.673	21.0664	1.83205	2.71667	2.77327	7.62e-41	2.78421	up
Camellia_sinensis_newGene_44735	0.683692	1.72569	0.874906	5.44571	4.6962	4.55036	5.15e-09	-2.38615	down
Camellia_sinensis_newGene_4474	0.942844	0.778	1.14338	0	0.069611	0	6.54e-11	4.80308	up
Camellia_sinensis_newGene_44761	6.1347	18.2636	22.3135	0	0.083759	0	2.42e-09	8.3598	up
Camellia_sinensis_newGene_4478	2.39192	1.94265	2.25629	0.023069	0	0.098461	7.88e-14	5.44268	up
Camellia_sinensis_newGene_4479	0.283738	0.1092	0.234715	7.35514	18.4905	10.1119	1.08e-13	-5.82083	down
Camellia_sinensis_newGene_44845	2.69837	3.18435	2.52973	11.5766	10.7444	12.5583	8.51e-13	-2.21799	down
Camellia_sinensis_newGene_44873	1.07761	1.82919	1.30159	0.044112	0.323944	0	1.15e-07	3.2422	up
Camellia_sinensis_newGene_44903	2.40567	1.72633	2.50147	7.74444	8.78452	7.63802	4.29e-06	-2.05376	down
Camellia_sinensis_newGene_44904	4.10885	5.38796	4.82444	0.707161	0.839352	0.59755	4.4e-16	2.52001	up
Camellia_sinensis_newGene_44941	4.3069	4.61645	5.68465	0.848687	0.812106	0.837959	8.01e-14	2.32207	up
Camellia_sinensis_newGene_44997	1.18768	1.79041	1.67199	0.347781	0.49767	0.139803	2.1e-07	2.01488	up
Camellia_sinensis_newGene_45010	0	0	0	0.659828	0.946238	0.836321	8.42e-17	#NAME?	down
Camellia_sinensis_newGene_45025	1.13414	2.23889	1.28748	0.083507	0.175692	0.157264	1.53e-06	3.19129	up
Camellia_sinensis_newGene_45097	0	0	0	0.700247	1.10293	0.577048	4.87e-18	#NAME?	down
Camellia_sinensis_newGene_45109	0.061916	0.332134	0	2.47559	1.37666	0.826442	0.000673305	-3.72213	down
Camellia_sinensis_newGene_45113	0.753568	0.767083	2.01796	7.39073	5.28008	7.33209	1.32e-08	-2.70449	down
Camellia_sinensis_newGene_45167	0.912154	0.735149	1.09673	0	0	0	5.93e-15	Inf	up
Camellia_sinensis_newGene_45213	0.059897	0	0	1.68672	1.61143	2.59843	4.53e-14	-6.14441	down
Camellia_sinensis_newGene_45277	1.21461	1.82134	2.60323	0.219841	0.226245	0.455706	5.74e-05	2.41217	up
Camellia_sinensis_newGene_45319	4.28065	3.03869	4.40377	1.28806	0.461108	0.376713	1.13e-05	2.18373	up
Camellia_sinensis_newGene_45337	0.794281	0.837228	1.47037	0	0	0	1.45e-13	Inf	up
Camellia_sinensis_newGene_45338	7.93257	10.1825	7.78949	2.25757	0.455051	1.27957	1.99e-09	2.31494	up
Camellia_sinensis_newGene_4537	4.3954	2.35141	3.02332	15.7029	9.69306	12.9708	9.99e-07	-2.18085	down
Camellia_sinensis_newGene_45432	3.95958	3.5442	2.77103	0.212589	0.292014	0.408604	2.98e-07	2.73535	up
Camellia_sinensis_newGene_45434	1.37645	2.60285	3.46382	0	0.253188	0.224854	4.61e-08	3.4284	up
Camellia_sinensis_newGene_45445	5.94205	12.1124	11.5917	0.304461	1.01462	0.327087	4.71e-10	3.89505	up
Camellia_sinensis_newGene_45459	6.49222	4.75435	3.77876	21.3683	15.0369	15.6037	8.91e-05	-2.42535	down
Camellia_sinensis_newGene_45573	0.394449	0.564508	0.426809	2.00369	1.46	1.9551	0.000134377	-2.15335	down
Camellia_sinensis_newGene_45726	1.0963	1.73371	0.901009	0	0.053609	0	2.34e-11	5.96149	up
Camellia_sinensis_newGene_45750	18.6419	20.8244	24.0705	4.95556	3.77972	4.57207	6.89e-14	2.01888	up
Camellia_sinensis_newGene_45753	3.06327	2.69044	3.01111	0.838312	0.558864	0.160204	2.89e-05	2.23519	up
Camellia_sinensis_newGene_45834	2.16818	1.3899	3.01862	0	0.311347	0.201691	9.71e-06	3.21172	up
Camellia_sinensis_newGene_45840	23.6705	25.2737	27.4901	5.21788	3.82194	4.54636	6.72e-15	2.23794	up
Camellia_sinensis_newGene_45872	0.25998	0.168236	0.086472	1.56416	3.41449	1.43632	5.65e-05	-3.70044	down
Camellia_sinensis_newGene_45890	0.008791	0	0	2.17921	5.15579	4.19611	1.31e-14	-8.17929	down
Camellia_sinensis_newGene_45980	0	0.244577	0.22426	1.14461	3.1108	1.24	0.000649641	-3.76503	down
Camellia_sinensis_newGene_4599	4.62984	5.41113	4.01005	32.6318	42.9902	36.0545	7.21e-17	-3.05084	down
Camellia_sinensis_newGene_46023	6.38251	10.9032	8.89966	1.15274	2.38113	1.59534	6.64e-09	2.12628	up
Camellia_sinensis_newGene_46048	0.241041	0	1.25066	11.7395	8.59226	7.38372	6.27e-15	-4.37219	down
Camellia_sinensis_newGene_46076	6.15452	6.38975	6.86417	39.2676	38.9544	36.0579	1.27e-50	-2.96226	down
Camellia_sinensis_newGene_46137	0.662346	0.715493	0.795167	2.18182	3.75841	1.88213	0.000225524	-2.03648	down
Camellia_sinensis_newGene_46179	9.09798	8.86362	9.15332	2.66705	0.560673	1.1182	1.62e-07	2.36251	up
Camellia_sinensis_newGene_46181	4.86018	5.40304	7.26687	1.00171	0.600336	0.583857	1.58e-06	2.72102	up
Camellia_sinensis_newGene_46183	4.42377	5.89253	4.82444	0.882785	0.301139	0.305295	2.48e-08	2.88639	up
Camellia_sinensis_newGene_46211	8.33719	11.2757	11.5655	2.09246	1.73221	0.640755	3.7e-08	2.54731	up
Camellia_sinensis_newGene_46258	0	0.752689	0.252306	3.65985	5.40162	5.76752	5.17e-11	-4.01757	down
Camellia_sinensis_newGene_46377	5.43321	5.31247	6.44583	0.841534	0.336883	0.435812	1.11e-10	3.13741	up
Camellia_sinensis_newGene_46378	3.20284	2.64899	3.14936	0.566588	0.339648	0.142628	2.83e-07	2.75481	up
Camellia_sinensis_newGene_46417	0	0.115189	0	1.85935	3.29609	1.46226	3.46e-10	-5.91744	down
Camellia_sinensis_newGene_46449	0.183365	0.083811	0.381483	3.59245	3.86723	1.20929	0.000112276	-3.92301	down
Camellia_sinensis_newGene_46467	5.1652	4.3376	6.28397	0.853993	0.862268	0.578528	1.05e-06	2.53936	up
Camellia_sinensis_newGene_46534	1.25416	1.08299	0.992099	20.3166	23.2831	15.9006	1.11e-36	-4.39568	down
Camellia_sinensis_newGene_46602	4.16565	4.70105	4.63598	0	0	0	2.48e-20	Inf	up
Camellia_sinensis_newGene_46696	1.72813	1.48729	3.16511	0.482394	0.195275	0.390122	0.000700098	2.12918	up
Camellia_sinensis_newGene_46795	0.385151	0.953858	0.418995	0	0	0	3.31e-07	Inf	up
Camellia_sinensis_newGene_46922	1.62819	4.1913	2.80101	31.3706	37.8799	30.5759	9.75e-69	-3.75829	down
Camellia_sinensis_newGene_46951	9.94511	11.3116	11.8695	0.626422	1.28312	0.595187	1.5e-13	3.50198	up
Camellia_sinensis_newGene_46955	4.587	3.16189	4.59671	0.486434	1.46313	0.468257	6.31e-10	2.44329	up
Camellia_sinensis_newGene_46996	0.716985	1.58798	1.49463	0.011124	0.08817	0.104881	2.14e-11	4.47609	up
Camellia_sinensis_newGene_46997	0.56921	0.689129	0.34096	0.031845	0.08966	0	1.37e-07	3.51847	up
Camellia_sinensis_newGene_47020	4.2689	7.20165	6.75381	0	0	0	3.79e-30	Inf	up
Camellia_sinensis_newGene_47060	1.78689	1.98169	1.8659	0.324608	0	0.148374	5.45e-08	3.06919	up
Camellia_sinensis_newGene_47130	25.3079	28.4437	20.7982	2.39634	2.98775	3.42567	1.43e-27	2.78527	up
Camellia_sinensis_newGene_47149	1.72621	1.9582	1.46696	0.111189	0.26734	0.174283	4.1e-06	2.79778	up
Camellia_sinensis_newGene_47220	3.10329	5.27835	3.43601	0.059125	0	0.126809	1.13e-16	5.36426	up
Camellia_sinensis_newGene_47250	265.758	224.757	184.334	8.82607	25.8959	13.7892	1.24e-25	3.50919	up
Camellia_sinensis_newGene_47309	121.548	231.684	226.726	1.68801	0.546096	0.567866	1.14e-29	7.41125	up
Camellia_sinensis_newGene_47317	4.77253	4.01272	3.5825	0.513216	1.06868	0.39824	2.23e-05	2.39981	up
Camellia_sinensis_newGene_47324	12.4972	21.2576	18.6038	0.02734	0	0.117671	1.48e-46	8.15913	up
Camellia_sinensis_newGene_47340	39.6249	29.767	32.3485	1.64121	2.91153	1.52414	5.54e-25	3.71612	up
Camellia_sinensis_newGene_47344	0.204549	0.099826	0	3.02378	2.42614	4.26757	2.93e-13	-4.9699	down
Camellia_sinensis_newGene_47458	3.88691	4.18552	4.77498	0.119765	0.528145	0.232076	1.41e-14	3.5358	up
Camellia_sinensis_newGene_47504	6.56972	5.8209	5.4224	0.439599	1.36846	0.461937	2.59e-07	2.74603	up
Camellia_sinensis_newGene_47601	1.17243	2.08412	1.82741	0.349404	0.266042	0.307228	0.0001873	2.1635	up
Camellia_sinensis_newGene_47664	1.71497	2.62365	3.24366	0.178183	0.208036	0.210266	1.47e-11	3.40961	up
Camellia_sinensis_newGene_47834	2.66664	1.82562	3.54065	35.4575	28.8366	36.8234	6.38e-37	-3.8626	down
Camellia_sinensis_newGene_479	1.68381	1.7579	2.30951	0.125073	0.473205	0.287289	2.9e-06	2.47052	up
Camellia_sinensis_newGene_48042	55.9265	118.496	106.529	8.63432	9.39797	6.76804	1.4e-08	3.26831	up
Camellia_sinensis_newGene_48085	3.08812	0	0	5.50128	7.07622	7.048	1.15e-08	-2.8078	down
Camellia_sinensis_newGene_48155	0.961315	1.14799	1.24458	0	0	0.158704	1.54e-09	4.11026	up
Camellia_sinensis_newGene_48185	0.314515	0.227502	0.175046	2.46973	1.65163	1.10728	0.000149006	-3.02691	down
Camellia_sinensis_newGene_48310	12.0005	9.5244	12.1906	2.19699	1.28059	2.69562	7.05e-08	2.21558	up
Camellia_sinensis_newGene_48311	0.788637	0.101654	0.447852	6.75213	3.64021	2.70935	9.48e-05	-3.48508	down
Camellia_sinensis_newGene_48392	10.5984	7.70595	3.05324	72.2011	60.0927	82.7139	2.8e-25	-3.5005	down
Camellia_sinensis_newGene_48430	2.17123	2.87321	3.05437	0.09229	0.132888	0	5.25e-15	4.76736	up
Camellia_sinensis_newGene_48502	0.030382	0	0.152102	1.22065	1.40192	0.641849	4.42e-09	-4.30409	down
Camellia_sinensis_newGene_48532	2.40482	3.29329	3.52883	0.771539	0.473841	0.390985	7.36e-05	2.20393	up
Camellia_sinensis_newGene_48534	0.41497	0.230266	0.002681	2.40443	1.56599	3.88916	2.83e-05	-3.77023	down
Camellia_sinensis_newGene_48588	1.7871	0.351488	0.587932	17.7154	35.0622	41.9814	1.52e-10	-5.22635	down
Camellia_sinensis_newGene_48637	17.3091	14.5734	19.407	92.5433	61.6029	93.0793	2.37e-10	-2.48915	down
Camellia_sinensis_newGene_48759	1.04937	0.678097	1.90476	4.0066	4.77416	4.92194	7.55e-05	-2.09276	down
Camellia_sinensis_newGene_4880	0.953734	1.86091	0.963417	0.03781	0	0.21428	2.55e-05	3.26554	up
Camellia_sinensis_newGene_48835	0.033893	0	0	0.538957	0.86403	0.345677	4.39e-08	-5.58495	down
Camellia_sinensis_newGene_48848	1.63581	3.13693	2.62208	0.19896	0.317418	0.269349	2.32e-07	2.94458	up
Camellia_sinensis_newGene_48901	2.51314	3.26713	3.70597	30.1697	29.0928	37.9285	8.69e-30	-3.55465	down
Camellia_sinensis_newGene_48959	0	0.130098	0.358132	5.63941	5.82918	9.90397	1.05e-14	-5.69537	down
Camellia_sinensis_newGene_48986	3.13007	4.45461	3.61369	0.10271	0.071048	0.230719	6e-15	4.39358	up
Camellia_sinensis_newGene_49039	0.055694	0.131292	0.172743	1.35152	1.00096	0.983864	1.86e-09	-3.42959	down
Camellia_sinensis_newGene_49325	0.836366	1.00749	1.03395	0.11932	0.155341	0.08523	7.47e-07	2.75289	up
Camellia_sinensis_newGene_49343	2.25552	2.95664	2.52204	0.345421	0.376613	0.954655	0.000150795	2.15899	up
Camellia_sinensis_newGene_49349	0.254923	0.560435	0.413211	10.2039	11.9762	19.8281	1.49e-12	-5.30771	down
Camellia_sinensis_newGene_4946	1.5933	1.37848	1.98973	0.569744	0.10434	0.057298	1.47e-05	2.47679	up
Camellia_sinensis_newGene_49527	4.28124	6.80303	4.28346	0	0	0	2.33e-20	Inf	up
Camellia_sinensis_newGene_49541	0.281146	0.179284	0.188102	0.925806	2.05256	1.04137	2.69e-06	-2.56738	down
Camellia_sinensis_newGene_49808	99.6745	209.075	127.396	8.89505	5.65151	7.32361	3.07e-09	4.07996	up
Camellia_sinensis_newGene_49814	0	0.046964	0.015977	6.33038	6.80607	5.87473	1.52e-52	-7.45734	down
Camellia_sinensis_newGene_49830	1.83038	0.911387	2.67704	0.069046	0.187219	0.058889	8.05e-05	3.81084	up
Camellia_sinensis_newGene_49848	2.36151	2.7465	3.01584	0.432039	0.404357	0.375245	8.22e-05	2.2916	up
Camellia_sinensis_newGene_49868	2.98595	3.57991	4.65064	0.816477	0.780232	0.635637	1.32e-06	2.08998	up
Camellia_sinensis_newGene_4990	33.5789	70.9853	36.6252	1.5594	0.896732	2.65099	1.78e-08	4.45576	up
Camellia_sinensis_newGene_5016	0	0	0.065912	1.60942	2.56239	2.39111	3.61e-16	-6.20429	down
Camellia_sinensis_newGene_5082	2.31092	3.53929	2.39896	0.212576	0.345888	0.39487	1.04e-09	3.00203	up
Camellia_sinensis_newGene_5150	1.93728	2.1761	1.41374	7.09042	6.32789	6.66421	5.99e-11	-2.07413	down
Camellia_sinensis_newGene_5168	0.122987	0.045665	0	2.91706	3.39545	1.99289	5.78e-24	-5.69657	down
Camellia_sinensis_newGene_5169	0.875461	0.292622	0.078648	9.40792	10.8304	6.7265	9.21e-14	-4.50185	down
Camellia_sinensis_newGene_5252	1.67198	2.47434	2.50318	0.229447	0.586183	0.503792	0.000332623	2.07664	up
Camellia_sinensis_newGene_5337	0.065635	0.252853	0.191736	3.55993	2.95474	2.10014	3.4e-15	-4.26889	down
Camellia_sinensis_newGene_5380	22.3171	33.7679	39.0333	0	0	0.06589	2.33e-42	9.69872	up
Camellia_sinensis_newGene_5442	1.16165	0.986497	1.20031	0.344139	0.333102	0	0.00019544	2.10185	up
Camellia_sinensis_newGene_5483	0	0	0	3.06838	1.79265	3.82448	1.62e-14	#NAME?	down
Camellia_sinensis_newGene_5508	3.72978	2.60656	2.66665	0.210133	0.026235	0.14529	9.23e-17	4.24661	up
Camellia_sinensis_newGene_5623	2.48495	1.86007	2.07218	0.352587	0.945002	0	1.11e-05	2.10666	up
Camellia_sinensis_newGene_567	16.3694	16.8877	13.6626	63.5994	68.0832	73.1678	3.65e-31	-2.31912	down
Camellia_sinensis_newGene_5718	11.5954	11.959	15.3295	1.04296	1.45241	0.55468	4.13e-39	3.38003	up
Camellia_sinensis_newGene_5782	5.21741	8.48809	3.36721	0.858227	1.57998	0.455438	5.64e-06	2.09532	up
Camellia_sinensis_newGene_586	1.4593	0.452701	0.287641	3.60335	2.5957	3.17431	0.000219684	-2.19491	down
Camellia_sinensis_newGene_5906	2.12866	2.27541	2.27899	0.170132	0.19559	0.127272	2.8e-13	3.25626	up
Camellia_sinensis_newGene_5952	5.93894	7.56916	7.59134	1.32097	1.81324	1.38514	8.81e-14	2.17916	up
Camellia_sinensis_newGene_5954	1.81027	0.106441	2.03722	5.311	5.99381	4.21683	6.31e-06	-2.14999	down
Camellia_sinensis_newGene_5960	1.63942	2.55681	1.38165	0.774542	0.273039	0	9.35e-07	2.90999	up
Camellia_sinensis_newGene_6014	9.17901	9.80719	9.64327	0.816202	0.776897	0.890863	1.54e-34	3.30409	up
Camellia_sinensis_newGene_6024	0.478324	0.210595	0.378402	1.83849	1.55053	1.85132	2.96e-05	-2.44711	down
Camellia_sinensis_newGene_6115	0.070329	0	0.131623	1.35878	2.92489	1.58813	1.78e-08	-5.06091	down
Camellia_sinensis_newGene_6131	5.21286	7.30179	6.52299	1.15313	1.79355	0.844753	0.000169254	2.05974	up
Camellia_sinensis_newGene_6258	1.85524	1.57651	1.66553	45.1137	32.9977	51.7046	4.31e-25	-4.88252	down
Camellia_sinensis_newGene_6308	6.25915	8.27346	8.86134	1.62157	1.46073	1.51927	3.19e-12	2.11539	up
Camellia_sinensis_newGene_6345	5.65824	4.44493	5.88912	0.318712	0.689354	0.997011	2.25e-21	3.52125	up
Camellia_sinensis_newGene_6348	0.347167	0.413755	0	1.26272	5.6832	5.95064	0.00068025	-4.23662	down
Camellia_sinensis_newGene_6365	0.252968	0.162044	0.213735	0.782383	0.965651	1.19252	1.03e-05	-2.37764	down
Camellia_sinensis_newGene_6464	0.746582	0.200834	0.307093	3.33356	2.68064	2.73065	1.35e-07	-3.05706	down
Camellia_sinensis_newGene_6605	1.09653	1.06111	0.662459	0	0	0	8.79e-16	Inf	up
Camellia_sinensis_newGene_6650	2.37467	2.07336	1.39731	7.36925	9.51604	12.1218	9.7e-09	-2.48599	down
Camellia_sinensis_newGene_6795	4.8137	5.99505	7.43364	0.793806	0.432325	0.655462	6.96e-08	3.01377	up
Camellia_sinensis_newGene_6807	3.84558	3.87126	5.98342	0.864777	0.519497	0.184039	4.18e-16	2.75649	up
Camellia_sinensis_newGene_6833	23.0917	58.3842	52.2162	0	0	0	5.59e-19	Inf	up
Camellia_sinensis_newGene_684	2.27352	2.99246	2.69012	0.193657	0	0	2.26e-13	4.88296	up
Camellia_sinensis_newGene_7066	74.3051	186.111	148.282	1.9543	0.558967	0.333673	8.73e-15	6.77373	up
Camellia_sinensis_newGene_7174	2.2856	1.81717	1.3371	0.186582	0.065438	0.339104	5.13e-08	2.94177	up
Camellia_sinensis_newGene_7177	0.561474	0.693307	0.451685	0	0	0.025732	1.26e-11	5.2907	up
Camellia_sinensis_newGene_722	1.39608	1.35807	1.37993	0.068753	0	0.162242	1.29e-10	3.8421	up
Camellia_sinensis_newGene_7232	20.1748	19.4842	20.3324	1.05666	1.14557	1.61294	3.03e-47	3.75704	up
Camellia_sinensis_newGene_7298	2.69781	3.45394	3.14775	0	0	0	6.91e-18	Inf	up
Camellia_sinensis_newGene_7379	12.6186	15.4594	16.481	1.89201	1.97783	1.38688	5.6e-39	2.80789	up
Camellia_sinensis_newGene_7392	60.5776	95.1586	86.2111	0	0	0	3.9e-96	Inf	up
Camellia_sinensis_newGene_740	0.161883	0.308892	0.308136	3.85685	1.73126	3.73822	1.7e-06	-3.78942	down
Camellia_sinensis_newGene_7411	120.447	152.581	141.709	19.9785	18.4317	20.1254	2.93e-39	2.60219	up
Camellia_sinensis_newGene_7465	0.7565	0.401186	0.301699	6.0517	8.71996	5.09791	5.07e-15	-3.93905	down
Camellia_sinensis_newGene_752	0.186547	0.435763	0.203648	7.19102	7.34659	6.18324	1.68e-27	-4.78704	down
Camellia_sinensis_newGene_7609	4.55754	4.57726	6.29648	0.903872	0.849295	0.623793	1.19e-14	2.46963	up
Camellia_sinensis_newGene_7630	0	0	0	2.43061	3.65285	3.18682	4.92e-27	#NAME?	down
Camellia_sinensis_newGene_7671	0	0.92878	0.7198	11.4156	7.2864	27.0765	0.000563923	-5.00889	down
Camellia_sinensis_newGene_7697	0	0	0	3.64655	3.25137	1.45896	1.29e-11	#NAME?	down
Camellia_sinensis_newGene_7707	0.763507	0	0.894043	2.54306	3.4456	1.86982	3.55e-05	-2.44841	down
Camellia_sinensis_newGene_7778	0.245383	0.251732	0.075508	10.3364	12.1446	8.21481	1.54e-45	-5.83181	down
Camellia_sinensis_newGene_780	46.5619	54.4119	59.0607	0.394429	1.04877	0.558798	1.71e-79	6.02957	up
Camellia_sinensis_newGene_7925	1.98917	0.874801	0.69241	74.3583	49.5957	54.4112	1.4e-25	-5.82267	down
Camellia_sinensis_newGene_7930	5.32743	11.4769	11.9334	0.304002	0.485082	0.361503	9.66e-09	4.31475	up
Camellia_sinensis_newGene_8153	1.71593	1.29813	1.31919	0.361587	0.220089	0.272535	0.000292759	2.0185	up
Camellia_sinensis_newGene_8162	14.6572	27.3907	20.7405	0	0.223903	0	8.4e-29	7.67825	up
Camellia_sinensis_newGene_8163	4.09141	4.26312	5.44342	0	0	0	4.31e-25	Inf	up
Camellia_sinensis_newGene_8174	2.36217	1.69629	2.17815	0.356499	0.516475	0.365112	0.000227058	2.11439	up
Camellia_sinensis_newGene_8229	2.90798	2.18207	2.31238	0	0	0	3.96e-17	Inf	up
Camellia_sinensis_newGene_8273	0.604007	0	0.106905	8.19521	10.3462	11.1262	1.54e-33	-5.47967	down
Camellia_sinensis_newGene_8299	5.09483	5.77708	6.42371	0.622627	0.303041	0.291933	4.68e-11	3.55707	up
Camellia_sinensis_newGene_8397	0.099901	0.104317	0.041046	3.34857	7.17405	3.35041	2.22e-09	-5.98464	down
Camellia_sinensis_newGene_8477	0.703893	0.069837	0	2.95688	2.13285	4.41946	2.45e-06	-3.74388	down
Camellia_sinensis_newGene_8521	3.18518	3.10146	4.51011	0	1.23442	0	3.37e-06	2.87175	up
Camellia_sinensis_newGene_8655	1.70232	1.92451	2.14415	0.433746	0.477765	0.317642	2.52e-08	2.00542	up
Camellia_sinensis_newGene_8709	2.86377	4.66164	3.2893	0.952542	0.322265	0	7.96e-07	2.81456	up
Camellia_sinensis_newGene_8741	5.8345	8.11562	8.39535	0.85901	1.42787	1.49603	6.97e-12	2.44019	up
Camellia_sinensis_newGene_8770	3.94081	7.20609	6.65313	0.755319	1.46751	0.965238	2.05e-09	2.25409	up
Camellia_sinensis_newGene_8792	1.96371	2.40778	1.49649	0.071356	0.232393	0.576235	4.7e-05	2.4273	up
Camellia_sinensis_newGene_8793	3.98394	7.48435	9.75793	0	0	0	1.64e-16	Inf	up
Camellia_sinensis_newGene_880	36.689	50.4483	51.652	0.555177	1.27505	1.40711	1.86e-68	5.20665	up
Camellia_sinensis_newGene_8804	0.13651	0.083554	0.045783	2.7147	2.39835	2.58287	6.89e-23	-4.77667	down
Camellia_sinensis_newGene_889	0.609594	0.586688	1.64327	5.23804	4.66145	3.10408	5.7e-08	-2.41402	down
Camellia_sinensis_newGene_8908	5.19081	5.18098	5.65805	0.500479	1.07225	1.24483	4.01e-05	2.26883	up
Camellia_sinensis_newGene_9042	2.24652	2.30052	1.67342	0.200903	0.232901	0	6.17e-08	3.35723	up
Camellia_sinensis_newGene_9045	1.19023	1.28224	1.1705	0	0	0	2.61e-17	Inf	up
Camellia_sinensis_newGene_9125	87.4773	89.1332	101.284	15.9941	15.738	18.847	7.2e-27	2.23811	up
Camellia_sinensis_newGene_9126	191.257	198.055	216.346	38.8834	30.0741	31.8948	9.8e-33	2.36322	up
Camellia_sinensis_newGene_9234	0.90839	1.79592	1.70992	0	0.124218	0.023137	1.25e-08	4.09414	up
Camellia_sinensis_newGene_9242	7.60216	8.4723	6.82585	0.971819	0.607397	0.307029	4.18e-35	3.36709	up
Camellia_sinensis_newGene_9439	0.251698	0.069908	0.084692	2.79904	3.66754	1.73886	2.5e-10	-4.43823	down
Camellia_sinensis_newGene_9495	16.9409	23.9066	21.9107	0.830355	1.45982	1.21557	6.08e-23	3.90467	up
Camellia_sinensis_newGene_9519	18.511	21.2712	18.4239	2.33688	2.82752	1.99083	1.07e-31	2.80784	up
Camellia_sinensis_newGene_9718	2.90701	6.97746	4.87347	0	0	0	3.82e-21	Inf	up
Camellia_sinensis_newGene_9737	2.73622	6.29782	4.46232	1.02849	0.932307	0.131114	1.02e-05	2.34391	up
Camellia_sinensis_newGene_975	2.32235	2.67115	3.53418	0	0.312713	0	2.1e-12	4.27053	up
Camellia_sinensis_newGene_9862	1.35466	1.41228	1.60804	0	0	0	1.15e-14	Inf	up
Camellia_sinensis_newGene_9942	2.40543	2.59804	2.28786	0.222695	0.339872	0.093573	1.28e-11	3.23288	up
Camellia_sinensis_newGene_9985	1.92714	2.44097	1.9829	0	0	0	1e-15	Inf	up
Camellia_sinensis_newGene_9987	2.70641	5.00607	3.88954	0	0	0	3.08e-27	Inf	up
Camellia_sinensis_newGene_9998	9.74205	16.1536	15.7911	0	0.055896	0	9.72e-31	8.37402	up
TEA000009.1_gene	1.55611	2.33871	1.96734	0.05326	0.023018	0.078808	7.91e-16	4.7354	up
TEA000017.1_gene	4.97304	6.70483	7.21942	1.25359	1.78134	1.22534	3.79e-11	2.26419	up
TEA000021.1_gene	5.6868	11.7111	10.3242	0.853637	1.12976	1.08085	4.01e-08	2.94774	up
TEA000025.1_gene	1.82239	3.3786	3.37321	0	0	0	5.78e-24	Inf	up
TEA000039.1_gene	13.7956	13.0259	13.2157	0.107705	0.139843	0.183082	2.99e-91	6.23675	up
TEA000045.1_gene	1.90132	1.56409	1.56223	0	0	0	5.96e-17	Inf	up
TEA000047.1_gene	7.7248	6.5646	7.01633	35.1279	33.8122	32.7145	2.24e-35	-2.46723	down
TEA000050.1_gene	0.883373	0.097341	0.519593	6.85938	5.47868	5.68919	2.51e-15	-3.59772	down
TEA000053.1_gene	0.892514	1.16343	0.911683	0	0	0	4.33e-14	Inf	up
TEA000057.1_gene	12.1233	7.8113	4.89278	139.036	89.7915	130.48	1.53e-17	-4.06025	down
TEA000065.1_gene	5.71775	7.33366	6.05881	0.387616	1.18	0.48842	4.83e-14	2.99611	up
TEA000070.1_gene	4.18125	2.39292	3.13406	26.5931	32.8611	29.5929	1.8e-49	-3.37412	down
TEA000077.1_gene	2.53663	3.30092	2.77116	0.111739	0.041452	0.055835	4.01e-23	4.9918	up
TEA000079.1_gene	3.56683	4.09877	3.50361	0.196716	0.700631	0.557782	7.78e-09	2.70932	up
TEA000098.1_gene	0.86961	0.142676	1.54181	70.2135	56.2444	64.7377	4.93e-72	-6.33266	down
TEA000100.1_gene	1.91671	3.11756	3.90975	0.203607	0.289816	0.400071	3.31e-08	3.04215	up
TEA000123.1_gene	8.92676	10.4687	6.98282	0.249441	0.214979	0	5.34e-38	5.59558	up
TEA000124.1_gene	1.39949	4.52174	4.81351	0	0	0	1.04e-09	Inf	up
TEA000126.1_gene	8.461	9.03569	6.98214	0.164743	0.10045	0.142875	5.33e-40	5.55555	up
TEA000127.1_gene	0.375767	0.18956	0.257359	11.873	4.41364	14.8021	2.4e-06	-5.42684	down
TEA000131.1_gene	7.3877	12.811	11.8773	0.151135	0.659389	0.374955	1.44e-19	4.29025	up
TEA000134.1_gene	2.10867	3.36903	2.43874	14.2373	10.0373	16.5505	9.73e-10	-2.59014	down
TEA000141.1_gene	5.19065	6.88146	8.06637	0.287106	0.207201	0.177753	2.42e-17	4.5393	up
TEA000143.1_gene	1.61827	2.89432	2.62374	0.377237	0.509678	0.336022	2.02e-06	2.29273	up
TEA000146.1_gene	4.53379	7.1414	7.67377	0.339592	0.911033	0.221513	1.44e-18	3.53398	up
TEA000160.1_gene	13.5182	23.5388	21.5384	2.11543	1.91905	3.01071	1.51e-12	2.83448	up
TEA000175.1_gene	0.405915	0.12577	0.163191	2.66716	3.06583	3.44648	1.76e-20	-3.8907	down
TEA000200.1_gene	0.447489	0.502579	0.373943	2.96029	3.1941	3.4016	1.33e-19	-3.05945	down
TEA000203.1_gene	4.95364	4.58516	3.09957	16.5973	33.8747	26.0897	9.15e-08	-2.79365	down
TEA000204.1_gene	0.00695	0.00695	0.003856	0.94114	1.33039	1.01914	1.15e-15	-6.2231	down
TEA000209.1_gene	13.074	9.99109	9.69327	1.36968	1.34321	1.60258	1.23e-10	2.64637	up
TEA000215.1_gene	1.27158	1.59788	1.62919	0.08503	0	0	2.08e-12	5.09004	up
TEA000217.1_gene	2.75877	3.97061	3.30334	0.354923	0.181218	0.096633	1.1e-14	3.64516	up
TEA000223.1_gene	1.6126	7.31217	4.07208	0	0	0	1.2e-09	Inf	up
TEA000226.1_gene	3.24514	3.24271	3.20467	0.059226	0	0	4.69e-19	7.08359	up
TEA000234.1_gene	35.2143	34.5826	30.3155	198.619	169.474	196.956	3.74e-39	-2.71369	down
TEA000246.1_gene	6.64271	8.9156	9.76023	1.09549	0.380264	1.208	8.91e-13	2.91439	up
TEA000247.1_gene	8.50501	9.83939	12.2394	0.116482	4.49364	0.082989	3.86e-06	2.49682	up
TEA000249.1_gene	25.4861	29.8671	28.522	3.86523	2.80279	2.98773	5.16e-32	2.88699	up
TEA000254.1_gene	56.1331	72.8437	64.8505	7.33576	7.84381	7.77558	4.5e-46	2.79671	up
TEA000265.1_gene	8.93243	20.5755	19.9061	3.27357	3.16067	3.66885	0.00045339	2.05059	up
TEA000276.1_gene	12.9777	14.1556	14.2931	1.65523	2.06864	1.66851	1.03e-35	2.88056	up
TEA000294.1_gene	28.9711	46.037	46.8828	0.358556	1.12679	0.702841	2.45e-34	5.56254	up
TEA000296.1_gene	7.70124	12.8502	8.68342	1.88112	1.5721	1.97472	4.37e-08	2.32134	up
TEA000349.1_gene	0.143989	0.304003	0.064707	0.912125	1.04505	0.642578	3.24e-06	-2.58851	down
TEA000363.1_gene	5.64779	9.54834	9.1172	1.25027	1.50399	1.55503	2.1e-12	2.24215	up
TEA000372.1_gene	1.2893	0.981235	1.0044	0	0	0	7.19e-15	Inf	up
TEA000373.1_gene	0.498066	0.28431	0.81712	3.16012	3.5644	3.96148	4.94e-10	-2.86962	down
TEA000402.1_gene	0.906072	0.324597	0.627741	60.4686	43.5395	63.7818	1.3e-42	-6.61727	down
TEA000404.1_gene	0.173506	0.955427	1.01229	3.93429	4.24907	5.30158	1.65e-10	-2.88091	down
TEA000421.1_gene	7.65666	11.204	8.40299	1.75461	2.36626	1.11534	3.01e-07	2.12311	up
TEA000422.1_gene	4.16479	4.99684	4.28574	0.112429	0.647064	0.278494	8.58e-08	3.33805	up
TEA000423.1_gene	6.36217	9.0362	9.09548	0.956753	1.31836	2.16222	7.79e-11	2.24059	up
TEA000459.1_gene	0.74759	0.445804	0.58697	2.08118	2.22595	3.23382	9.94e-09	-2.28179	down
TEA000478.1_gene	0.325222	0.399456	0.879078	2.92478	2.92603	4.24722	4.46e-12	-2.86761	down
TEA000479.1_gene	0.949817	0.533029	0.82908	11.8459	15.6707	14.9907	2.53e-57	-4.03002	down
TEA000496.1_gene	1.77215	3.40473	2.22995	0	0.166997	0.119267	9.23e-12	4.41853	up
TEA000501.1_gene	1.225	0.670125	0.590422	3.96406	3.99788	4.31007	3.55e-05	-2.41212	down
TEA000510.1_gene	1.41366	1.87719	0.90202	5.36906	5.49561	3.81579	3.96e-05	-2.02248	down
TEA000517.1_gene	0	0	0	2.14064	1.7422	4.29115	4.2e-10	#NAME?	down
TEA000546.1_gene	5.35825	8.68163	7.62285	0.500533	1.75661	1.08006	4.64e-12	2.48581	up
TEA000548.1_gene	2.82783	0.696591	1.75658	22.2434	19.5724	19.6107	1.38e-19	-3.71216	down
TEA000556.1_gene	1.12899	2.44157	2.12795	0	0	0	2.85e-15	Inf	up
TEA000566.1_gene	0.694433	0.456575	0.426723	0	0	0	2.39e-14	Inf	up
TEA000580.1_gene	119.936	128.678	121.37	445.714	587.285	471.732	4.83e-25	-2.23668	down
TEA000588.1_gene	0.240175	0	0.176138	5.80633	2.9945	6.58135	6.19e-10	-5.28929	down
TEA000594.1_gene	2.72598	3.69464	3.61077	0.346801	0.395622	0.072008	2.75e-11	3.33244	up
TEA000600.1_gene	0.159992	0.153137	0.193759	0.624654	0.765035	0.994959	2.62e-05	-2.3972	down
TEA000605.1_gene	3.22431	2.4947	1.47325	0.27716	0.161447	0.343629	2.41e-05	2.95932	up
TEA000608.1_gene	0.899473	0.977565	1.41458	11.3518	16.1202	16.3954	5.26e-37	-3.94883	down
TEA000622.1_gene	0.850634	2.43423	2.03723	0.400148	0.140098	0.17004	0.000813091	2.60838	up
TEA000625.1_gene	7.85257	5.94902	4.84172	1.00463	0.788744	1.12938	6.93e-08	2.42938	up
TEA000644.1_gene	50.9823	36.53	28.2744	239.129	109.866	198.201	0.000238987	-2.45704	down
TEA000648.1_gene	3.77379	4.88869	4.99339	0.109248	0.378341	0.148125	5.95e-30	4.17783	up
TEA000669.1_gene	1.52663	3.66186	2.46737	0.058384	0.072196	0	6.97e-11	5.36857	up
TEA000673.1_gene	34.8064	34.9723	38.1919	164.299	145.743	158.238	2.31e-32	-2.3373	down
TEA000681.1_gene	4.30206	21.811	18.9224	0	0	0	6.13e-10	Inf	up
TEA000700.1_gene	11.5766	11.9263	10.8268	0.504133	0.61469	0.092327	8.61e-24	4.5665	up
TEA000705.1_gene	0.654721	1.55944	1.70144	0.163453	0.143014	0.082598	4.33e-05	3.04095	up
TEA000718.1_gene	5.47563	3.8043	7.10292	0.839648	1.57596	0.665163	1.58e-05	2.17265	up
TEA000721.1_gene	0.071731	0.154185	0	19.3743	22.8626	16.8668	1.98e-114	-8.1689	down
TEA000737.1_gene	6.79638	10.535	11.5045	0.243575	0.716711	0.780077	5.43e-19	3.83006	up
TEA000738.1_gene	7.20204	8.6942	7.9554	1.11171	1.57658	1.25641	3.59e-24	2.376	up
TEA000749.1_gene	2.05751	4.5558	5.34521	0.418396	0	0.102719	4.79e-07	4.11105	up
TEA000755.1_gene	1.33563	1.56292	2.11008	0.022166	0.038933	0	1.23e-25	5.89141	up
TEA000759.1_gene	6.32001	4.66872	6.04551	0.253948	0.352207	0.186855	6.02e-37	4.06282	up
TEA000762.1_gene	3.72682	4.55148	3.84233	31.1027	28.0536	26.7183	1.26e-18	-3.03872	down
TEA000768.1_gene	3.29471	0.994633	3.61611	11.7536	11.5883	11.5339	4.18e-11	-2.48573	down
TEA000783.1_gene	70.5032	26.5869	29.3742	184.155	209.294	164.845	2.94e-19	-2.33256	down
TEA000784.1_gene	14.7843	13.2223	16.8702	77.759	196.32	167.421	1.09e-06	-3.51038	down
TEA000808.1_gene	6.99648	9.485	9.11446	1.6225	1.60379	1.48083	2.45e-17	2.22083	up
TEA000840.1_gene	5.66134	5.06545	5.56114	0.803657	1.32613	0.187541	1.02e-10	2.58989	up
TEA000853.1_gene	34.9624	29.2717	28.4554	122.131	130.254	120.166	2.93e-29	-2.21579	down
TEA000858.1_gene	1.52551	0.999426	1.55797	0.110655	0.58407	0.181124	0.000328725	2.17357	up
TEA000872.1_gene	12.3641	15.8053	17.022	0.281309	0.667079	0	4.61e-20	5.24057	up
TEA000877.1_gene	1.1421	1.37618	2.0849	0.059279	0.05643	0.100172	6.14e-05	2.33374	up
TEA000881.1_gene	6.02907	2.60324	2.39061	8.34268	17.9268	15.3081	0.000236652	-2.093	down
TEA000883.1_gene	1.38492	1.83454	2.06002	0.135474	0.103109	0	1.06e-10	4.06599	up
TEA000885.1_gene	22.5121	36.9762	37.3148	1.06227	0.955007	1.01729	6.34e-31	4.69523	up
TEA000894.1_gene	9.98113	10.7657	11.3528	0.696425	1.15377	1.00013	2.26e-12	3.25382	up
TEA000904.1_gene	10.943	11.6805	11.452	79.1428	72.3425	90.9101	2e-47	-3.01251	down
TEA000905.1_gene	1.03211	1.25261	1.45189	0	0	0	2.36e-15	Inf	up
TEA000914.1_gene	28.2609	30.1618	23.7356	4.75216	4.14948	4.17862	5.77e-17	2.42794	up
TEA000915.1_gene	3.45183	3.9129	3.88386	0.074017	0.122875	0.187987	1.03e-17	4.54369	up
TEA000931.1_gene	4.07028	9.88695	8.25265	0.246917	0.364472	0.172348	4.31e-08	4.327	up
TEA000962.1_gene	5.51596	4.27431	5.6735	0.102723	0.436816	0.422208	3.05e-13	3.76285	up
TEA000975.1_gene	2.68477	5.51192	6.02388	1.20186	0.820427	0.930725	9.76e-05	2.04259	up
TEA000976.1_gene	0.837587	1.10827	1.42162	0.141772	0.2714	0.16282	9.45e-05	2.2615	up
TEA001010.1_gene	0.202285	0.219741	0.243523	28.5709	35.4435	35.6746	3.64e-176	-7.41166	down
TEA001025.1_gene	2.40712	2.90852	2.57174	11.7657	11.1001	15.9324	8.78e-15	-2.51607	down
TEA001028.1_gene	17.503	33.4628	26.9355	0.516607	0.335651	0.415031	2.09e-22	5.6781	up
TEA001030.1_gene	12.0023	13.3027	12.9029	1.69383	1.94618	2.06879	1.08e-19	2.5212	up
TEA001032.1_gene	5.41388	6.54518	5.51311	0.818745	0.598656	0.687968	1.28e-18	2.82029	up
TEA001035.1_gene	3.15096	4.64009	4.12196	0.968125	0.775203	0.971995	8.56e-10	2.37198	up
TEA001050.1_gene	3.83179	1.7355	3.86857	0.146194	0.04049	0.256159	1.4e-06	4.05842	up
TEA001054.1_gene	2.87779	2.09701	2.88663	0.046381	0	0	6.5e-28	7.07585	up
TEA001060.1_gene	5.79016	4.19578	7.35854	0.773049	0.766226	0	7.37e-09	3.2653	up
TEA001072.1_gene	2.24169	2.09775	2.91912	0.107833	0.16251	0.053821	3.87e-15	4.15788	up
TEA001073.1_gene	0.68271	0.859827	0.152354	2.38003	2.40064	2.33432	6.96e-10	-2.269	down
TEA001084.1_gene	238.043	145.48	178.389	54.2385	25.0232	29.4768	4e-06	2.14917	up
TEA001087.1_gene	7.09857	11.8088	12.0815	0	0	0	5.63e-41	Inf	up
TEA001088.1_gene	0.873065	0.627952	1.18749	5.64216	5.59816	6.18417	7.86e-17	-2.89752	down
TEA001089.1_gene	8.48931	7.86897	5.66118	0	0.148451	0	3.13e-24	6.74067	up
TEA001102.1_gene	35.3034	31.2365	32.4873	2.35631	3.65258	1.96537	1.01e-25	3.41512	up
TEA001106.1_gene	2.19897	1.85832	3.55854	0.434695	0.245939	0.311144	1.84e-06	2.41758	up
TEA001113.1_gene	2.91298	2.59168	3.23776	0.064552	0.296742	0.165698	7.45e-10	3.71128	up
TEA001117.1_gene	0.765475	1.92938	2.07152	15.125	8.86744	17.4348	2.21e-08	-3.35593	down
TEA001119.1_gene	2.62994	4.37273	3.09342	0.487502	0.144609	0.274809	2.05e-10	3.20707	up
TEA001122.1_gene	2.52414	2.64114	3.35692	0.16789	0.339759	0.462688	6.77e-07	2.4953	up
TEA001130.1_gene	3.84279	4.00186	3.69168	0	0.179514	0.131775	9.18e-16	4.89748	up
TEA001131.1_gene	4.94411	3.99886	4.15835	22.5424	22.7427	29.1239	3.56e-22	-2.67891	down
TEA001133.1_gene	9.51911	15.3041	12.832	1.07517	1.86827	0.940363	7.59e-19	2.99116	up
TEA001135.1_gene	3.74369	3.35809	3.62945	0.379744	0.402349	0.264682	5.86e-18	2.98768	up
TEA001139.1_gene	0.040705	0	0	2.54898	1.97046	4.35067	2.13e-12	-7.89569	down
TEA001140.1_gene	0.454432	0.515162	0.482155	0	0	0.074159	3.07e-09	4.08454	up
TEA001161.1_gene	13.1118	16.6543	12.7127	2.48876	2.34086	2.0054	2.1e-26	2.37755	up
TEA001162.1_gene	11.3824	8.96171	8.22253	37.7936	47.2556	36.1851	2.89e-25	-2.25835	down
TEA001166.1_gene	0.041453	0.032904	0	0.436883	0.538489	0.362923	2.44e-10	-4.22865	down
TEA001170.1_gene	3.3952	6.36488	6.96881	0	0.12374	0.119193	1.5e-09	5.57836	up
TEA001179.1_gene	143.648	129.408	113.007	0	0	0	6.5e-139	Inf	up
TEA001184.1_gene	0.521687	0.367746	0.197634	64.2292	69.1733	70.5803	4.99e-178	-7.64442	down
TEA001189.1_gene	0.21843	0.378738	0.614946	2.18617	2.29701	3.00616	8.5e-07	-2.83132	down
TEA001193.1_gene	13.2965	8.22066	8.66509	0.702521	1.3702	0.244759	5.54e-09	3.48004	up
TEA001199.1_gene	40.6069	38.8635	33.868	0.317334	0.034301	0	1.07e-145	7.94793	up
TEA001206.1_gene	53.6819	64.2236	67.9826	3.16975	3.22315	2.37081	1.62e-88	4.17575	up
TEA001247.1_gene	9.49278	12.1408	14.2283	0.635876	0.574843	0.622808	4.1e-25	4.07986	up
TEA001256.1_gene	61.0779	62.6933	59.432	10.7059	11.7942	11.5412	1.87e-30	2.2119	up
TEA001264.1_gene	11.0851	19.8001	13.9882	2.55795	2.23809	2.04685	6.22e-09	2.47286	up
TEA001280.1_gene	89.992	82.2218	72.1152	284.518	298.508	308.78	1.41e-24	-2.07967	down
TEA001304.1_gene	6.80111	7.66037	6.96753	26.2685	34.2863	30.4926	3.42e-14	-2.29542	down
TEA001306.1_gene	3.85871	4.34434	5.94231	14.5682	20.3323	15.6763	3.66e-08	-2.04614	down
TEA001321.1_gene	1.27695	2.8933	2.06398	0	0.117425	0	1.47e-10	5.51951	up
TEA001329.1_gene	0.351474	0.090291	0.328476	2.73613	2.03387	2.59323	7.92e-08	-3.30753	down
TEA001334.1_gene	0.37177	0.284171	0.307256	0.860914	1.51117	1.41644	3.5e-05	-2.17594	down
TEA001347.1_gene	3.9545	2.27025	2.92716	23.1909	28.5069	22.8514	7.92e-42	-3.22628	down
TEA001352.1_gene	4.61254	6.056	8.48456	1.46816	1.47175	0.751169	1.54e-10	2.70683	up
TEA001353.1_gene	14.6424	17.7407	16.0577	0.80956	0.505339	0.45994	5.28e-20	4.47022	up
TEA001358.1_gene	12.9522	13.8176	12.8076	2.82048	2.79311	2.78846	1.01e-25	2.01578	up
TEA001364.1_gene	2.66208	4.59691	4.79725	0	0.192967	0.066613	9.36e-20	5.23327	up
TEA001367.1_gene	42.4224	56.6285	45.2712	6.15411	9.56307	7.35854	7.07e-33	2.4295	up
TEA001383.1_gene	1.21061	1.31146	1.37177	8.00312	6.63643	5.74399	2.21e-08	-2.08407	down
TEA001392.1_gene	2.38052	3.59424	3.90472	0.121398	0.11129	0.018886	4.61e-25	4.95546	up
TEA001398.1_gene	15.7565	28.57	24.752	0.127698	0	0	2.6e-36	8.44758	up
TEA001407.1_gene	14.2858	16.0526	16.1202	1.49799	2.26994	1.74788	4.81e-22	2.85266	up
TEA001408.1_gene	1.11283	1.78253	2.27285	0.219318	0.129714	0.199745	1.46e-08	2.79791	up
TEA001413.1_gene	0.0734	0.117068	0.242744	4.83145	3.95144	10.1699	8.77e-07	-5.64514	down
TEA001425.1_gene	0.487027	0.272191	0.027788	2.47218	3.03677	3.74339	4.42e-15	-3.90336	down
TEA001434.1_gene	3.49895	7.56274	7.92485	0.658678	0.153339	0.119168	1.73e-10	4.04642	up
TEA001438.1_gene	0.079542	0.458275	0.835652	7.49831	5.52069	14.4285	9.71e-06	-4.53678	down
TEA001444.1_gene	1.37457	2.6368	1.3827	0.077284	0.085518	0	7.29e-07	3.87646	up
TEA001446.1_gene	2.92851	2.35321	1.6548	0	0.032529	0.161187	2.84e-13	4.59125	up
TEA001460.1_gene	8.09969	20.0022	17.285	1.65169	1.99301	1.52554	1.82e-05	2.88975	up
TEA001468.1_gene	1.81478	7.49668	4.35931	0	0	0	1.68e-07	Inf	up
TEA001506.1_gene	6.36453	11.2367	8.86649	1.72408	2.96698	2.21226	2.53e-09	2.08481	up
TEA001523.1_gene	11.3358	2.50411	7.3568	55.9636	56.3799	61.0438	2.3e-34	-3.2196	down
TEA001526.1_gene	7.10192	8.68826	9.032	0.132527	0.778466	0.125375	1.73e-31	4.93142	up
TEA001529.1_gene	2.86287	3.79935	3.36629	0.290324	0.245605	0.38732	2.9e-09	3.14877	up
TEA001530.1_gene	0	0.007476	0.798517	2.97633	2.60384	3.84416	5.75e-14	-3.76106	down
TEA001536.1_gene	11.6671	14.1727	12.5401	1.8272	2.86419	1.89016	4.85e-19	2.32958	up
TEA001541.1_gene	0.500181	0.246574	0.169497	14.6638	16.3937	8.37551	4.39e-11	-5.52368	down
TEA001543.1_gene	11.976	11.4738	12.3316	2.45407	1.96768	1.48333	2.88e-08	2.35976	up
TEA001544.1_gene	2.14719	2.54157	3.32098	129.002	187.305	191.586	1.21e-56	-6.19017	down
TEA001555.1_gene	3.23524	5.17985	4.45113	0.199459	0.313275	0.399496	3.47e-15	3.5532	up
TEA001570.1_gene	1.01804	0.734908	0.739365	5.68156	5.02845	10.0236	5.45e-06	-3.21491	down
TEA001572.1_gene	16.7997	21.3813	20.1863	1.16589	0.86177	0.347616	6.13e-37	4.36661	up
TEA001576.1_gene	0.33696	0.84646	0.479773	10.0364	4.34452	12.2221	3.23e-06	-4.05949	down
TEA001578.1_gene	0.10816	0.124281	0.491387	1.71364	1.85866	4.14058	0.000318355	-3.58866	down
TEA001580.1_gene	1.47822	1.72527	1.35926	0.328459	0.441055	0.097007	3.63e-06	2.17458	up
TEA001604.1_gene	0.105634	0.095233	0.179023	2.59225	2.28948	3.51688	3.67e-15	-4.58809	down
TEA001611.1_gene	3.20079	5.20837	4.01894	0.487335	0.227567	0.250341	3.95e-19	3.43275	up
TEA001622.1_gene	0.288635	0.232232	0.464281	4.49338	2.76879	5.96712	3.65e-08	-3.78811	down
TEA001645.1_gene	2.42941	5.00886	2.75342	0	0	0	2.87e-14	Inf	up
TEA001647.1_gene	3.08828	8.36393	6.66472	0.293693	0.536434	0.462633	6.37e-06	3.57196	up
TEA001657.1_gene	0.402467	0.511564	0.268631	2.54348	2.40446	2.58253	9.21e-08	-2.86356	down
TEA001668.1_gene	1.21197	1.14622	1.2991	4.77221	5.18001	4.72174	6.49e-07	-2.20437	down
TEA001673.1_gene	0.361711	0.711112	0.038708	11.5517	9.38862	11.2609	8.54e-16	-4.60301	down
TEA001690.1_gene	9.97671	11.9234	15.2015	0.759072	1.33129	0.965642	1.07e-19	3.38444	up
TEA001698.1_gene	0.544289	0.23786	0.183841	2.97534	2.33114	2.33893	3.54e-09	-3.1533	down
TEA001712.1_gene	0.175402	0.080957	0	1.04285	1.06144	1.56862	1.09e-09	-3.9654	down
TEA001723.1_gene	7.66195	12.7181	12.308	1.46577	1.87683	1.58868	5.05e-12	2.4964	up
TEA001725.1_gene	23.4108	31.8351	23.3758	0.495251	0.499318	0	1.18e-49	6.07286	up
TEA001731.1_gene	2.43826	2.63653	3.45633	0.840827	0.409061	0.429389	7.23e-05	2.07674	up
TEA001741.1_gene	0.045924	0.04778	0.016488	1.02145	2.10177	1.61608	1.39e-14	-4.68103	down
TEA001749.1_gene	64.5644	58.8218	71.8265	314.346	270.461	302.689	9.17e-31	-2.40293	down
TEA001773.1_gene	0.115015	0.217061	0.102863	2.40875	2.41789	1.59888	9.7e-13	-4.02581	down
TEA001780.1_gene	4.03789	4.38253	3.03903	0.814222	0.225686	0.626368	1.42e-06	2.65923	up
TEA001782.1_gene	2.64389	3.54832	3.07956	0.67968	0.526609	0.53832	1.95e-13	2.12194	up
TEA001784.1_gene	2.79289	2.61603	3.63237	21.2921	21.6378	16.9835	4.09e-22	-2.9432	down
TEA001804.1_gene	8.48256	8.16453	5.55724	1.27806	0.095638	0.321161	1.03e-13	3.43546	up
TEA001807.1_gene	10.9352	19.9042	16.9163	0.461239	0.355026	0.214335	1.69e-23	5.25523	up
TEA001808.1_gene	2.43252	8.05255	8.73808	0	0	0.295943	2.78e-06	5.53203	up
TEA001814.1_gene	2.91443	2.67028	1.03783	7.8198	11.8254	7.77982	2.48e-07	-2.2407	down
TEA001815.1_gene	293.627	301.609	246.439	1.58897	2.04141	0.659745	3.14e-153	7.395	up
TEA001821.1_gene	6.43194	5.63989	5.83772	1.05251	0.996642	0.606052	1.14e-09	2.50373	up
TEA001826.1_gene	29.48	22.0625	24.6325	0	0.625803	0.083053	6.15e-49	6.53961	up
TEA001828.1_gene	0.016609	0.143957	0.014633	0.608505	0.411195	0.556291	5.32e-09	-3.38976	down
TEA001840.1_gene	11.1499	16.2374	14.2933	0.301436	0.305366	0.278725	2.33e-64	5.3117	up
TEA001857.1_gene	15.768	18.1792	15.6688	0.540294	0.695328	0.646853	1.41e-44	4.38532	up
TEA001867.1_gene	0.020347	0.04314	0.134555	0.829515	1.23904	2.34925	3.73e-05	-4.50638	down
TEA001868.1_gene	1610.78	985.345	1521.98	187.008	125.075	102.119	4.73e-11	3.09625	up
TEA001873.1_gene	0	0.254949	0.387378	2.17823	0.913539	1.71189	6.21e-05	-3.11857	down
TEA001888.1_gene	5.7565	16.9521	14.9834	0.449255	0	0.474133	1.66e-07	5.00648	up
TEA001905.1_gene	2.79884	7.99072	5.97598	0.329724	0.185564	0.410649	1.17e-05	3.80166	up
TEA001912.1_gene	81.0158	55.1673	52.4925	265.442	219.901	223.739	5.91e-19	-2.11942	down
TEA001913.1_gene	0	0.104656	0	2.04557	1.01395	1.90413	4.96e-11	-5.54513	down
TEA001920.1_gene	0.814297	1.5701	1.52427	0	0	0	5.11e-16	Inf	up
TEA001933.1_gene	0.606956	0.859866	0.664507	0	0	0	6.72e-15	Inf	up
TEA001941.1_gene	0.248699	0.188074	0.455959	25.3029	24.7247	29.6212	2.3e-87	-6.65127	down
TEA001975.1_gene	5.48039	6.28459	6.01376	0.433889	0.492759	0.379121	4.34e-23	3.52709	up
TEA001980.1_gene	0.804798	1.82089	1.47244	0.048138	0.223221	0.123565	6.96e-06	2.96277	up
TEA001981.1_gene	0.071275	0	0.205344	2.43017	4.29756	3.66474	1.12e-14	-5.41066	down
TEA001993.1_gene	25.4772	43.3608	18.8763	216.271	164.131	181.722	2.83e-21	-2.90758	down
TEA001994.1_gene	2.26619	4.16878	2.9062	0.160974	0.154863	0.122823	1.59e-14	4.15013	up
TEA002001.1_gene	63.5742	59.8528	53.1151	6.66094	7.81264	8.09206	1.3e-42	2.74916	up
TEA002002.1_gene	0.237229	0	0.157113	17.7998	20.5212	22.1779	6.23e-103	-7.29107	down
TEA002009.1_gene	8.76	15.6994	11.5096	0.186124	0	0	1.06e-27	7.09434	up
TEA002011.1_gene	5.8384	9.0339	9.77564	0.709759	2.54035	0.263135	1.28e-08	2.5564	up
TEA002013.1_gene	10.688	10.3541	10.3408	0.201417	0.247663	0	1.72e-37	5.81644	up
TEA002016.1_gene	3.59072	5.31785	4.46826	0.316178	0.37817	0.298502	7e-18	3.49156	up
TEA002022.1_gene	4.63805	6.92671	5.66938	0.371222	0.352113	0.341951	1.16e-16	3.02946	up
TEA002055.1_gene	0.839136	0.952478	0.828321	5.56097	5.68283	7.79548	2.55e-14	-3.02435	down
TEA002057.1_gene	89.9479	70.8366	58.6465	13.7819	16.1975	7.62932	1.19e-08	2.32113	up
TEA002061.1_gene	17.535	28.5108	20.9402	3.91238	3.97158	5.48176	2.78e-11	2.03885	up
TEA002063.1_gene	1.66383	1.05592	1.0142	0.545293	0	0	0.000404616	2.52433	up
TEA002065.1_gene	0.763281	1.41669	1.61436	0.141681	0.03252	0	1.11e-09	3.84048	up
TEA002080.1_gene	38.5987	27.7131	30.2034	5.52117	5.76242	5.96942	2.08e-11	2.27261	up
TEA002086.1_gene	5.55406	4.72344	8.08713	0.957192	0.665736	1.57817	8.87e-07	2.28751	up
TEA002102.1_gene	126.13	80.6369	87.611	495.957	452.293	525.586	5.63e-25	-2.53849	down
TEA002116.1_gene	0.472605	0.514921	1.12754	2.6128	2.33546	3.74158	7.38e-06	-2.23853	down
TEA002118.1_gene	1.42037	1.28707	1.97151	0.080939	0.093831	0.034627	8.32e-14	4.09917	up
TEA002119.1_gene	1.0591	1.18985	0.897691	0	0.137525	0	4.35e-10	4.07324	up
TEA002126.1_gene	212.558	243.078	243.569	1.37172	2.14056	0.337183	5.41e-183	7.27448	up
TEA002153.1_gene	0.901938	2.14681	1.15367	0	0	0.043769	2.17e-07	6.16362	up
TEA002154.1_gene	27.9662	36.5483	17.6442	112.605	133.074	126.66	2.28e-34	-2.39529	down
TEA002157.1_gene	14.5978	16.4509	14.8931	0	0.126626	0	1.86e-103	8.20579	up
TEA002164.1_gene	6.07767	14.6809	13.2332	0.451477	0.438647	0.362576	4.68e-09	4.4701	up
TEA002189.1_gene	2.14046	2.19021	3.06601	0.818332	0.288712	0.289602	3.54e-05	2.05598	up
TEA002197.1_gene	2.16336	1.20505	2.30721	8.04094	12.7565	5.93782	2.23e-05	-2.70124	down
TEA002200.1_gene	1.84612	2.83595	4.5684	0.110185	0.210143	0.184177	2.85e-15	3.7231	up
TEA002203.1_gene	1.41748	3.41812	2.19229	0.047557	0.259926	0.128752	3.81e-06	3.68393	up
TEA002237.1_gene	1.57025	3.57144	3.05296	0.070512	0.038093	0.124313	6.12e-11	4.76898	up
TEA002241.1_gene	0.622042	1.41725	1.28753	0.019378	0.088841	0.016581	5.92e-09	4.33568	up
TEA002242.1_gene	16.9645	33.6567	27.7454	0.061056	0.296027	0.177279	1.11e-21	6.80347	up
TEA002272.1_gene	4.11482	6.72306	7.27139	0.143247	0.281552	0.049004	3.02e-22	4.99014	up
TEA002279.1_gene	6.04336	8.28916	5.99674	0.892147	1.93969	0.597328	4.03e-10	2.35026	up
TEA002296.1_gene	1.25468	1.62327	1.00682	0	0	0	3.07e-17	Inf	up
TEA002297.1_gene	12.4015	12.4535	12.0426	1.03193	2.298	1.93121	1.12e-07	2.56585	up
TEA002302.1_gene	20.645	23.5473	24.8383	2.09958	3.29152	3.56617	8.04e-12	2.731	up
TEA002305.1_gene	1.44804	1.76328	2.58717	0.132795	0.205364	0.220244	6.88e-09	3.10293	up
TEA002308.1_gene	10.6292	14.3306	11.4087	0	0	0	1.1e-48	Inf	up
TEA002314.1_gene	6.33186	5.72644	5.691	0.956403	1.52811	0.517593	1.96e-09	2.33132	up
TEA002316.1_gene	0.849266	1.86883	1.65934	0.025804	0.023931	0.022005	2.13e-11	5.11939	up
TEA002326.1_gene	2.48456	1.47872	2.41897	7.69345	8.32578	6.29315	0.00010757	-2.00601	down
TEA002338.1_gene	9.79418	11.2453	11.5936	35.1763	40.9786	47.5289	2.43e-26	-2.13876	down
TEA002353.1_gene	5.43132	5.65314	5.03491	0.138434	0.312349	0.377628	5.55e-14	4.03193	up
TEA002356.1_gene	0.442398	0.663329	0.603335	1.69887	2.72017	1.81892	0.000173146	-2.05153	down
TEA002361.1_gene	5.28769	5.35118	4.47285	0.100389	0.188404	0.151212	1.71e-29	4.83022	up
TEA002370.1_gene	2.30847	3.13159	2.89061	0.066654	0.164943	0.068167	2.22e-12	3.68728	up
TEA002373.1_gene	32.3785	39.3122	34.1752	7.08796	7.08446	7.53763	9.57e-25	2.06474	up
TEA002382.1_gene	5.21443	6.19585	5.17774	0.53509	0.688339	0.848054	8.14e-13	2.77073	up
TEA002386.1_gene	1.58068	1.15347	1.05397	0.07494	0.106788	0	6.81e-10	4.04956	up
TEA002393.1_gene	1.20237	1.39289	0.939996	0	0	0	1.45e-18	Inf	up
TEA002395.1_gene	6.12785	7.87439	8.45727	1.32531	0.484301	1.65082	1.75e-11	2.44969	up
TEA002397.1_gene	0.09014	0.216885	0.902736	7.7243	2.60106	9.2679	0.000128473	-4.1795	down
TEA002398.1_gene	16.919	17.1054	16.6934	0.617252	1.0562	0.509636	7.99e-59	4.50953	up
TEA002399.1_gene	5.46438	6.97295	7.18731	0.214012	0.499835	0.378367	1.05e-17	3.93629	up
TEA002401.1_gene	2.91406	4.57446	2.02088	0.481242	0.115469	0.255849	9.84e-06	3.15717	up
TEA002402.1_gene	3.13344	3.01918	4.01378	0.396197	0.382874	0.120278	6.29e-09	3.20401	up
TEA002415.1_gene	5.70693	6.83966	8.18232	0.333093	0.581206	0.631025	5.59e-23	3.34133	up
TEA002418.1_gene	5.25151	6.46752	5.38167	0.81132	0.965651	0.810623	3.42e-09	2.35992	up
TEA002456.1_gene	4.57615	4.24961	4.77672	0.230914	0	0.048701	3.96e-18	5.28268	up
TEA002464.1_gene	12.4477	15.059	15.1123	0.812175	0.869917	0.801028	2.03e-54	3.82578	up
TEA002477.1_gene	77.7431	77.1071	84.5687	5.48676	8.34955	5.51991	1.62e-64	3.41679	up
TEA002481.1_gene	0.044021	0.089809	0.075184	0.52771	1.10086	0.608024	1.56e-06	-3.54973	down
TEA002513.1_gene	24.2151	55.4328	37.6319	0.061144	0.11001	0	1.43e-20	8.94123	up
TEA002520.1_gene	377.199	259.903	242.112	6.11144	8.2094	7.35213	1.88e-20	5.66042	up
TEA002530.1_gene	98.9436	117.688	140.927	12.6802	7.92473	5.68531	9.49e-29	3.4879	up
TEA002544.1_gene	0	0.331507	0	2.70349	3.35853	3.87149	2.01e-15	-5.12343	down
TEA002545.1_gene	4.76079	11.8228	10.4122	0.043752	0.471088	0.299484	4.16e-09	4.75662	up
TEA002556.1_gene	8.33117	5.41347	4.05761	34.2277	42.1442	35.891	9.82e-46	-2.84247	down
TEA002560.1_gene	705.779	649.508	600.537	32.5322	23.656	27.1764	2.61e-80	4.33213	up
TEA002562.1_gene	1.20694	1.53902	1.06461	5.50206	6.18959	5.43335	6.16e-07	-2.36346	down
TEA002563.1_gene	2.86498	2.01484	3.28637	0	0	0	9.06e-21	Inf	up
TEA002569.1_gene	13.1042	23.4846	17.688	0.519488	0.737827	1.428	7.72e-17	4.10138	up
TEA002570.1_gene	2.55877	3.83677	3.49067	0.646577	0.589827	0.608249	1.2e-06	2.17804	up
TEA002587.1_gene	0.445806	0.415279	0.177146	13.4545	20.0201	17.7201	1.21e-42	-6.41602	down
TEA002590.1_gene	2.67641	2.50984	2.43159	0.281944	0.676913	0.360702	5.19e-06	2.31061	up
TEA002591.1_gene	9.82301	8.40124	9.65917	43.0079	38.4694	45.0084	7.22e-30	-2.2381	down
TEA002603.1_gene	1.43641	2.77258	2.63092	0.057753	0	0.053499	3.54e-13	5.45073	up
TEA002618.1_gene	2.60406	3.88336	3.91456	0.398602	0.390566	0.315685	8.09e-14	2.9117	up
TEA002654.1_gene	4.85112	4.80412	7.16395	0.398585	0.158	0.194168	1.39e-15	4.17443	up
TEA002668.1_gene	18.2659	19.6971	13.4362	1.05741	4.03674	0.389296	1.14e-13	3.01612	up
TEA002672.1_gene	9.07846	13.5557	12.6128	0.477462	1.2613	0.436172	2.48e-16	3.58494	up
TEA002676.1_gene	0.409402	0.351515	0.166786	12.6189	11.8704	10.6733	3.99e-108	-5.45785	down
TEA002705.1_gene	0.600185	0.740379	4.67633	33.1441	34.5561	38.0176	7.12e-54	-4.40618	down
TEA002706.1_gene	6.43014	3.36799	8.12551	28.3086	14.9088	25.3684	9.13e-05	-2.15584	down
TEA002707.1_gene	5.7839	8.61735	7.21668	0.133216	0.342441	0.012826	3.55e-53	5.11438	up
TEA002721.1_gene	0.095034	0.131859	0.146212	8.74775	10.5326	9.49563	7.85e-34	-6.32679	down
TEA002742.1_gene	1.15011	1.94262	1.11644	0.344599	0.18663	0.09256	2.48e-05	2.43932	up
TEA002758.1_gene	24.0511	27.1208	29.0869	2.63792	2.61274	3.29327	1.4e-44	3.01949	up
TEA002766.1_gene	20.278	22.1569	20.8284	0.976387	0.65699	0.866946	1.74e-68	4.42307	up
TEA002789.1_gene	26.7049	51.5069	32.7034	0.705147	0.655745	0.529454	1.82e-16	5.60434	up
TEA002802.1_gene	0.110159	0.278037	0.323065	1.56574	2.04832	1.88158	1.33e-10	-3.09864	down
TEA002806.1_gene	3.52668	6.03514	6.69026	0.336701	1.02555	0.830916	3.16e-08	2.68789	up
TEA002816.1_gene	1.14892	2.33384	2.16087	0.483758	0.2593	0.198753	8.61e-05	2.26261	up
TEA002825.1_gene	0.209767	0	0	4.88571	6.44829	4.65102	1.55e-22	-6.2486	down
TEA002826.1_gene	163.441	143.256	132.46	0	0	0	1.04e-125	Inf	up
TEA002827.1_gene	7.65658	9.52078	9.96889	0.517169	0.858936	0.636786	3.95e-29	3.53548	up
TEA002839.1_gene	0.888881	2.97128	2.2067	0.017238	0.150379	0.053743	2.15e-05	4.01654	up
TEA002856.1_gene	0.504922	0.021536	0.212853	6.62056	2.92152	8.93142	8.68e-06	-4.74081	down
TEA002858.1_gene	0.376988	0.487001	0.650555	2.89009	2.31605	3.85975	1.46e-08	-2.77096	down
TEA002883.1_gene	17.3203	20.1103	22.6793	3.19559	3.783	2.9972	2.35e-31	2.31949	up
TEA002894.1_gene	0.069428	0.475256	0.574231	2.00133	2.05174	2.21157	8.15e-09	-2.71749	down
TEA002901.1_gene	1.80387	3.4674	3.53035	0.54999	0.334611	0.808984	4.97e-05	2.11552	up
TEA002904.1_gene	6.06509	9.10388	8.00205	0.913208	1.28173	1.29907	1.39e-11	2.75934	up
TEA002909.1_gene	8.20038	7.39157	5.74942	1.49792	1.44789	1.04846	2.83e-07	2.00139	up
TEA002918.1_gene	3.34324	3.59707	5.3484	0.202629	1.18959	0.451579	1.63e-05	2.50006	up
TEA002927.1_gene	8.28724	10.4467	11.534	0.115723	0.362308	0.694772	1.9e-15	4.40974	up
TEA002937.1_gene	12.9825	14.9225	13.9886	3.54538	3.32397	2.85461	3.35e-17	2.05769	up
TEA002944.1_gene	1.18955	1.91826	1.52371	0.142387	0.195665	0.208619	2.49e-07	2.78709	up
TEA002954.1_gene	21.2728	38.4356	32.4121	4.45025	5.22083	7.20512	8.29e-08	2.04164	up
TEA002956.1_gene	3.93618	7.80596	8.06609	0	0.034714	0	4.59e-21	8.40003	up
TEA002960.1_gene	4.01774	4.14045	3.61693	0.204026	0.358567	0.17457	3.23e-09	3.59594	up
TEA002962.1_gene	119.756	160.955	170.662	0.384322	1.55767	0.270553	1.54e-108	7.45813	up
TEA002969.1_gene	1.15213	1.94409	1.14831	7.40423	7.99938	6.46175	4e-13	-2.57107	down
TEA002990.1_gene	2.56193	3.23269	3.42394	0.873908	0.502071	0	9.5e-06	2.44529	up
TEA002993.1_gene	1.2339	1.13618	0.722766	6.02547	6.49489	4.4048	7.89e-11	-2.63888	down
TEA003013.1_gene	0.085606	0.08319	0.079492	1.52294	1.47159	0.890529	3.08e-10	-4.09756	down
TEA003050.1_gene	10.3618	10.4294	10.3514	1.74761	1.44292	1.21534	1.26e-22	2.78525	up
TEA003052.1_gene	0.190799	0.056941	0.122094	7.76734	4.37873	11.6416	7.88e-10	-5.79987	down
TEA003064.1_gene	13.7525	15.9895	12.3483	0.111763	0.062866	0.046481	7.51e-140	7.05049	up
TEA003076.1_gene	17.9203	25.0743	23.1553	1.51571	1.53771	0.890262	6.15e-62	3.77	up
TEA003077.1_gene	0.091952	0	0.028586	4.94151	3.41746	6.56155	2.34e-18	-6.87234	down
TEA003078.1_gene	2.2954	5.11749	3.74405	0.028566	0.02676	0	5.52e-25	6.90288	up
TEA003086.1_gene	7.90387	8.68917	8.44738	33.0319	30.9487	31.7785	5.19e-28	-2.18441	down
TEA003112.1_gene	0.160499	0.225925	0.205797	7.44888	10.3434	9.74161	1.69e-44	-5.64699	down
TEA003122.1_gene	55.3144	53.8325	45.0462	9.25259	8.77393	7.77798	5.15e-30	2.36126	up
TEA003124.1_gene	0.191277	0.175955	0.236586	0.52247	1.0606	1.01029	3.05e-05	-2.28437	down
TEA003134.1_gene	0.987592	2.16093	1.24447	0.029342	0	0.050212	4.92e-09	5.1304	up
TEA003138.1_gene	1.95741	1.10874	1.05111	8.15836	8.31726	5.6442	2.19e-09	-2.62282	down
TEA003141.1_gene	6.52291	9.96807	11.7856	1.59526	1.01398	1.31448	3.15e-19	2.20211	up
TEA003143.1_gene	23.9004	20.6974	19.9954	181.115	137.256	153.04	6.43e-30	-3.05456	down
TEA003147.1_gene	6.93438	5.3661	5.59592	28.1504	21.9634	24.0128	6.14e-18	-2.26448	down
TEA003153.1_gene	3.59221	3.98498	3.84822	0	0.051297	0.081645	1.65e-19	5.85486	up
TEA003162.1_gene	0.359971	0.203226	0.333325	1.09709	1.09256	1.09841	0.000342073	-2.07513	down
TEA003176.1_gene	2.63068	1.17193	1.11673	43.8573	47.9575	29.9693	9.8e-21	-4.89483	down
TEA003192.1_gene	6.97816	9.03963	8.42996	1.08753	0.938575	0.605865	4.81e-28	2.9818	up
TEA003203.1_gene	4.20082	6.21251	4.46	0	0.032606	0	6.95e-34	8.02326	up
TEA003210.1_gene	0.745142	1.89083	1.69777	0	0	0	5.01e-12	Inf	up
TEA003211.1_gene	3.46523	2.6936	2.96475	24.5859	23.303	26.4637	8.71e-45	-3.26544	down
TEA003212.1_gene	2.12051	4.1632	4.28714	0.068541	0.58763	0.118658	2.18e-05	3.19878	up
TEA003222.1_gene	4.11329	4.68251	4.7853	1.2337	0.830629	0.75618	9.31e-09	2.12099	up
TEA003231.1_gene	12.6414	13.362	11.8144	2.25697	2.9364	1.72008	3.02e-10	2.23363	up
TEA003232.1_gene	5.33312	5.53472	4.39206	0.966979	0.862312	0.522006	1.93e-07	2.41462	up
TEA003252.1_gene	2.3841	4.0089	2.90008	1.27235	0.729875	0.72902	3.94e-08	2.43432	up
TEA003262.1_gene	13.912	15.7953	19.8126	3.53605	2.7868	2.89027	8.33e-10	2.19047	up
TEA003305.1_gene	1.24764	1.13479	0.912451	0.049593	0.173152	0	3.71e-09	3.67424	up
TEA003324.1_gene	2.2682	2.14107	1.82422	17.9359	16.78	20.3811	2.27e-25	-3.35478	down
TEA003328.1_gene	0	0.215487	0	13.5897	6.4331	13.6591	5.37e-15	-7.40081	down
TEA003334.1_gene	48.5173	55.8469	51.792	1.6935	1.4765	1.47114	8.32e-83	4.84475	up
TEA003345.1_gene	9.79326	13.4362	15.6783	2.21392	2.72168	2.52003	2.37e-09	2.15643	up
TEA003361.1_gene	2.05349	4.63377	3.52327	0.063477	0	0.075947	3.54e-13	5.60134	up
TEA003363.1_gene	32.5707	38.1766	28.8769	3.75914	1.91471	2.72474	8.14e-38	3.21957	up
TEA003371.1_gene	0.950708	2.12219	1.78438	0.274757	0.233103	0.229069	5.68e-06	2.4043	up
TEA003375.1_gene	130.361	134.903	116.237	23.0624	22.6276	24.3168	3.3e-31	2.22957	up
TEA003376.1_gene	5.29385	7.47941	8.20963	0.056724	0.049381	0.05695	3.22e-54	6.43202	up
TEA003390.1_gene	5.25034	7.47096	8.05421	0.069571	0.194356	0.027494	2.33e-35	5.81563	up
TEA003393.1_gene	21.5311	24.848	25.0986	4.54089	4.4233	4.5187	5.2e-29	2.17967	up
TEA003401.1_gene	266.233	237.092	195.212	1251.38	1193.99	1254.86	2.95e-20	-2.61766	down
TEA003409.1_gene	0.769377	0.972052	1.24881	0	0.134596	0.022683	1.82e-08	3.59778	up
TEA003418.1_gene	5.0922	8.0573	7.9471	0.891658	0.93536	1.42002	6.15e-11	2.47024	up
TEA003436.1_gene	2.65011	3.68027	3.00283	10.0082	10.002	12.7594	9.12e-16	-2.00405	down
TEA003440.1_gene	1.20424	1.4668	1.88212	0.038513	0.08099	0.101431	3.55e-11	4.04049	up
TEA003441.1_gene	0.17305	0.080477	0.192923	7.58104	10.6445	9.82797	2.11e-45	-6.1355	down
TEA003496.1_gene	53.1647	63.2083	60.3741	4.28204	4.3695	2.05008	4.53e-70	3.81885	up
TEA003498.1_gene	1.85329	1.42685	2.63237	8.34606	8.13999	9.19574	9.43e-09	-2.32973	down
TEA003512.1_gene	0.198838	0	0	4.1823	4.36829	2.31667	1.54e-08	-5.57196	down
TEA003514.1_gene	0.262062	0.12702	0.064904	13.3545	10.2873	8.40865	3.64e-08	-5.70341	down
TEA003516.1_gene	13.0526	13.9317	15.2475	0.566416	0.1233	0.509564	4.17e-30	4.77164	up
TEA003533.1_gene	5.79465	5.93895	5.75477	1.12159	1.12956	1.0283	2.75e-22	2.20152	up
TEA003534.1_gene	13.7834	17.4454	16.1013	0.448787	0.346832	0.756311	2.24e-45	4.53076	up
TEA003550.1_gene	0.755411	0.917681	0.724161	0	0	0	5.79e-16	Inf	up
TEA003556.1_gene	6.37997	18.4898	13.1514	0	0.170649	0	2.14e-11	7.45374	up
TEA003557.1_gene	10.0655	15.071	13.4954	1.15602	1.45307	2.16699	1.79e-23	2.77988	up
TEA003559.1_gene	0.489141	1.92037	1.79958	0.042129	0	0.103283	8.22e-05	4.08133	up
TEA003563.1_gene	0.515106	0.520584	0.705125	0	0.082644	0	4.26e-10	4.09195	up
TEA003567.1_gene	0.404642	0.156201	0.191527	2.27031	3.08472	2.19893	3.3e-08	-3.40691	down
TEA003571.1_gene	5.4166	11.3356	9.93912	0	0	0	2.94e-20	Inf	up
TEA003584.1_gene	1.44993	1.73723	1.46012	0	0	0	3.67e-16	Inf	up
TEA003629.1_gene	2.60004	3.08305	3.30391	0.108118	0.112345	0	8.46e-24	5.15673	up
TEA003643.1_gene	33.4999	32.9563	26.0288	1.5988	2.70431	1.37285	5.09e-40	4.00923	up
TEA003650.1_gene	1.61933	3.05812	2.15664	0.338522	0.104454	0.472849	2.46e-07	2.63857	up
TEA003666.1_gene	3.7868	4.35392	7.45602	0.084952	0	0	1.02e-12	6.89638	up
TEA003671.1_gene	0.303145	0.563507	0.205465	1.85593	1.48359	2.60395	1.35e-07	-2.68405	down
TEA003684.1_gene	1.68911	1.27026	1.50981	0.094522	0.06775	0.125074	3.64e-13	3.58529	up
TEA003696.1_gene	2.88233	4.64575	3.72568	0.46473	0.229912	0.536628	1.59e-11	2.89666	up
TEA003701.1_gene	1.77769	2.95885	1.99358	0	0.159567	0	1.2e-12	5.06718	up
TEA003704.1_gene	15.5999	16.5567	13.3322	1.86527	2.70236	2.52622	2e-21	2.46665	up
TEA003706.1_gene	0.898792	1.17896	1.33704	0.090769	0.112366	0.089413	2.47e-06	2.82007	up
TEA003712.1_gene	107.652	159.666	137.366	2.21825	2.55143	1.96991	4.17e-67	5.67194	up
TEA003713.1_gene	51.7741	47.7623	50.6106	158.403	241.642	235.654	7.49e-15	-2.28953	down
TEA003723.1_gene	1.41455	1.38382	1.44733	0	0.054344	0.250684	1.08e-07	3.39789	up
TEA003724.1_gene	1.09244	1.69049	1.45348	0.038417	0.088833	0.181115	1.62e-10	3.46047	up
TEA003730.1_gene	19.3079	21.6629	18.6984	2.71116	3.34411	3.20528	1.72e-22	2.4159	up
TEA003738.1_gene	5.17971	3.49784	4.29197	14.6597	13.8717	13.2641	2.64e-20	-2.03403	down
TEA003742.1_gene	0.199611	0.208562	0.34549	0.803539	1.11315	0.857954	8.22e-05	-2.06631	down
TEA003746.1_gene	0.404163	0.253345	0.15359	1.14124	1.68755	0.923935	8.47e-05	-2.32328	down
TEA003747.1_gene	13.9194	24.4258	18.7471	0	0.052021	0	1.41e-39	9.34741	up
TEA003751.1_gene	4.13469	2.47351	2.62436	25.5958	22.7859	27.1636	1.66e-36	-3.23572	down
TEA003754.1_gene	0.42764	0.700073	0.7295	0	0	0	7.85e-16	Inf	up
TEA003776.1_gene	12.4228	8.74467	4.18311	54.2426	127.392	79.4985	1.74e-06	-3.50989	down
TEA003778.1_gene	0	0	0.074417	22.7809	36.0612	33.8779	6.81e-66	-10.4664	down
TEA003790.1_gene	8.432	10.5377	9.18808	0.043033	0.119995	0.170134	7.45e-39	5.97641	up
TEA003792.1_gene	1.90404	0.901277	1.00215	4.87835	5.55824	6.56769	1.23e-07	-2.29498	down
TEA003794.1_gene	15.3693	21.7521	18.2778	2.28475	2.22935	3.55013	2.18e-15	2.54934	up
TEA003805.1_gene	2.00976	1.06692	1.22515	7.38532	7.40668	5.01381	2.29e-08	-2.39334	down
TEA003818.1_gene	3.22905	2.14722	2.07609	0	0	0	5.94e-14	Inf	up
TEA003822.1_gene	2.42128	4.25508	3.73691	0	0	0	5.36e-30	Inf	up
TEA003826.1_gene	28.2551	22.6872	29.2826	2.34532	0.655729	0.744392	7.77e-54	4.14852	up
TEA003831.1_gene	0.559873	1.52527	1.22551	9.07944	11.0562	16.7315	2.03e-10	-3.69317	down
TEA003836.1_gene	17.1897	28.0339	21.6619	0.614703	0.301262	0.085233	2.26e-41	5.69121	up
TEA003850.1_gene	5.42674	4.16853	7.89299	36.4128	25.2066	32.4796	1.78e-16	-2.7285	down
TEA003851.1_gene	0.600341	0.72612	1.57903	0.00394	0	0	3.5e-06	6.93669	up
TEA003863.1_gene	0.240663	0.211944	0	5.58808	11.4391	4.82523	3.41e-08	-6.10692	down
TEA003866.1_gene	0.448742	0.553955	0.653658	0.094323	0.112256	0.032325	6.29e-06	2.52129	up
TEA003887.1_gene	0.101744	0.104128	0.302504	14.25	12.055	14.5887	7.42e-84	-6.52969	down
TEA003893.1_gene	1.11369	1.79492	1.49496	0	0	0	1.46e-21	Inf	up
TEA003898.1_gene	30.1481	45.6329	41.9668	0.135812	0.285814	0.26013	9.03e-74	7.18676	up
TEA003899.1_gene	1.97368	3.23699	3.61895	0.774668	0.420896	0.216183	3.37e-06	2.3777	up
TEA003905.1_gene	1.23816	2.08812	2.48418	0.047442	0.087557	0.049279	2.09e-13	4.57788	up
TEA003908.1_gene	8.91828	8.60511	12.3274	0.788003	1.50623	1.15384	7.16e-18	2.8948	up
TEA003929.1_gene	7.06515	12.4667	12.1497	0.443614	0.300596	0.845786	2.22e-16	3.9989	up
TEA003935.1_gene	107.746	140.252	125.759	6.52427	7.54405	6.55977	5.08e-81	3.95892	up
TEA003940.1_gene	64.3944	128.801	108.274	0.703495	0.718268	0.523429	4.54e-25	6.97475	up
TEA003944.1_gene	4.47165	6.79163	2.69144	0.760559	0.061992	0.303852	4.43e-05	3.33424	up
TEA003950.1_gene	5.50376	7.8137	7.51192	0.093784	0.66333	0.496552	1.61e-25	3.91232	up
TEA003957.1_gene	1.8563	3.2384	3.06461	0.366434	0.376772	0.212245	2.1e-08	2.82684	up
TEA003967.1_gene	43.1019	39.7957	42.7795	6.85586	5.41633	4.58236	9.48e-35	2.67765	up
TEA003971.1_gene	1.51905	1.66835	1.32029	0.258789	0.261858	0.185698	3.53e-06	2.44957	up
TEA003993.1_gene	19.4887	11.0819	11.3411	143.833	140.067	149.919	6.25e-64	-3.57409	down
TEA004021.1_gene	0.615327	0.586183	1.1832	4.42765	5.0714	7.50004	3.94e-12	-3.01874	down
TEA004022.1_gene	14.9394	8.80457	6.52471	134.971	121.79	117.041	6.46e-70	-3.82681	down
TEA004023.1_gene	6.83589	11.9844	9.33897	0.034911	0.014718	0.04363	2.54e-38	7.60122	up
TEA004029.1_gene	4.52661	14.6187	10.8155	0	0	0	1.05e-14	Inf	up
TEA004054.1_gene	2.71335	5.09115	3.34331	0.141106	0.428468	0.198005	1.78e-10	3.62248	up
TEA004059.1_gene	4.17073	6.56124	4.28832	1.43836	0.258177	0.869895	8.02e-05	2.0789	up
TEA004070.1_gene	20.205	22.949	27.0034	2.83806	1.98374	2.01342	3.1e-27	3.12813	up
TEA004097.1_gene	11.2109	22.1912	17.7734	0	0	0	5e-32	Inf	up
TEA004127.1_gene	0	0	0.095919	2.27361	2.09028	2.77962	1.37e-16	-6.31482	down
TEA004130.1_gene	2.08386	1.93155	2.11435	32.9085	25.4508	44.8691	2.62e-14	-4.28504	down
TEA004146.1_gene	3.09841	3.32475	3.01907	0.498949	0.389173	0.733154	2.4e-05	2.29382	up
TEA004148.1_gene	5.22666	12.7515	9.8336	2.14709	1.52566	0.644697	0.000437321	2.17474	up
TEA004177.1_gene	3.37661	4.9024	4.30975	0.108212	0.373259	0.225535	1.39e-15	3.91272	up
TEA004186.1_gene	43.5201	45.5452	48.1223	0.306203	0.512657	0.048131	7.9e-121	7.04902	up
TEA004196.1_gene	0.368514	0.537054	0.812657	5.00327	4.7149	6.95582	1.19e-18	-3.49462	down
TEA004212.1_gene	6.89698	9.43529	7.80773	0.945085	1.73344	1.96744	7.53e-08	2.15089	up
TEA004215.1_gene	21.93	21.6938	21.0823	3.02694	4.4819	3.20669	5.85e-36	2.45947	up
TEA004229.1_gene	2.95017	2.80119	3.77613	0.362066	0.224732	0.075841	6.98e-10	3.50235	up
TEA004246.1_gene	0.055727	0	0	0.879805	0.731821	1.63491	4.47e-08	-5.80814	down
TEA004253.1_gene	0.608861	0.427997	0.223966	6.05218	4.17661	4.92366	1.95e-13	-3.76109	down
TEA004255.1_gene	0.242825	0.047545	0.095947	1.42101	1.68382	2.80632	6.71e-08	-4.03767	down
TEA004266.1_gene	27.7753	32.325	30.946	3.58232	2.99635	2.56574	2.42e-27	3.08694	up
TEA004268.1_gene	9.70529	14.771	13.1366	2.4592	2.04756	3.40933	1.38e-06	2.01259	up
TEA004273.1_gene	2.3885	4.34431	3.51003	0.145563	0.019105	0.034511	1.08e-22	5.3731	up
TEA004276.1_gene	53.8731	113.818	121.459	1.41391	4.17469	2.40125	1.92e-11	4.93763	up
TEA004281.1_gene	1.53358	0.492389	3.61527	40.1746	33.3712	37.27	7.61e-93	-4.56104	down
TEA004284.1_gene	1.59969	0.660446	0.976511	7.30334	7.84682	6.47369	3.19e-22	-2.93274	down
TEA004294.1_gene	8.49315	10.577	8.39149	0.59932	0.069626	0.070534	4.49e-30	4.89198	up
TEA004310.1_gene	0	0	0	2.72778	2.16692	1.02999	2.72e-13	#NAME?	down
TEA004319.1_gene	7.49284	7.72966	6.95915	0.713946	1.34308	0.799688	7.96e-11	2.71762	up
TEA004324.1_gene	2.90223	5.73034	5.0456	0	0	0	6.45e-19	Inf	up
TEA004342.1_gene	135.681	142.303	125.631	22.5483	17.9255	17.2414	3.86e-37	2.58511	up
TEA004344.1_gene	0.817076	0.940405	0.670851	0.049844	0.150005	0.222267	0.000106616	2.25161	up
TEA004345.1_gene	2.01389	2.24875	2.1761	0	0.820266	0	5.56e-06	2.78417	up
TEA004355.1_gene	0.414936	0.890454	0.760196	0	0.015497	0.085196	3.15e-08	3.97463	up
TEA004365.1_gene	4.26042	3.6807	2.04618	1.19936	0.334757	0.261464	0.000673836	2.22902	up
TEA004371.1_gene	0.227968	0.64866	222.84	645.471	451.411	556.615	7.72e-11	-3.13463	down
TEA004395.1_gene	5.61035	4.84913	5.4207	1.1321	0.348691	0.148326	7.25e-10	2.95239	up
TEA004424.1_gene	6.81383	17.0362	13.8248	0.285981	0.996489	0.871252	2.46e-07	3.88784	up
TEA004446.1_gene	2.54737	2.89227	2.86613	0.358945	0.443782	0.506135	2.01e-07	2.43482	up
TEA004449.1_gene	19.9918	26.1156	24.3215	3.38117	3.59499	4.17051	3.59e-13	2.42857	up
TEA004455.1_gene	0.562362	1.02564	1.32211	0.138699	0.137176	0.058291	2.36e-05	2.5213	up
TEA004467.1_gene	0.065978	0.079777	0.333712	2.38201	2.66281	2.26049	1.27e-15	-4.10057	down
TEA004469.1_gene	12.5146	19.2575	14.7051	0.148562	0.464588	0.492976	3.9e-38	5.12644	up
TEA004472.1_gene	0.01304	0.212967	0.198777	1.41939	1.74535	1.52149	4.12e-13	-3.66906	down
TEA004482.1_gene	0.178285	0.302846	0.154477	3.93712	8.08742	5.7071	4.61e-34	-4.83451	down
TEA004486.1_gene	5.995	10.0953	6.97753	0.586535	1.01	0.796477	2.61e-12	3.04376	up
TEA004502.1_gene	0.210282	0	0.023161	0.451697	0.698704	0.403697	9.75e-06	-2.82317	down
TEA004508.1_gene	0.619369	0.537505	0	10.2674	16.2772	10.8677	5.82e-26	-5.17397	down
TEA004515.1_gene	3.5606	2.41474	2.03705	9.05833	9.89971	9.54304	4.02e-09	-2.03264	down
TEA004522.1_gene	1.31023	2.18976	2.1499	0.106524	0.075627	0	7.64e-12	4.66572	up
TEA004535.1_gene	1.02797	2.56672	2.70251	0.043271	0.084674	0	3.98e-09	4.90009	up
TEA004537.1_gene	20.0363	27.2785	26.6821	3.15231	2.57183	2.16632	1.11e-28	2.99797	up
TEA004539.1_gene	2.39567	4.25719	3.11793	0.173464	0.162671	0.054063	1.94e-17	4.372	up
TEA004542.1_gene	0.845561	0.271858	0.078426	7.3145	5.05443	8.95505	1.94e-12	-4.26023	down
TEA004543.1_gene	1.59559	0.731666	0.533109	10.259	11.1442	6.99059	1.28e-11	-3.259	down
TEA004545.1_gene	1.18015	5.43557	4.6277	0	0	0	1.04e-08	Inf	up
TEA004555.1_gene	2.7003	6.10451	6.02895	0	0.036519	0	1.99e-14	7.42495	up
TEA004557.1_gene	14.1283	18.4655	19.7489	1.85903	2.20265	2.11849	6.11e-35	2.78285	up
TEA004567.1_gene	12.7535	8.01134	6.74001	87.4871	82.7477	66.0251	1.57e-31	-3.35844	down
TEA004568.1_gene	0.042069	0.080293	0	0.648605	0.861648	1.53634	4.91e-07	-4.75247	down
TEA004573.1_gene	0	0	0.321232	0.37977	0.417369	0.576192	0.000232474	-2.33351	down
TEA004574.1_gene	0.837153	0.45681	0.473094	11.1874	10.6457	7.16507	3.83e-20	-4.22875	down
TEA004576.1_gene	22.0825	27.3781	27.19	1.49788	2.71581	1.98643	1.36e-50	3.4411	up
TEA004581.1_gene	1.9865	3.63472	3.45451	0.089022	0.070085	0.101901	9.8e-18	4.79927	up
TEA004588.1_gene	4.94031	7.80508	4.70413	0.988874	1.18773	0.765208	1.55e-05	2.3126	up
TEA004590.1_gene	0.719813	1.34831	1.45531	0.089944	0.095552	0.032173	2.86e-11	3.63987	up
TEA004596.1_gene	4.69027	5.24643	5.16962	0.377698	0.343463	0.75451	1.34e-16	3.11674	up
TEA004599.1_gene	7.92251	9.64591	8.42733	0.916279	1.39517	1.82988	3.69e-16	2.47297	up
TEA004602.1_gene	21.943	33.5256	22.6468	4.11916	4.53649	3.15851	4.04e-12	2.4436	up
TEA004618.1_gene	1.01574	1.50276	1.38664	27.6012	24.0993	55.5225	5.03e-07	-4.97757	down
TEA004629.1_gene	3.42271	3.39038	4.02697	51.5271	46.3351	52.3166	1.08e-73	-4.0096	down
TEA004657.1_gene	1.78897	1.95138	1.56646	0.16991	0.5106	0.20623	1.23e-05	2.34678	up
TEA004665.1_gene	6.61604	7.86088	8.61485	0.292128	0.44326	0.524266	2.57e-24	3.95718	up
TEA004666.1_gene	2.20771	2.47205	1.93317	10.5914	11.8346	13.8526	9.49e-12	-2.51794	down
TEA004676.1_gene	7.25598	9.91707	8.63194	1.52063	0.784277	1.2092	2.22e-16	2.64051	up
TEA004678.1_gene	3.44482	5.35804	6.15125	0.08287	0	0	4.42e-19	6.63913	up
TEA004680.1_gene	10.8575	15.1991	13.7602	0.173711	0.104899	0.641847	1.27e-34	5.20132	up
TEA004682.1_gene	1.04351	1.64558	1.35348	0.14144	0.465375	0.096816	0.00016752	2.22344	up
TEA004685.1_gene	0.61273	1.8944	1.9606	0.041282	0	0	7.98e-07	5.90268	up
TEA004694.1_gene	2.41233	4.31663	3.00185	0	0.053581	0.044803	1.66e-17	5.93079	up
TEA004706.1_gene	20.1619	15.1887	12.2461	68.7626	72.4002	59.2129	6.53e-31	-2.28017	down
TEA004707.1_gene	1.82763	3.11048	3.07045	0.283274	0.439425	0.396428	5e-07	2.54687	up
TEA004711.1_gene	5.71067	8.02691	5.06212	0.580656	0.133397	0	4.54e-16	4.27619	up
TEA004713.1_gene	3.88239	6.13257	5.88359	0.544575	1.22671	0.436007	6.69e-10	2.61535	up
TEA004715.1_gene	6.74595	11.1736	10.358	0.060938	0.387649	0.180951	1.68e-30	5.24928	up
TEA004725.1_gene	7.18557	13.5154	10.9117	0.138464	0.250526	0.256012	3.94e-21	5.36426	up
TEA004730.1_gene	49.3894	38.7969	75.4223	1965.85	1630.06	1850.9	2.32e-60	-5.27784	down
TEA004737.1_gene	4.62357	4.5667	4.03315	0.124241	0.015919	0	3.39e-29	5.52378	up
TEA004738.1_gene	2.4055	1.77479	2.18992	0	0	0	5.22e-24	Inf	up
TEA004739.1_gene	45.0245	56.1586	76.2689	273.02	170.842	199.934	1.65e-06	-2.09097	down
TEA004744.1_gene	4.53953	3.7594	5.69692	24.7031	22.5254	20.7283	1.47e-28	-2.58752	down
TEA004752.1_gene	87.8287	189.697	173.765	0.114811	0	0.15627	3.13e-30	10.2507	up
TEA004755.1_gene	4.31719	7.22824	7.69244	0.747202	0.470611	0.774868	3.06e-08	2.76401	up
TEA004763.1_gene	53.6915	43.9024	37.7192	4.988	3.87733	4.70111	1.07e-16	3.09707	up
TEA004783.1_gene	9.27198	12.4764	8.44568	61.0859	48.4147	43.6655	2.53e-14	-2.56665	down
TEA004799.1_gene	0.537259	0.612416	0.051429	2.04079	1.78716	1.46092	5.51e-09	-2.33431	down
TEA004810.1_gene	5.47515	6.08228	7.23399	1.09259	1.02169	0.972589	7.82e-16	2.38035	up
TEA004819.1_gene	2.22211	3.23523	3.61306	0.429567	0.431588	0.289138	2.48e-06	2.66682	up
TEA004822.1_gene	1.00334	3.11953	1.88744	0.180116	0.124458	0.050804	0.000137166	3.78018	up
TEA004834.1_gene	0.333746	0.190262	0.077591	3.81439	3.3941	4.85028	9.42e-22	-4.46549	down
TEA004842.1_gene	1.54039	2.35449	2.24432	0.070549	0.360917	0.045282	9.14e-14	3.7933	up
TEA004844.1_gene	1.26065	1.20108	1.33773	0.08446	0.404584	0.208384	4.13e-05	2.21385	up
TEA004861.1_gene	9.02873	6.65913	5.25324	55.0134	47.8577	45.4356	8.66e-40	-3.00801	down
TEA004866.1_gene	9.47988	10.4335	11.5884	2.0232	2.47728	1.97721	9.79e-17	2.06528	up
TEA004883.1_gene	4.49858	3.81052	3.41237	25.8717	22.6964	21.6197	4.8e-32	-2.74504	down
TEA004885.1_gene	4.03717	3.48884	4.19291	13.9641	15.212	12.0733	1.32e-10	-2.02618	down
TEA004892.1_gene	1.02052	0.881825	0.87631	0.241834	0.14865	0.089965	4.56e-05	2.24435	up
TEA004906.1_gene	0.497379	1.98886	4.07439	6.13981	9.88294	8.81271	6.17e-08	-2.15042	down
TEA004909.1_gene	33.4357	72.0764	66.3399	4.21042	6.54652	5.07556	7.73e-08	3.20825	up
TEA004916.1_gene	0.93693	1.00534	0.765662	4.72841	4.25697	4.11914	1.26e-11	-2.44593	down
TEA004918.1_gene	31.614	25.3447	30.1585	262.757	283.836	314.049	1.3e-51	-3.51638	down
TEA004933.1_gene	14.8389	14.9955	13.6759	1.15113	1.09582	0.680371	3e-69	3.67528	up
TEA004934.1_gene	0.282891	0.135837	0.394549	8.26569	8.83135	10.2995	1.83e-48	-5.24708	down
TEA004939.1_gene	2.12466	4.4443	3.826	0.055933	0.027239	0	6.67e-17	6.27231	up
TEA004945.1_gene	0.707899	1.88503	2.07146	0.028631	0	0	6.69e-09	6.40562	up
TEA004975.1_gene	19.6793	26.3353	27.5622	0.803464	1.13682	1.42227	5.47e-58	4.22474	up
TEA004978.1_gene	15.2755	10.8159	7.20104	48.7283	60.8216	57.6708	5.88e-36	-2.52691	down
TEA004984.1_gene	0.37316	0.308408	0.343149	4.51805	3.48523	3.39861	1.41e-07	-3.14539	down
TEA004986.1_gene	0	0.062188	0.093724	2.692	1.85324	3.00861	2.47e-21	-5.75675	down
TEA005008.1_gene	3.79291	4.25853	3.54746	13.1146	16.0453	14.0873	3.96e-14	-2.11041	down
TEA005015.1_gene	10.5945	15.371	15.9552	1.46794	2.55119	2.13501	6.62e-09	2.54291	up
TEA005036.1_gene	2.88511	3.48837	3.52873	21.8886	26.1039	26.6216	8.69e-46	-3.12937	down
TEA005054.1_gene	13.9579	25.1419	22.2362	0.689537	0.314931	0.112909	3.34e-25	5.48076	up
TEA005063.1_gene	9.23093	10.499	8.03547	2.39208	1.64485	2.00703	1.37e-14	2.16417	up
TEA005069.1_gene	0.850902	2.1656	1.91506	0.248832	0.108749	0.214452	6.23e-05	2.77048	up
TEA005071.1_gene	4.94983	21.3956	16.0475	0	0	0	7.99e-10	Inf	up
TEA005073.1_gene	2.76479	4.86862	4.30869	0.348104	0.901837	0.15305	5.47e-10	2.78511	up
TEA005087.1_gene	2.49416	2.91336	3.84774	0	0.144917	0	1.12e-19	5.60697	up
TEA005091.1_gene	6.71648	14.0073	8.25467	0	0	0	1.43e-20	Inf	up
TEA005110.1_gene	376.576	545.547	670.525	87.0791	108.979	103.49	2.05e-08	2.17065	up
TEA005114.1_gene	1.0245	0.984147	0.939395	0.229579	0.018934	0.29243	1.74e-05	2.17705	up
TEA005115.1_gene	2.48647	1.12673	4.55035	0.212958	0.400494	0.098906	1.44e-06	2.47821	up
TEA005128.1_gene	0.619455	0.667702	0.469068	6.33365	8.00248	6.26046	2.32e-20	-3.7419	down
TEA005132.1_gene	3.36413	2.92339	1.79833	11.7988	16.325	13.5362	7.38e-15	-2.56355	down
TEA005142.1_gene	2.05256	1.78451	2.10541	25.1551	29.61	40.2359	6.99e-21	-4.20596	down
TEA005162.1_gene	3.27447	3.60321	4.40797	0	0.184901	0	6.01e-20	5.7369	up
TEA005164.1_gene	253.348	144.206	60.2838	4.13759	4.14719	0.340444	0.000164922	5.52837	up
TEA005167.1_gene	0.628154	0.486069	0.545349	0	0.186321	0.12878	0.000327917	2.13978	up
TEA005175.1_gene	0.151118	0.156778	0.131134	0.407703	0.784254	0.393312	0.000917156	-2.03207	down
TEA005185.1_gene	1.49438	1.96334	1.41421	0.436381	0.209818	0.327953	0.000257381	2.03994	up
TEA005186.1_gene	15.0837	17.3555	19.5095	2.53397	2.24616	4.10464	1.77e-09	2.31705	up
TEA005189.1_gene	384.147	332.683	287.677	0.569994	0.014653	0	2.05e-93	10.3183	up
TEA005191.1_gene	2.61623	3.98951	4.11299	0.560834	0.808982	0.242249	2.72e-13	2.3361	up
TEA005206.1_gene	9.05713	16.6303	13.7183	1.21296	0.415504	1.10341	7.88e-14	3.61499	up
TEA005216.1_gene	0.216511	0.325267	0.516717	2.66088	4.20473	3.98078	6.93e-17	-3.55504	down
TEA005221.1_gene	0.102877	0.215156	0	1.99865	1.18244	1.10827	6.13e-07	-3.8468	down
TEA005230.1_gene	1.32601	1.9389	0.521793	0.212373	0.053415	0	1.47e-05	3.12923	up
TEA005256.1_gene	0.674151	0.889516	0.65305	7.5148	4.22837	3.45766	0.000302577	-3.0018	down
TEA005264.1_gene	1.60545	2.50574	2.01786	0	0	0	3.62e-15	Inf	up
TEA005271.1_gene	0.080872	0	0.067812	16.3147	12.951	17.2981	5.53e-75	-8.30756	down
TEA005283.1_gene	1.44064	1.25678	1.76809	7.01034	14.8	12.0495	2.44e-08	-3.12232	down
TEA005289.1_gene	0.961118	1.15852	1.54142	8.74911	9.13162	14.8051	8.68e-10	-3.49975	down
TEA005291.1_gene	38.0631	26.7147	26.3596	137.817	97.6492	128.961	2.02e-11	-2.21102	down
TEA005296.1_gene	0.990089	0.418996	0.487415	11.4514	11.3455	10.2553	6.97e-36	-4.21774	down
TEA005301.1_gene	10.2687	31.6318	45.521	0	0	0	3.05e-09	Inf	up
TEA005305.1_gene	0.6412	0.938946	0.888756	5.6948	4.22916	5.1518	1.3e-09	-2.8327	down
TEA005307.1_gene	12.1747	16.0601	11.6375	0.050613	0	0	2.14e-58	8.7765	up
TEA005331.1_gene	0.515753	0.385348	0.572819	0.047817	0.19357	0.060615	0.000535352	2.01964	up
TEA005335.1_gene	2.78432	2.52682	2.10861	0.024318	0	0.077193	2.48e-27	5.88182	up
TEA005365.1_gene	0.125537	0.052349	0.17672	1.75263	1.39993	3.19015	1.98e-07	-4.16424	down
TEA005366.1_gene	5.89389	3.72015	6.46997	21.6196	26.8425	24.3626	1.08e-14	-2.3845	down
TEA005387.1_gene	3.78761	4.61289	3.98585	0.613279	0.577938	0.609798	4.29e-07	2.24778	up
TEA005391.1_gene	7.08224	4.53209	4.84045	1.11654	0.440727	0	1.58e-08	3.14565	up
TEA005410.1_gene	7.70289	6.09684	5.93919	0.391	0.32755	0	1.41e-16	4.4385	up
TEA005413.1_gene	1.75468	2.87506	3.11643	10.6574	13.2292	11.6777	7.18e-15	-2.42186	down
TEA005428.1_gene	0.71636	3.79681	2.1444	0	0	0	8.4e-06	Inf	up
TEA005439.1_gene	2.98982	2.79893	2.5451	0.244577	0	0	4.4e-11	4.52601	up
TEA005441.1_gene	33.9466	44.975	40.3076	0.779663	1.05244	0.335098	2.25e-127	5.41332	up
TEA005443.1_gene	1.21453	1.32561	0.634379	0.077369	0	0	5.19e-12	4.55759	up
TEA005447.1_gene	52.6247	68.6953	60.2991	0.879283	2.30622	0.719548	4.71e-87	5.37606	up
TEA005465.1_gene	54.1502	52.5188	46.5489	2.56628	3.11038	2.53781	2.44e-60	3.9983	up
TEA005466.1_gene	0.0579	0.082953	0.16144	1.9652	2.71146	2.36959	2.25e-28	-4.72469	down
TEA005469.1_gene	3.4077	5.29238	5.5039	0.412672	0.07236	0.628515	1.5e-13	3.39135	up
TEA005476.1_gene	13.3748	14.3086	8.78036	0	0	0	3.6e-30	Inf	up
TEA005484.1_gene	10.7467	9.68084	10.4945	1.44606	0.34124	0.270765	4.86e-18	3.63778	up
TEA005503.1_gene	4.29713	2.89079	2.41623	0.328797	0.784087	0.62472	0.000127626	2.2308	up
TEA005524.1_gene	4.62624	6.36899	9.99017	83.9555	71.7009	76.6887	2.07e-72	-3.72348	down
TEA005539.1_gene	6.02124	16.0621	16.8649	0	0.312914	0.033964	3.7e-22	5.99037	up
TEA005540.1_gene	9.90943	9.32047	11.8245	0.065194	0.144071	0.047154	8.26e-53	6.47379	up
TEA005543.1_gene	0.087318	0.104547	0.046063	2.49956	0.465114	1.59978	0.000242861	-3.63039	down
TEA005555.1_gene	1.13381	2.03221	1.71684	0.079367	0.514581	0.113402	1.8e-06	2.5438	up
TEA005558.1_gene	2.06659	1.77283	2.30507	5.01014	6.7791	4.90061	1.28e-07	-2.13496	down
TEA005565.1_gene	0.580014	0.585923	0.528269	2.31976	2.0862	2.51467	9.81e-06	-2.24321	down
TEA005587.1_gene	550.329	450.749	437.617	100.698	73.3887	67.5853	4.23e-18	2.3563	up
TEA005594.1_gene	6.81782	4.7475	8.36593	57.0128	59.0143	60.8374	7.19e-63	-3.37609	down
TEA005596.1_gene	1.51662	1.55449	1.32986	5.63477	6.22221	5.95244	1.73e-10	-2.2606	down
TEA005598.1_gene	2.92476	3.84968	2.02914	0.792476	0.421476	0.21865	2.44e-05	2.3455	up
TEA005601.1_gene	1.14442	1.10474	1.26849	0.070253	0.206923	0.179349	3.79e-07	2.65946	up
TEA005603.1_gene	0.987339	1.17186	1.4844	0.13308	0.206505	0.26372	5.83e-05	2.358	up
TEA005608.1_gene	2.62988	1.41363	3.62601	11.5384	17.7441	9.64569	6.29e-07	-2.5309	down
TEA005610.1_gene	7.86974	7.80406	7.3898	0.470381	0.660539	0.334802	3.86e-19	3.70405	up
TEA005617.1_gene	3.29768	8.99865	7.78855	0.280948	0.077412	0.146933	6.08e-07	4.98939	up
TEA005631.1_gene	5.17287	8.43782	8.41957	0.40233	0.604491	0	1.49e-12	4.18237	up
TEA005645.1_gene	6.73299	11.4177	8.67847	0.107003	0.851117	0.651866	1.92e-12	3.75644	up
TEA005648.1_gene	3.64695	4.74913	3.88002	0.395648	0.733379	1.14583	1.13e-07	2.20848	up
TEA005653.1_gene	4.3892	6.44963	7.20144	0.261276	0.070283	0.321804	2.77e-22	4.4765	up
TEA005658.1_gene	6.1943	5.30686	5.11194	0.21456	0.184585	0.052278	1.42e-27	4.81709	up
TEA005670.1_gene	2.37816	2.12155	3.74542	0.335816	0.839838	0.466321	3.14e-05	2.10544	up
TEA005671.1_gene	26.6664	30.0331	30.4456	4.28902	6.67492	3.28841	5.71e-20	2.38712	up
TEA005686.1_gene	3.37175	4.48977	4.53816	0.067311	0.093534	0.168008	2.02e-21	4.87562	up
TEA005687.1_gene	29.7611	32.0738	35.2831	0.493475	0.494155	0.293948	1.22e-80	5.78972	up
TEA005702.1_gene	14.3616	17.1942	15.4102	0.386644	0.485346	0.324835	6.7e-91	5.07634	up
TEA005706.1_gene	1.76557	2.85561	1.95466	0.068211	0.291644	0.154498	9.76e-10	3.26152	up
TEA005713.1_gene	0	0	0	0.774651	0.735843	0.895725	1.57e-16	#NAME?	down
TEA005714.1_gene	215.285	241.007	300.231	0	39.6102	0	4.89e-33	4.08071	up
TEA005715.1_gene	109.525	158.266	140.79	23.0672	37.1865	12.7631	1.25e-16	2.5818	up
TEA005738.1_gene	6.3772	10.6459	7.58129	0	0.273431	0.142723	1.74e-26	5.63503	up
TEA005740.1_gene	87.4238	94.3693	85.468	17.6076	18.1499	14.6309	4.29e-25	2.18857	up
TEA005750.1_gene	12.4636	12.1695	11.1609	0.602958	0.771299	0.77528	1.43e-39	3.83466	up
TEA005771.1_gene	1.14376	0.883387	1.02521	0.071479	0.055608	0.123835	2.57e-08	3.24752	up
TEA005775.1_gene	0.701672	0.124028	0.061354	1.68089	2.12178	2.96466	4.46e-07	-2.98815	down
TEA005776.1_gene	7.32558	9.30576	8.73892	0.836795	1.10725	0.626537	4.13e-29	3.12222	up
TEA005783.1_gene	3.35624	3.7534	4.17073	0.595669	0.293061	0.31505	2.26e-08	2.30761	up
TEA005784.1_gene	6.28693	9.15144	10.6002	0.492367	0.556497	0.676993	3.53e-24	3.67559	up
TEA005792.1_gene	3.38516	3.42188	3.72605	0	0.174878	0.125716	1.18e-15	4.82995	up
TEA005804.1_gene	1.44323	1.5566	1.15188	0.147955	0.16482	0.075117	7.78e-07	2.75108	up
TEA005813.1_gene	2.79151	3.89574	3.85192	0	0	0	3.51e-23	Inf	up
TEA005827.1_gene	103.868	66.6603	63.1838	0.338843	0.140891	0.126345	4.42e-24	8.24993	up
TEA005829.1_gene	1.0036	1.08383	1.10429	5.49259	5.99592	4.74455	1.62e-20	-2.56141	down
TEA005835.1_gene	42.6154	66.6239	58.6918	1.92437	1.29211	0.957983	1.25e-38	5.02444	up
TEA005845.1_gene	2.88898	4.12329	4.297	10.6166	8.59109	7.57712	8.34e-10	-2.35846	down
TEA005846.1_gene	0.936786	1.58593	0.852226	0	0.06423	0	1.59e-11	5.28801	up
TEA005857.1_gene	32.2983	32.5315	57.262	172.292	101.277	160.287	6.48e-06	-2.05875	down
TEA005866.1_gene	61.0364	118.641	98.6591	7.29547	10.4431	10.1619	3.18e-10	3.09275	up
TEA005877.1_gene	3.48592	3.435	3.05929	0.208025	0.503305	0.218718	4.33e-11	3.19379	up
TEA005878.1_gene	0.322813	0.407539	1.02336	0	0	0.058449	2.92e-09	4.15368	up
TEA005879.1_gene	481.793	357.057	360.22	20.7145	18.8916	19.8705	3.26e-23	4.12201	up
TEA005903.1_gene	3.25462	3.69143	3.90937	0.355396	0.068795	0.058675	1.02e-23	4.14135	up
TEA005909.1_gene	3.72865	2.35285	3.08192	0.382301	0.707924	0.244512	1.54e-05	2.45834	up
TEA005919.1_gene	0.163168	0.174355	0.335952	1.00853	1.16692	1.26045	1.26e-06	-2.54135	down
TEA005928.1_gene	4.28862	7.43856	7.82359	0	0.260541	0.03782	1.78e-21	5.93462	up
TEA005929.1_gene	5.59508	6.89965	7.28666	0.148631	0.171381	0.265335	1.11e-44	4.91603	up
TEA005964.1_gene	116.663	152.922	150.562	0.978619	1.7936	1.0427	1.2e-164	6.5574	up
TEA005972.1_gene	62.5874	50.2138	54.8188	1.65461	9.12297	10.204	1.73e-20	2.8046	up
TEA005988.1_gene	16.3142	19.6505	16.0292	2.66306	2.67296	3.11638	7.07e-32	2.34469	up
TEA005989.1_gene	2.79865	3.53629	5.24541	0.402448	0.223339	0	1.53e-09	3.97199	up
TEA005999.1_gene	9.2215	10.5868	9.86941	0.997982	1.76359	0.95867	1.56e-15	2.33821	up
TEA006001.1_gene	2.21661	5.94755	4.38856	0.163238	1.17258	0.611522	7.09e-05	2.77014	up
TEA006007.1_gene	0.90119	1.41858	0.9727	0.071557	0.104286	0	4.28e-11	3.87106	up
TEA006010.1_gene	1.44081	2.06308	1.62826	0.300491	0.279771	0.467564	9.68e-06	2.22433	up
TEA006021.1_gene	1.90459	2.75126	2.11945	0.364602	0.332052	0.387874	4.63e-05	2.35586	up
TEA006024.1_gene	1.37365	0.847538	0.281434	3.98826	6.20887	3.01854	4.5e-05	-2.56661	down
TEA006056.1_gene	89.0321	83.5732	86.3342	18.2187	20.397	17.2998	4.83e-25	2.00079	up
TEA006064.1_gene	11.601	10.2964	13.1771	42.0897	43.474	41.0679	2.84e-29	-2.2027	down
TEA006075.1_gene	11.1097	16.7487	17.7766	0.577607	0.677591	0.39285	1.66e-30	4.55148	up
TEA006085.1_gene	8.86839	8.67227	5.87586	0.325516	0.136946	0.360504	1.32e-15	4.48602	up
TEA006089.1_gene	5.95073	8.04588	6.83679	1.27207	1.34061	1.04639	2.89e-28	2.36015	up
TEA006103.1_gene	0.046643	0	0	12.333	12.4947	13.2655	4.3e-52	-9.24761	down
TEA006104.1_gene	0	0	0	10.7786	14.2111	12.4502	1.44e-34	#NAME?	down
TEA006111.1_gene	0.429238	0.567051	0.67606	2.5269	3.15304	2.46431	1.81e-11	-2.49671	down
TEA006124.1_gene	15.8318	15.8669	21.1413	81.2181	85.3698	79.4516	9.12e-36	-2.4362	down
TEA006134.1_gene	6.45892	11.782	8.68388	0.930015	0.799289	0.351834	3.92e-13	3.55697	up
TEA006141.1_gene	7.61474	8.41201	6.85713	1.11243	0.566153	0.037941	4.34e-12	3.44116	up
TEA006156.1_gene	92.0062	53.9953	56.8067	265.12	248.794	190.519	9e-11	-2.00124	down
TEA006163.1_gene	0.667249	1.44361	1.03983	0	0	0.044532	3.87e-11	5.74152	up
TEA006173.1_gene	35.7816	98.4667	82.0306	0.186498	0.196791	0.087194	5.54e-16	8.61506	up
TEA006182.1_gene	8.4993	6.83779	9.81384	1.99608	2.16862	1.00205	6.2e-06	2.06708	up
TEA006192.1_gene	4.86543	6.75648	6.51531	0.517362	1.35678	0.62938	2.84e-07	2.55528	up
TEA006201.1_gene	0.769196	0.8838	1.37623	2.39952	4.3039	2.42111	2.44e-12	-2.85019	down
TEA006210.1_gene	67.873	78.9721	55.9557	13.3388	11.9693	10.4218	8.68e-19	2.28445	up
TEA006212.1_gene	5.62253	7.47036	8.16348	0.257204	0.496005	0.175551	2.03e-49	4.02428	up
TEA006215.1_gene	2.68517	2.03314	2.5871	0.365314	0.66204	0.190837	1.19e-05	2.34169	up
TEA006216.1_gene	1.77512	2.11414	2.17266	0.147588	0.112699	0.076983	1.01e-11	3.83229	up
TEA006217.1_gene	4.27564	5.29943	4.51148	0.872614	0.801636	1.08739	4.29e-10	2.03289	up
TEA006222.1_gene	1.10739	2.09706	1.77114	0.190041	0.43325	0.391223	0.000231363	2.05453	up
TEA006226.1_gene	23.8526	24.5307	22.4824	2.22484	2.68191	2.22811	1.69e-44	3.09399	up
TEA006244.1_gene	0	0.102139	0	4.95966	5.55137	3.9581	5.19e-33	-7.15417	down
TEA006272.1_gene	247.582	170.657	166.765	1.28222	1.71055	0.744279	2.1e-29	7.07092	up
TEA006283.1_gene	524.894	656.933	530.632	8.29067	12.2696	8.37592	2.23e-129	5.67085	up
TEA006287.1_gene	0.142435	0.032276	0.059185	0.245891	0.260159	0.415749	0.000349452	-2.11034	down
TEA006305.1_gene	1.42319	1.72564	1.15684	0.171952	0.199605	0.181333	4.42e-06	2.65841	up
TEA006312.1_gene	14.2432	19.3447	16.6011	0.441479	0.395913	0.126385	1e-62	5.30249	up
TEA006318.1_gene	1.54323	2.0075	2.42869	0.12236	0.756389	0.409506	0.000143381	2.02256	up
TEA006353.1_gene	0.95288	2.21625	1.77755	0	0	0	8.07e-14	Inf	up
TEA006355.1_gene	17.299	8.18392	8.32752	73.7167	70.3126	80.6359	3.11e-40	-2.77895	down
TEA006364.1_gene	3.11041	3.32732	3.22987	0.419011	0.598245	0.41611	3.72e-05	2.43863	up
TEA006379.1_gene	0.50965	0.391474	0.956474	35.2796	40.9218	24.2644	3.64e-30	-5.93401	down
TEA006382.1_gene	2.05382	2.59835	2.27927	10.4917	11.5308	9.88987	4.55e-10	-2.40578	down
TEA006385.1_gene	9.84892	11.9304	8.87486	1.78337	1.80275	0.164279	2.83e-12	2.79459	up
TEA006388.1_gene	9.42779	15.1053	14.7623	0.230909	0.079217	0.233505	2.21e-36	5.87656	up
TEA006397.1_gene	2.83359	4.04948	2.69114	9.16585	10.7734	13.9449	3.48e-07	-2.03697	down
TEA006411.1_gene	48.0576	69.3641	55.7265	0.763312	1.39286	0.426791	3.09e-68	5.83379	up
TEA006418.1_gene	32.8003	38.5734	35.7264	4.82298	5.67778	6.60527	2.31e-32	2.42709	up
TEA006430.1_gene	92.7813	117.114	131.511	34.3293	17.1163	16.772	1.4e-15	2.08684	up
TEA006434.1_gene	2039.2	2354.51	2162.13	91.7476	67.4394	31.0901	1.21e-66	4.87976	up
TEA006457.1_gene	13.2221	10.6773	10.9146	44.5188	49.7049	48.7885	1.34e-30	-2.245	down
TEA006458.1_gene	5.23437	10.5253	10.5915	0.451583	0.450129	0.130739	7.02e-11	4.22493	up
TEA006465.1_gene	5.52209	2.90118	3.2223	27.182	23.3655	30.7011	4.7e-28	-3.00092	down
TEA006484.1_gene	2.34037	2.16426	3.69963	122.298	136.12	118.118	6e-141	-5.73185	down
TEA006504.1_gene	4.76506	5.17672	3.61093	0.255764	0.496119	0.437556	1.34e-17	3.23609	up
TEA006518.1_gene	36.6754	61.0092	53.9477	0	0	0	9.91e-68	Inf	up
TEA006526.1_gene	4.35402	6.66106	5.01646	0.039535	0.036666	0.03067	3.63e-30	6.54252	up
TEA006528.1_gene	0.502008	0.148784	0.994738	32.7231	18.167	22.9108	3.82e-15	-5.68649	down
TEA006537.1_gene	2.39747	3.49064	4.084	0.213186	0.113897	0.048658	7.11e-16	4.26591	up
TEA006540.1_gene	0.687469	0.988689	0.749046	7.10169	5.0802	4.15707	4.03e-12	-2.71959	down
TEA006565.1_gene	71.5346	115.019	118.799	2.50505	1.65336	1.30439	1.23e-32	5.55083	up
TEA006568.1_gene	7.13275	8.74289	6.79959	0.454594	0.435506	0.811702	2.12e-21	3.35844	up
TEA006573.1_gene	1.96071	1.69324	1.22749	5.98465	7.32283	5.56645	1.66e-13	-2.18593	down
TEA006576.1_gene	1.37693	1.53467	1.20281	4.03195	5.60367	6.08278	6.88e-05	-2.1415	down
TEA006586.1_gene	0	0	0.38198	14.8903	12.8331	20.1227	7.42e-33	-7.21043	down
TEA006592.1_gene	1.48068	2.1463	1.74087	0.269714	0.271373	0.137217	7.69e-06	2.67193	up
TEA006609.1_gene	13.5516	9.11935	7.51715	1.31448	0.79636	1.83261	5.79e-06	2.71826	up
TEA006612.1_gene	2.79797	3.43002	2.64769	0.393189	0.318149	0	1.77e-09	3.39466	up
TEA006624.1_gene	2.1348	2.08746	2.26553	72.6413	32.418	92.573	2.51e-07	-5.14802	down
TEA006633.1_gene	0	0	0	2.3775	4.31683	1.99163	8.89e-16	#NAME?	down
TEA006643.1_gene	318.064	580.769	516.047	47.0091	35.3407	64.9244	8.92e-12	3.03214	up
TEA006651.1_gene	0.305495	0.691168	0.421385	1.78112	2.96691	1.64808	7.08e-05	-2.09906	down
TEA006672.1_gene	0.025088	0.034634	0.101106	1.58123	0.871739	1.47532	7.1e-12	-4.71635	down
TEA006674.1_gene	1.79633	2.99551	2.36276	0.113685	0.179627	0.057522	1.4e-18	4.03181	up
TEA006677.1_gene	10.357	10.8129	14.2475	0.87083	1.50583	1.9897	5.08e-38	2.91633	up
TEA006682.1_gene	1.12808	4.01072	3.38611	0	0	0.048971	1.89e-06	6.58169	up
TEA006690.1_gene	0.253303	0	0	3.26016	1.77094	2.36661	4.73e-09	-3.7531	down
TEA006699.1_gene	2.29709	2.59698	3.0191	13.6577	12.7768	10.1094	1.24e-16	-2.41326	down
TEA006700.1_gene	9.10388	8.26311	6.49904	33.1805	29.4786	34.3067	3.31e-12	-2.22792	down
TEA006704.1_gene	3.15448	2.76559	4.58525	0.084511	0.167158	0.209513	1.16e-18	4.22887	up
TEA006707.1_gene	8.28662	8.7855	9.05912	0.826556	0.832439	1.03815	3.18e-13	3.03894	up
TEA006710.1_gene	0.004506	0.377583	0.418669	1.31029	3.40108	2.63865	4.12e-06	-3.37354	down
TEA006711.1_gene	31.5202	32.6798	31.8734	1.5318	1.04525	0.335262	6.76e-52	4.78855	up
TEA006724.1_gene	36.2431	37.8116	38.5063	1.87306	5.48296	3.49547	1.66e-41	3.28106	up
TEA006731.1_gene	150.273	194.559	145.756	33.8711	38.4597	22.8204	7.51e-22	2.15159	up
TEA006735.1_gene	416.661	569.125	459.165	77.4848	74.1689	93.9302	1.32e-26	2.33437	up
TEA006738.1_gene	0	0.039564	0	0.669246	0.647422	0.442347	1.15e-15	-5.69031	down
TEA006751.1_gene	200.281	112.404	135.26	36.5528	26.4131	28.4365	8.97e-05	2.08265	up
TEA006753.1_gene	15.9861	28.0385	22.424	0.344374	0.457733	0.298842	2.24e-27	5.58703	up
TEA006756.1_gene	3.60531	4.27097	3.92876	0.957046	0.601138	0.692931	1.22e-06	2.15253	up
TEA006757.1_gene	45.2515	46.7494	32.1727	1.31007	2.26329	2.84952	4.92e-28	3.94477	up
TEA006758.1_gene	0.174001	0.161212	0.21445	0.994574	1.91736	0.774391	0.000427981	-2.89118	down
TEA006764.1_gene	0.293949	0.360635	0.340236	1.83785	0.970132	2.60118	0.000760086	-2.64939	down
TEA006787.1_gene	18.687	18.561	15.1716	0.246301	0.243278	0.050137	1.88e-52	6.21954	up
TEA006793.1_gene	0.110886	0.063744	0.20405	1.68131	1.32853	1.69179	1.67e-09	-3.67163	down
TEA006810.1_gene	5.61776	7.34315	6.65463	0.548729	0.954263	0.801381	6.69e-10	2.80645	up
TEA006813.1_gene	8.21575	6.53305	8.03935	22.8103	23.2337	33.8975	3.14e-09	-2.0008	down
TEA006841.1_gene	16.8809	23.0252	25.1373	3.53465	3.47914	3.21255	3.79e-21	2.44175	up
TEA006851.1_gene	29.4887	29.8669	48.9443	270.21	187.096	221.258	9.48e-15	-2.87474	down
TEA006858.1_gene	19.0235	20.6602	20.6433	2.64636	3.46228	2.04807	1.92e-24	2.66842	up
TEA006867.1_gene	1.12797	1.02009	0.744871	4.73285	3.50574	7.09405	1.71e-05	-2.61524	down
TEA006879.1_gene	15.2569	20.0539	18.3101	1.3256	1.51104	0.995422	3.9e-34	3.57607	up
TEA006902.1_gene	0.757429	1.23777	1.58391	0.05977	0.153623	0.151199	1.79e-06	2.87362	up
TEA006910.1_gene	28.8561	40.5843	40.8691	1.06357	2.84999	1.15898	3.41e-56	4.11774	up
TEA006911.1_gene	0	0	0	1.1523	0.795911	0.955031	1.33e-18	#NAME?	down
TEA006913.1_gene	2.24449	2.25208	1.66803	0.600711	0.338684	0.244357	1.55e-05	2.11118	up
TEA006915.1_gene	14.7756	13.1262	14.4499	0.340867	0.86304	0.546436	6.72e-27	4.31444	up
TEA006917.1_gene	0.512252	1.4443	1.26551	0.077438	0.035909	0	1.09e-06	4.36962	up
TEA006918.1_gene	25.6622	32.4827	29.2939	1.2834	1.31524	0.295612	2.51e-47	4.66679	up
TEA006928.1_gene	6.26421	13.9007	9.28784	1.91724	2.94824	0	0.000643801	2.22172	up
TEA006945.1_gene	2.09142	3.29366	3.49473	0.371378	0.590165	0.482595	1.49e-05	2.36143	up
TEA006946.1_gene	31.1118	46.6399	43.2304	5.14532	0.990668	1.83029	2.79e-30	3.6621	up
TEA006947.1_gene	28.5976	37.9199	37.0499	4.90444	5.77214	5.8804	1.43e-28	2.27235	up
TEA006953.1_gene	7.14269	9.74186	8.83147	0.848593	1.16771	0.936807	3.17e-27	2.91054	up
TEA006966.1_gene	1.53911	1.71775	1.59758	11.9486	6.50967	14.6477	1.49e-05	-2.98389	down
TEA006971.1_gene	8.915	6.90863	4.10058	19.1296	29.4781	26.4645	5.78e-10	-2.10722	down
TEA006981.1_gene	1.16779	1.88434	0.971172	7.81316	3.97941	4.38046	1.86e-06	-2.35635	down
TEA006994.1_gene	0.64128	0.882503	0.485595	4.09937	6.35593	4.04783	1.47e-10	-3.05705	down
TEA007001.1_gene	0	0	0.036407	4.96073	3.00284	4.86826	2.31e-22	-8.59351	down
TEA007004.1_gene	0.076451	0.015192	0	5.03522	5.27018	4.94098	1.41e-50	-7.21133	down
TEA007016.1_gene	42.5244	31.2037	31.1115	140.379	174.053	154.34	1.6e-32	-2.36564	down
TEA007018.1_gene	4.09306	6.41756	6.83435	0.820465	1.24178	0.68945	4.74e-11	2.41911	up
TEA007019.1_gene	2.6705	1.87263	2.61598	0.075004	0.39852	0.39285	2.72e-06	2.79857	up
TEA007025.1_gene	6.91328	3.48311	4.07947	14.9944	19.6507	19.5337	2.16e-16	-2.09864	down
TEA007026.1_gene	0.54148	0.634259	0.885523	0.084278	0.080972	0	5.25e-08	3.39513	up
TEA007042.1_gene	0	0	0	0.855292	0.714491	1.77234	2.79e-08	#NAME?	down
TEA007044.1_gene	2.8761	4.14831	4.064	0.37833	0.946387	0.703376	9.07e-09	2.19486	up
TEA007050.1_gene	23.0162	25.2812	18.8367	2.56043	3.21748	3.06648	1.64e-19	2.70366	up
TEA007052.1_gene	0.669997	0.71383	0.571214	3.81181	3.08781	3.26905	3.03e-08	-2.59043	down
TEA007057.1_gene	0	0	0	2.7838	2.46337	3.42044	1.24e-27	#NAME?	down
TEA007061.1_gene	2.44034	4.21863	2.0796	0.23385	0	0	2.35e-09	4.81717	up
TEA007076.1_gene	9.17492	10.8822	9.78909	0.61983	0.577604	0.663973	6.34e-28	3.74055	up
TEA007078.1_gene	2.07338	2.84788	2.13367	0	0.168517	0.33883	1.48e-08	3.55254	up
TEA007082.1_gene	0.302405	0.184608	0.272528	7.56211	7.0771	7.43743	3.9e-33	-5.01786	down
TEA007092.1_gene	1.61836	1.04279	1.45644	11.9557	12.5873	13.4838	3.66e-35	-3.39357	down
TEA007093.1_gene	0	0.288664	0.214635	1.89028	2.09111	4.91968	0.000126491	-4.35082	down
TEA007094.1_gene	1.0245	1.35815	0.671444	0.035335	0	0.158064	6.2e-08	3.67369	up
TEA007106.1_gene	4.06951	3.24829	3.26643	0	0	0	7.86e-20	Inf	up
TEA007107.1_gene	0.387309	0.459295	0.745221	3.10489	1.82286	3.86095	9.53e-05	-2.64486	down
TEA007116.1_gene	57.1721	41.9786	38.9483	3.73929	4.6836	4.19789	9.45e-12	3.37728	up
TEA007117.1_gene	2.02178	2.0292	2.95966	0	0.040558	0	4.48e-18	6.38055	up
TEA007120.1_gene	1.05453	0.879205	0.872916	0.157359	0.21414	0.034218	5.02e-05	2.34299	up
TEA007127.1_gene	5.58669	6.47243	5.88217	0.359279	0.48158	0	8.5e-11	4.01585	up
TEA007131.1_gene	8.5032	9.50942	9.26684	0.279925	1.197	0.673561	3.54e-29	3.47261	up
TEA007138.1_gene	6.35453	8.70956	9.96126	1.07504	0.77999	1.32	4.26e-15	2.75177	up
TEA007146.1_gene	48.1182	70.6308	64.1807	8.66197	6.4674	14.2764	3.93e-19	2.40709	up
TEA007147.1_gene	6.52964	8.58163	6.9449	0.420904	0.866155	1.30043	1.96e-08	2.86438	up
TEA007155.1_gene	46.8144	33.2136	32.5912	3.342	4.28247	1.51268	2.23e-13	3.42257	up
TEA007168.1_gene	0.048845	0.022963	0.125132	1.71869	1.74849	1.85329	9.77e-23	-4.86686	down
TEA007185.1_gene	0.676008	1.01075	0.817054	0.02894	0.201293	0	3.56e-07	3.10545	up
TEA007191.1_gene	1.12887	2.38791	2.0757	0.113263	0.244987	0	6.05e-06	3.25587	up
TEA007192.1_gene	0.088578	0.026423	0	5.5303	5.65426	5.50219	5.35e-38	-6.88611	down
TEA007200.1_gene	96.2013	159.425	140.144	19.5471	19.0944	24.8254	4.88e-13	2.4171	up
TEA007204.1_gene	0.377007	0.28079	0.157006	1.66717	0.970174	1.40361	2.32e-06	-2.50933	down
TEA007214.1_gene	2.47442	2.53952	2.54355	7.29726	10.9089	7.47677	7.6e-08	-2.2177	down
TEA007223.1_gene	107.827	181.955	164.433	5.50267	3.43848	5.31888	4e-28	4.75805	up
TEA007227.1_gene	6.72423	4.15597	4.62858	19.3187	29.4255	29.0882	4.66e-17	-2.69573	down
TEA007236.1_gene	10.696	11.5736	12.7853	2.86716	3.25079	2.4544	3.97e-16	2.04459	up
TEA007240.1_gene	0.510684	0.637976	1.24065	28.0161	31.6957	44.2326	2.02e-16	-5.51693	down
TEA007260.1_gene	0.548483	0.313523	0.264702	1.03508	2.25517	1.74833	3.38e-05	-2.30992	down
TEA007274.1_gene	6.87091	9.94441	11.8063	0.538152	0.172266	0.102097	3.37e-16	4.64753	up
TEA007280.1_gene	42.2812	40.7893	49.2909	5.5987	4.45474	3.81392	8.52e-41	3.04865	up
TEA007286.1_gene	0.080867	0.053686	0.110762	2.26147	1.04259	1.02237	0.000308884	-3.9254	down
TEA007290.1_gene	16.7679	13.9668	17.2306	2.53015	1.02664	1.80638	2.4e-12	2.92917	up
TEA007298.1_gene	5.51667	3.07612	3.97108	0.416466	0.23282	0.163376	1.03e-08	3.26344	up
TEA007323.1_gene	1.3746	1.256	1.10932	4.87856	5.83321	3.89901	1.13e-10	-2.00615	down
TEA007343.1_gene	4.18132	4.55132	4.76392	1.06584	0.376726	0.749793	1.69e-08	2.47552	up
TEA007355.1_gene	15.3816	22.5657	23.2555	1.20713	1.60011	0.966573	8.08e-21	3.76514	up
TEA007357.1_gene	11297.2	12638.5	10779.7	1180.06	697.884	525.502	5.02e-25	3.62398	up
TEA007367.1_gene	0.981611	1.71663	1.61225	0.030139	0.037687	0	4.82e-18	5.59181	up
TEA007369.1_gene	4.1869	3.74908	3.40144	0.999721	0.606819	0.121173	1.48e-05	2.45996	up
TEA007371.1_gene	4.44669	7.46767	8.4852	0.304765	0.664693	0.360786	9.53e-11	3.60789	up
TEA007375.1_gene	2.63386	2.83272	2.68565	0.342517	0.043475	0	6.61e-10	3.90857	up
TEA007377.1_gene	2.15556	3.54268	4.4004	0.266344	0.262316	0.151842	3.96e-09	3.53088	up
TEA007401.1_gene	22.6501	32.6552	31.8625	1.30734	1.61338	1.10592	7.67e-46	4.20692	up
TEA007402.1_gene	3.70807	8.21945	7.02291	1.23173	0.668649	0.414695	2.27e-06	2.97957	up
TEA007414.1_gene	2.0364	5.0868	3.47901	0.661187	0.73773	0.454313	0.000594761	2.26667	up
TEA007437.1_gene	9.22422	8.82126	11.3499	0.041018	0.076081	0	4.78e-46	7.23505	up
TEA007439.1_gene	0.409004	0.226493	0.634978	5.83406	6.16527	5.86437	9.73e-25	-3.9883	down
TEA007440.1_gene	0.638058	1.67323	1.19405	0.100616	0.109633	0.037845	3.07e-05	3.42603	up
TEA007443.1_gene	0.739791	1.18332	1.54334	0.059554	0.093213	0.021612	1.29e-09	3.92349	up
TEA007456.1_gene	0.20118	0	0.15231	1.80556	1.47728	0.854404	1.28e-06	-3.65544	down
TEA007463.1_gene	11.3074	11.7232	9.7635	1.39114	2.5508	2.1645	5.08e-13	2.21129	up
TEA007467.1_gene	29.2485	33.5298	34.123	2.60126	2.98	2.20427	1.81e-63	3.42024	up
TEA007471.1_gene	4.04299	5.79679	5.5446	0.301034	0.42224	1.01883	3.21e-10	2.85162	up
TEA007472.1_gene	2.4018	2.96754	2.34409	0	0.03981	0	7.8e-28	7.01611	up
TEA007473.1_gene	1.54278	3.3805	3.61852	0.044747	0.182318	0	2.19e-09	4.87262	up
TEA007478.1_gene	53.8129	63.7822	53.7994	12.4264	11.7068	11.7916	4.14e-18	2.03366	up
TEA007515.1_gene	9.50395	16.47	17.2959	0.035808	0.293662	0.061482	4.48e-26	6.40648	up
TEA007526.1_gene	3.51809	5.66245	5.62348	0.392111	0.216345	0.34719	9.81e-20	3.67635	up
TEA007547.1_gene	5.26742	2.82732	2.2562	0	0.125244	0	2.46e-06	6.2229	up
TEA007551.1_gene	0.761409	1.33799	1.68463	3.84667	6.00748	6.66094	9.62e-09	-2.32824	down
TEA007580.1_gene	2.02535	2.24039	1.60899	0	0.092219	0	3.1e-14	5.51917	up
TEA007581.1_gene	2.13377	3.59659	8.01396	0.169057	0.041173	0.03697	0.000241145	5.38429	up
TEA007604.1_gene	21.1907	27.3327	22.391	1.12694	1.48452	0.978713	6.4e-65	4.0109	up
TEA007638.1_gene	4.77375	7.6416	5.76759	0.81506	0.980907	0.59207	1.12e-14	2.70419	up
TEA007643.1_gene	17.5256	24.3101	16.7698	3.79415	4.09678	2.59184	6.04e-15	2.26706	up
TEA007644.1_gene	24.4655	44.4928	36.5668	2.49453	3.65465	3.5038	4.24e-13	3.22397	up
TEA007647.1_gene	14.2122	14.9392	15.1134	2.30355	2.77126	3.25205	9.15e-10	2.18519	up
TEA007663.1_gene	1.06896	2.02341	2.50936	0.252755	0	0.034645	6.4e-08	3.95489	up
TEA007666.1_gene	1.06177	2.17193	1.8497	0.02117	0.019634	0.072456	1.79e-13	4.93865	up
TEA007676.1_gene	41.6444	47.6102	40.264	1.48194	1.39514	0.953488	6.2e-102	4.60183	up
TEA007683.1_gene	8.82745	10.0071	9.20665	1.37512	0.643293	0.900047	1.8e-17	3.00503	up
TEA007689.1_gene	0.831047	0.840153	1.10276	13.7844	10.3651	14.8475	6.42e-26	-4.00435	down
TEA007698.1_gene	2.22718	5.40898	4.87114	0.416523	0.331632	0.348229	6.78e-08	3.04117	up
TEA007718.1_gene	1.14247	1.88076	1.44829	0	0	0	3.76e-16	Inf	up
TEA007724.1_gene	6.18385	7.18582	8.23573	1.53773	1.53849	1.48516	5.09e-14	2.02193	up
TEA007736.1_gene	0.034	0.022988	0.023734	2.70776	4.48786	4.46955	1.3e-32	-7.0462	down
TEA007753.1_gene	2.57601	3.8929	4.02342	0.202979	0.537841	0.31972	1.28e-11	3.07725	up
TEA007760.1_gene	1.37127	1.61009	1.52449	0.313585	0.194228	0.243973	1.07e-05	2.323	up
TEA007764.1_gene	1.11584	1.33813	1.14254	0	0	0	3.47e-16	Inf	up
TEA007784.1_gene	1.3472	2.55342	2.05715	0.258799	0.117216	0.223641	3.42e-07	2.974	up
TEA007800.1_gene	0.650512	0.902296	0.674917	0	0.074681	0	4.58e-10	4.42298	up
TEA007808.1_gene	1.49199	2.23447	1.83745	0.154962	0.118282	0.209157	3.63e-11	3.25168	up
TEA007810.1_gene	37.6677	54.1105	53.3489	1.44148	2.03548	1.09145	1.35e-54	4.7665	up
TEA007813.1_gene	0.885848	0.507122	0.671231	4.27981	5.0506	4.30068	8.77e-10	-2.91574	down
TEA007818.1_gene	82.1089	77.6395	65.9218	14.2033	15.0651	12.3594	1.58e-24	2.23498	up
TEA007838.1_gene	0.606383	0.760282	0.678764	0	0.024307	0.086121	5.7e-09	3.85561	up
TEA007842.1_gene	18.0165	26.6725	25.4929	2.55236	2.45128	3.24862	1.01e-27	2.86878	up
TEA007853.1_gene	0.770083	0.764711	0.710525	0.105569	0.087078	0.051675	7.71e-07	2.90389	up
TEA007859.1_gene	0.089723	0	0.041754	0.753242	0.739583	1.20927	1.66e-10	-4.2283	down
TEA007867.1_gene	1.42756	0.777023	0.949597	23.1168	21.4167	17.8387	8.59e-52	-4.49342	down
TEA007876.1_gene	1.17523	1.69884	2.00203	0.134703	0.073965	0.12508	4.01e-11	3.54775	up
TEA007879.1_gene	4.60344	6.05608	5.7646	0.066056	0.103124	0.018995	1.8e-58	6.08935	up
TEA007889.1_gene	0.120379	0.080452	0	0.893667	1.2	0.641248	3.08e-09	-3.79856	down
TEA007896.1_gene	2.51029	3.19776	3.01423	1.18172	0.771969	0.387429	6.52e-08	2.08211	up
TEA007897.1_gene	4.06499	1.40168	7.20414	16.1014	14.2826	14.8131	2.67e-13	-2.52247	down
TEA007911.1_gene	6.36445	6.27328	6.82285	28.0324	28.2696	25.6527	3.08e-25	-2.04462	down
TEA007923.1_gene	0	0.134291	0.030063	0.761427	1.12697	0.578474	2.26e-10	-4.08386	down
TEA007989.1_gene	12.3007	8.79911	9.51488	0.922423	0.681014	1.08993	2.09e-16	3.27966	up
TEA007993.1_gene	2.10947	3.11249	2.44677	0	0	0	4.46e-16	Inf	up
TEA007999.1_gene	8.52628	11.8757	10.8794	0.775263	0.374037	0.214605	3.19e-33	4.24759	up
TEA008006.1_gene	49.7639	88.2196	72.0776	2.20573	2.00626	1.55052	7.8e-25	4.95051	up
TEA008016.1_gene	0.414302	1.12254	0.765728	2.87137	4.04861	3.2412	2.52e-06	-2.35308	down
TEA008021.1_gene	3.53924	7.37342	4.78563	1.65492	1.51169	0.619286	5.6e-08	2.10376	up
TEA008035.1_gene	5.47783	9.8329	8.72838	0.422072	1.4495	0.425106	6.25e-13	3.33355	up
TEA008050.1_gene	39.5283	30.2396	31.7361	0.73613	0.427109	0.403452	5.59e-58	5.86601	up
TEA008056.1_gene	33.3079	61.4145	57.2255	1.65292	1.50134	1.13743	2.7e-19	4.88599	up
TEA008068.1_gene	5.53032	11.3249	10.5828	0	0.0259	0	1.52e-25	9.29474	up
TEA008073.1_gene	0.600269	1.37277	1.11549	0	0.059233	0	5.43e-10	5.33471	up
TEA008079.1_gene	1.00705	1.06812	0.84896	6.32438	7.44188	6.22831	3.22e-21	-2.56651	down
TEA008085.1_gene	1.49327	2.31805	2.16742	0.321025	0.320292	0.213415	2.61e-06	2.54598	up
TEA008094.1_gene	8.00019	11.3247	9.06086	0.956212	1.33233	0.873198	1.98e-12	2.89688	up
TEA008097.1_gene	2.35984	1.7162	1.62348	0.225257	0.348385	0.28038	1.24e-05	2.44588	up
TEA008109.1_gene	123.634	101.153	83.4251	477.753	409.328	393.744	1.24e-21	-2.18467	down
TEA008110.1_gene	1.09172	2.12	2.47431	0	0	0	3.36e-18	Inf	up
TEA008119.1_gene	4.40365	5.79151	5.72391	0.287896	0.626559	0.744205	4.7e-30	3.43146	up
TEA008132.1_gene	0.1052	0.303602	0.400105	6.13124	6.78412	8.12391	3.79e-20	-4.89551	down
TEA008140.1_gene	0.47722	0.640973	0.820426	0	0	0	8.54e-15	Inf	up
TEA008158.1_gene	3.94271	6.19072	6.5069	0.526682	0.738902	0.267173	5.03e-17	3.25251	up
TEA008162.1_gene	4.30013	6.14163	5.6787	0.329085	0.48318	0.369392	1.51e-15	3.36319	up
TEA008168.1_gene	4.81644	7.14669	10.6998	0.624091	0.678904	0.706207	5.41e-08	3.10604	up
TEA008190.1_gene	0.420845	0.861729	0.625454	2.91202	3.25297	4.40348	3.58e-14	-2.69495	down
TEA008191.1_gene	4.46089	9.44784	7.98921	0.717518	0.62897	0.52757	8.66e-09	3.23677	up
TEA008194.1_gene	1.31153	1.45677	1.11191	4.60544	5.90412	8.49008	7.44e-07	-2.56929	down
TEA008206.1_gene	1.19781	1.34054	0.836684	0.155446	0.231415	0.097547	5.69e-06	2.5598	up
TEA008212.1_gene	12.6102	10.8458	13.1586	45.5783	47.0762	41.7846	1.67e-25	-2.09018	down
TEA008214.1_gene	4.66763	8.21878	6.99246	0.241624	0.211546	0.395034	3.75e-20	4.30454	up
TEA008223.1_gene	5.83369	8.82986	8.35058	0.367129	0.937543	0.280576	5.9e-31	3.67464	up
TEA008227.1_gene	0.251274	0.172674	0.191121	2.33188	1.771	1.25376	2.93e-08	-3.33308	down
TEA008228.1_gene	2.09068	2.40674	2.11785	21.3383	14.3176	12.2435	2.19e-07	-3.19577	down
TEA008233.1_gene	0.45745	0.435656	0.33667	4.60019	3.3593	5.51111	8.99e-15	-3.59625	down
TEA008236.1_gene	0.600889	0.55443	0.301255	3.76051	2.5751	5.09228	1.99e-07	-3.15596	down
TEA008254.1_gene	0.22299	0.087929	0.176912	8.57811	5.17213	10.614	4.97e-14	-5.78822	down
TEA008257.1_gene	2.9334	4.41947	4.55421	0.231038	0.31097	0.278824	4.03e-20	3.61293	up
TEA008272.1_gene	2.43269	2.6745	2.947	0.131411	0.393783	0.349981	2.43e-13	3.02492	up
TEA008274.1_gene	3.3916	4.4943	4.75597	0.337575	0.405053	0.114001	1.77e-13	3.62877	up
TEA008280.1_gene	0.777282	2.31879	1.34084	0.211007	0	0.089785	0.000504072	3.41479	up
TEA008282.1_gene	6.0597	8.63869	11.2	0.94922	0.741264	0.630776	2.81e-12	3.22209	up
TEA008286.1_gene	1.04723	1.11349	1.09929	17.4692	25.2551	25.7074	3.69e-40	-4.59881	down
TEA008287.1_gene	1.33741	0.89373	2.88449	5.82771	4.46151	5.68367	9.38e-12	-2.1761	down
TEA008299.1_gene	22.5661	50.932	43.4949	0	0.644945	0	2.15e-18	7.39619	up
TEA008300.1_gene	0.778736	0	0.64844	3.21085	4.66122	2.73659	1.16e-07	-3.01921	down
TEA008311.1_gene	2.24728	2.94648	2.18619	0.216063	0.408371	0.354278	1.45e-07	2.65998	up
TEA008313.1_gene	2.62124	3.67561	4.13378	0.357497	0.365148	1.15214	0.000140198	2.18003	up
TEA008320.1_gene	32.814	26.7254	28.5584	7.57785	6.28389	4.8068	7.97e-09	2.17405	up
TEA008334.1_gene	2.4505	3.83459	2.73059	0.35511	0.454554	0.44536	5.68e-08	2.40463	up
TEA008346.1_gene	9.99225	10.9163	10.6249	0.165438	0.227292	0	1.04e-23	5.9495	up
TEA008349.1_gene	3.22537	5.44235	4.6005	0.180864	0.129797	0.402564	2.13e-20	3.97382	up
TEA008355.1_gene	11.5089	16.3243	16.2359	6.31642	0.537529	1.85162	1.62e-06	2.07257	up
TEA008357.1_gene	20.6187	19.3764	21.3722	202.869	208.951	187.678	3.54e-60	-3.48018	down
TEA008364.1_gene	41.9926	55.2883	53.1073	9.68774	8.31487	8.91913	6.14e-31	2.24998	up
TEA008365.1_gene	15.1224	15.1357	10.2286	0	0	0	7.06e-52	Inf	up
TEA008373.1_gene	16.9545	22.5749	19.2896	3.5797	3.75772	3.78921	1.84e-17	2.17868	up
TEA008375.1_gene	1.2008	2.59562	2.43872	0	0	0	1.84e-14	Inf	up
TEA008380.1_gene	5.05801	9.87975	13.0059	1.67338	0.872988	2.47403	0.000452608	2.2383	up
TEA008382.1_gene	5.26896	4.87721	5.30536	0.721376	0.604177	0.27389	1.32e-08	2.97441	up
TEA008393.1_gene	68.6868	63.5301	64.9307	2.44452	12.4463	2.77644	3.18e-32	3.3179	up
TEA008406.1_gene	4.85102	5.57404	5.02777	0.271445	0.390727	0.262981	5e-25	3.61695	up
TEA008410.1_gene	0.052006	0	0	7.10097	1.31118	10.5028	3.26e-05	-8.19935	down
TEA008414.1_gene	0.957119	1.97422	0.965485	0	0	0	5.28e-10	Inf	up
TEA008419.1_gene	0.903098	1.51186	1.49306	0.071202	0.044457	0.066884	1.62e-09	3.82989	up
TEA008423.1_gene	4.89493	5.44464	5.73404	0.724556	1.30633	1.06003	1.04e-10	2.18146	up
TEA008424.1_gene	0.921263	1.0587	1.16274	0.1523	0.181437	0.198444	4.4e-05	2.30424	up
TEA008441.1_gene	0.560392	5.63498	4.43391	0	0	0.066753	0.000233884	7.06622	up
TEA008444.1_gene	17.5183	27.0095	23.9453	0.156542	0.158025	0.136372	9.2e-66	6.9613	up
TEA008445.1_gene	1.00533	1.00523	0.362402	11.0565	10.4647	8.76435	2.74e-27	-3.87321	down
TEA008446.1_gene	4.98179	3.57727	5.42617	15.6098	18.48	17.5668	3.31e-17	-2.30173	down
TEA008447.1_gene	1.63158	3.0096	2.65152	0.345036	0.403958	0.228134	5.73e-06	2.61719	up
TEA008452.1_gene	0.094971	0.127257	0.187943	0.477385	0.898116	0.875607	2.5e-06	-2.68335	down
TEA008455.1_gene	0.750659	1.45828	0.986881	0	0.060238	0.018587	7.44e-12	4.81615	up
TEA008460.1_gene	1.52186	1.23596	0.598986	0.041449	0	0	3.07e-07	5.51425	up
TEA008461.1_gene	5.48082	10.0898	11.0445	1.01121	0.928472	0.620575	2.48e-09	3.13083	up
TEA008474.1_gene	3.76049	5.14027	5.49846	0.396817	1.31845	1.11738	2.83e-07	2.22049	up
TEA008476.1_gene	6.22872	9.31658	8.98292	0.884994	1.25767	0.558023	2.14e-21	2.96662	up
TEA008479.1_gene	0.195741	0.17381	0.168354	1.15068	1.20244	1.38183	3.42e-08	-2.98207	down
TEA008488.1_gene	1.50705	3.11533	2.65827	0.131396	0	0	8.25e-16	5.43828	up
TEA008491.1_gene	0.512086	0.822887	1.00882	0.026881	0	0	2.3e-13	5.60302	up
TEA008497.1_gene	0.199152	0.09107	0.117057	1.70363	1.8803	1.5476	2.71e-11	-3.68234	down
TEA008498.1_gene	14.5778	25.909	23.6024	1.72937	2.85888	2.85737	8.22e-12	2.88302	up
TEA008512.1_gene	45.078	55.0427	45.3557	7.84559	8.47994	6.78829	1.32e-23	2.43227	up
TEA008520.1_gene	4.4501	7.45493	6.89113	0.090818	0.036157	0.135947	6.06e-43	5.92689	up
TEA008526.1_gene	8.87738	5.03048	5.14998	62.9812	52.7836	59.1208	1.3e-51	-3.40119	down
TEA008531.1_gene	37.1618	54.6122	53.5963	8.58713	10.2949	10.8237	1.29e-16	2.06693	up
TEA008535.1_gene	3.63495	4.03035	5.51762	0.263691	0.116426	0.297576	2.9e-11	3.79769	up
TEA008540.1_gene	5.8559	6.78989	7.77942	43.5046	35.248	52.6619	1.24e-16	-2.9073	down
TEA008544.1_gene	3.43682	3.1545	2.61142	0.1034	0.328277	0	4.69e-11	4.05742	up
TEA008545.1_gene	1.75147	1.25297	1.15114	7.13906	12.9062	11.6418	6.52e-07	-2.95565	down
TEA008570.1_gene	8.23404	9.20878	12.2273	0	0	0	9.32e-55	Inf	up
TEA008590.1_gene	19.2299	17.6349	15.4081	73.3841	76.987	69.1274	4.21e-27	-2.28098	down
TEA008613.1_gene	0.88932	0.476826	0.809146	5.45406	5.06978	3.94278	1.99e-08	-2.91842	down
TEA008619.1_gene	2.05151	2.8124	3.45805	18.0315	17.4085	15.3826	1.05e-27	-2.83485	down
TEA008620.1_gene	16.1629	16.3826	13.0935	47.8241	49.5487	60.5022	2.76e-24	-2.04383	down
TEA008621.1_gene	1.57246	1.50944	1.54819	0	0.093884	0	4.15e-13	5.28173	up
TEA008633.1_gene	1.88321	3.06408	3.0746	0.195024	0.313258	0.308266	5.69e-09	3.01131	up
TEA008684.1_gene	1.74744	2.77338	2.38124	0.138501	0	0.214039	5.23e-10	3.9598	up
TEA008696.1_gene	3.72659	5.81184	5.76434	1.49652	1.11447	0.768985	5.14e-19	2.17021	up
TEA008697.1_gene	0.291	0.395316	0.059494	8.95168	14.1873	9.07914	5.99e-29	-5.39319	down
TEA008710.1_gene	11.3069	7.24113	10.1463	0.403137	0.258587	0.443167	8.67e-19	4.40432	up
TEA008716.1_gene	1.71379	2.70659	1.65037	0.127022	0.058902	0.264464	5.76e-08	3.33999	up
TEA008727.1_gene	6.88525	8.1638	8.43973	31.7768	35.0576	28.2108	1.57e-28	-2.24489	down
TEA008730.1_gene	1.29949	1.75021	1.50947	0	0	0	2.62e-16	Inf	up
TEA008737.1_gene	7.86515	8.5612	8.52107	25.9684	34.365	22.7501	7.63e-19	-2.01294	down
TEA008748.1_gene	9.29429	6.14592	6.13533	53.1179	41.486	53.8377	7.96e-25	-2.98746	down
TEA008755.1_gene	179.227	206.627	198.461	12.2616	20.6709	14.2304	1.18e-60	3.41332	up
TEA008768.1_gene	1.71175	1.52411	2.3065	0.210733	0	0	4.91e-11	4.27542	up
TEA008771.1_gene	9.42485	28.3058	25.8433	0	0	0	2e-13	Inf	up
TEA008774.1_gene	1.24653	1.7523	2.64932	0.24222	0.217132	0.287878	1.86e-05	2.63611	up
TEA008778.1_gene	1.54207	3.50512	2.72435	0	0	0	9.69e-15	Inf	up
TEA008784.1_gene	0.941228	0.281155	0.837201	3.0968	1.61909	2.76964	0.000453544	-2.06152	down
TEA008795.1_gene	1.23685	1.87129	1.67009	0.085753	0.035897	0.122865	5.18e-15	3.95227	up
TEA008798.1_gene	3.16876	2.1644	1.4471	10.0872	11.8459	13.5679	4.05e-24	-2.63074	down
TEA008819.1_gene	136.923	130.62	138.005	627.715	805.118	678.127	1.7e-34	-2.59123	down
TEA008833.1_gene	29.1586	41.3387	35.8941	0.01624	0.253587	0.227326	2.38e-104	7.34101	up
TEA008862.1_gene	0.64092	1.06584	0.658155	0.112555	0.109821	0.116103	1.74e-05	2.48312	up
TEA008869.1_gene	0.389735	0.410203	0.297509	1.47811	1.10173	2.3549	0.000260237	-2.32886	down
TEA008872.1_gene	0.538215	1.37681	1.18078	7.8077	9.79832	11.534	3.19e-23	-3.41043	down
TEA008897.1_gene	0.886072	0.835929	0.657071	3.20505	2.00906	4.13635	0.000114873	-2.17828	down
TEA008901.1_gene	0.363671	0.357612	0.393134	6.62136	6.5476	10.9153	1.73e-13	-4.63338	down
TEA008902.1_gene	0.433916	0.076949	0.390315	14.5991	14.6407	14.0479	1.75e-49	-5.70211	down
TEA008904.1_gene	11.4617	16.1702	12.0982	99.5027	63.3774	82.178	2.91e-11	-2.853	down
TEA008907.1_gene	0.131197	0.112744	0.08392	1.026	1.18682	1.48985	9.76e-10	-3.63121	down
TEA008933.1_gene	9.26555	11.3226	7.74631	0.789535	1.46425	1.961	6.37e-10	2.53209	up
TEA008938.1_gene	0	0.314467	0	1.69187	1.30276	1.86448	4.17e-13	-4.16086	down
TEA008942.1_gene	2.12757	1.71696	1.47729	5.44226	6.21491	7.20465	1.64e-07	-2.02401	down
TEA008961.1_gene	0.433724	0.649936	0.367422	0.050744	0.061022	0.139587	0.000221801	2.20071	up
TEA008970.1_gene	46.1524	47.7025	49.4372	205.072	187.92	197.084	1.89e-26	-2.2605	down
TEA008973.1_gene	15.0338	22.6701	20.9934	0.052207	0.315101	0.032495	1.11e-72	6.48105	up
TEA008979.1_gene	51.8238	65.9054	63.4843	9.07053	8.70548	8.38213	2.64e-39	2.56854	up
TEA008982.1_gene	4.26879	5.41954	5.64291	0.406279	0.235661	0.445096	3.73e-23	3.53388	up
TEA008989.1_gene	5.31675	6.77911	5.69302	0.615226	0.757013	1.36414	1.74e-11	2.47802	up
TEA009002.1_gene	9.87163	7.92685	6.49732	1.12939	0.895958	0.631315	2.26e-12	2.96221	up
TEA009021.1_gene	0.886879	1.80739	1.40761	0	0.132586	0.467944	0.000229133	2.4621	up
TEA009029.1_gene	8.11361	14.1229	13.3026	0.230031	0.587797	0.252001	8.86e-21	4.58911	up
TEA009037.1_gene	2.2403	2.59323	1.83149	0.144038	0.40531	0	2.9e-08	3.40476	up
TEA009052.1_gene	8.42147	13.0694	13.0084	1.5622	1.34327	2.18885	8.84e-15	2.53035	up
TEA009062.1_gene	5.19704	7.99134	7.92575	0.191666	0.25616	0.26259	2.89e-32	4.59	up
TEA009066.1_gene	11.0584	16.7763	16.9727	0.021074	0.845741	0.327299	1.56e-33	4.98522	up
TEA009071.1_gene	9.55044	18.4111	17.6138	0.328399	1.43157	0.768257	3.05e-12	3.93842	up
TEA009072.1_gene	0.798638	1.92854	2.28419	0.07022	0.016308	0.10913	6.06e-06	4.28316	up
TEA009073.1_gene	0.187429	0.299873	0.295884	6.18186	7.08106	7.27529	1.35e-41	-4.37187	down
TEA009083.1_gene	0.949633	1.75916	1.00387	0.162142	0.135364	0	2.97e-07	3.35889	up
TEA009085.1_gene	78.4008	118.704	82.2996	0	0.412222	0	2.93e-63	9.14475	up
TEA009090.1_gene	0.6677	0.886297	0.870589	0.115361	0.220709	0.056663	4.93e-05	2.39129	up
TEA009091.1_gene	5.96863	10.9137	11.4392	0	0	0	1.15e-32	Inf	up
TEA009125.1_gene	6.65725	7.68084	6.62742	1.099	0.888086	0.971738	1.23e-11	2.58632	up
TEA009126.1_gene	2.74464	6.62352	3.91697	0	0.171811	0.141181	9.14e-10	4.33845	up
TEA009131.1_gene	1.25323	1.73325	3.19415	0.33242	1.19776	0.184942	5.75e-05	2.48391	up
TEA009170.1_gene	3.52243	2.8524	1.86646	0	0	0	3.56e-17	Inf	up
TEA009172.1_gene	9.55694	12.4151	10.5723	0.447296	0.785714	0.63525	1.75e-29	3.94742	up
TEA009179.1_gene	95.1564	96.3599	85.4912	3.46144	2.30888	1.45305	5.64e-116	5.03032	up
TEA009185.1_gene	2.50488	2.68879	2.79832	0	0.22421	0.433723	2.15e-07	3.33146	up
TEA009186.1_gene	0.725739	1.18069	0.884862	0.15755	0.040379	0.250265	3.7e-05	2.38483	up
TEA009187.1_gene	20.4181	17.7992	17.4084	2.17936	2.53679	1.15705	3.36e-18	2.9961	up
TEA009188.1_gene	0.190204	0.341917	0.338155	8.64508	8.28762	10.939	1.23e-58	-5.22326	down
TEA009192.1_gene	0.577894	0.514632	0.507024	4.0245	5.0438	6.2366	3.68e-09	-3.41417	down
TEA009193.1_gene	1.42006	4.66328	3.82801	0.198915	0.075297	0.138936	2.07e-05	4.21594	up
TEA009199.1_gene	4.83218	5.84964	6.17744	0.256603	0.254521	0.25354	6.14e-22	4.1051	up
TEA009201.1_gene	1.79246	2.30988	1.52714	9.82013	15.4528	10.7704	3.33e-15	-2.88375	down
TEA009203.1_gene	3.58428	2.95396	2.20015	0	0.031428	0	2.18e-22	7.38689	up
TEA009204.1_gene	2.8899	3.88834	4.18077	0.615557	0.312051	0.506318	3.51e-11	2.68292	up
TEA009243.1_gene	7.23525	6.25432	5.68315	0.56296	0.592971	0.723072	1.5e-13	3.09011	up
TEA009249.1_gene	0.475381	0.638244	0.320498	9.5679	5.36148	10.7932	3.37e-10	-4.32418	down
TEA009256.1_gene	1.66412	1.64717	1.62451	0.149314	0.108044	0.060501	2.22e-11	3.6196	up
TEA009262.1_gene	4.81469	4.59089	5.0083	0.600664	0	0.078536	9.42e-17	4.08028	up
TEA009266.1_gene	84.9347	103.582	99.829	8.49699	8.67499	7.66476	2.56e-60	3.31481	up
TEA009268.1_gene	21.4213	19.8467	17.5137	94.2021	96.3278	94.26	3.05e-28	-2.48773	down
TEA009280.1_gene	6.5998	10.3803	8.94085	1.4036	2.00606	2.06963	4.69e-11	2.02873	up
TEA009296.1_gene	0.557208	1.16571	0.662166	3.20869	5.01762	3.20987	2.65e-07	-2.45742	down
TEA009297.1_gene	0.115773	0	0	1.30675	0.656239	1.52746	3.61e-08	-5.03379	down
TEA009309.1_gene	1.3574	2.56634	2.14129	0	0	0	4.78e-21	Inf	up
TEA009331.1_gene	0.030242	0	0	12.345	14.4427	12.4259	1.57e-76	-10.4618	down
[truncated: 2,731 more rows]
