# Supplementary material for: An Integrated Metabolome and Transcriptome Analysis Reveal the Regulation Mechanisms of Flavonoid Biosynthesis in a Purple Tea Plant Cultivar
Source: Front Plant Sci. 2022 May 19;13:880227. doi: 10.3389/fpls.2022.880227 (PMC9161209; doi:10.3389/fpls.2022.880227)
Supplement: Supplementary file 2 [file Table_2.XLSX]

## Sheet: Sheet1
Table S2. List of KEGG enrichment DEGs for flavonoid biosynthesis and phenylpropanoid biosynthesis
Pathway				Swiss-Prot		KEGG
Phenylpropanoid biosynthesis
Camellia_sinensis_newGene_16889				Lignin-forming anionic peroxidase OS=Nicotiana tabacum OX=4097 PE=2 SV=1		Phenylpropanoid biosynthesis (ko00940)
Camellia_sinensis_newGene_16890				Peroxidase 15 OS=Ipomoea batatas OX=4120 GN=pod PE=1 SV=1		Phenylpropanoid biosynthesis (ko00940)
Camellia_sinensis_newGene_19092				Probable mannitol dehydrogenase OS=Fragaria ananassa OX=3747 GN=CAD PE=2 SV=1		Phenylpropanoid biosynthesis (ko00940)
Camellia_sinensis_newGene_2457				Probable cinnamyl alcohol dehydrogenase 9 OS=Arabidopsis thaliana OX=3702 GN=CAD9 PE=2 SV=2		Phenylpropanoid biosynthesis (ko00940)
Camellia_sinensis_newGene_25665				Probable mannitol dehydrogenase OS=Fragaria ananassa OX=3747 GN=CAD PE=2 SV=1		Phenylpropanoid biosynthesis (ko00940)
Camellia_sinensis_newGene_26164				Aldehyde dehydrogenase family 2 member C4 OS=Arabidopsis thaliana OX=3702 GN=ALDH2C4 PE=1 SV=2		Phenylpropanoid biosynthesis (ko00940)
Camellia_sinensis_newGene_31104				Non-cyanogenic beta-glucosidase OS=Trifolium repens OX=3899 PE=1 SV=1		Cyanoamino acid metabolism (ko00460);; Starch and sucrose metabolism (ko00500);; Phenylpropanoid biosynthesis (ko00940)
Camellia_sinensis_newGene_31105				Beta-glucosidase 11 OS=Oryza sativa subsp. japonica OX=39947 GN=BGLU11 PE=3 SV=2		Cyanoamino acid metabolism (ko00460);; Starch and sucrose metabolism (ko00500);; Phenylpropanoid biosynthesis (ko00940)
TEA000057.1_gene				Cytochrome P450 84A1 GN=F23E13.110 OS=Arabidopsis thaliana (Mouse-ear cress) PE=1 SV=1		Phenylpropanoid biosynthesis (ko00940)
TEA000234.1_gene				Probable cinnamyl alcohol dehydrogenase 2 GN=CAD2 OS=Eucalyptus gunnii (Cider gum) PE=2 SV=1		Phenylpropanoid biosynthesis (ko00940)
TEA001438.1_gene				Probable mannitol dehydrogenase GN=CAD OS=Fragaria ananassa (Strawberry) PE=2 SV=1		Phenylpropanoid biosynthesis (ko00940)
TEA002705.1_gene				Non-cyanogenic beta-glucosidase (Precursor) OS=Trifolium repens (Creeping white clover) PE=1 SV=1		Cyanoamino acid metabolism (ko00460);; Starch and sucrose metabolism (ko00500);; Phenylpropanoid biosynthesis (ko00940)
TEA003751.1_gene				Beta-glucosidase 12 (Precursor) OS=Oryza sativa subsp. japonica (Rice) PE=2 SV=2		Cyanoamino acid metabolism (ko00460);; Starch and sucrose metabolism (ko00500);; Phenylpropanoid biosynthesis (ko00940)
TEA004253.1_gene				Beta-glucosidase 12 (Precursor) OS=Oryza sativa subsp. japonica (Rice) PE=2 SV=2		Cyanoamino acid metabolism (ko00460);; Starch and sucrose metabolism (ko00500);; Phenylpropanoid biosynthesis (ko00940)
TEA004281.1_gene				Beta-glucosidase 12 (Precursor) OS=Oryza sativa subsp. japonica (Rice) PE=2 SV=2		Cyanoamino acid metabolism (ko00460);; Starch and sucrose metabolism (ko00500);; Phenylpropanoid biosynthesis (ko00940)
TEA005827.1_gene				Peroxidase 43 (Precursor) OS=Arabidopsis thaliana (Mouse-ear cress) PE=3 SV=2		Phenylpropanoid biosynthesis (ko00940)
TEA005964.1_gene				Furcatin hydrolase {ECO:0000303|PubMed:14976214, ECO:0000312|EMBL:BAD14925.1} (Precursor) OS=Viburnum furcatum (Scarlet leaved viburnum) PE=1 SV=1		Cyanoamino acid metabolism (ko00460);; Starch and sucrose metabolism (ko00500);; Phenylpropanoid biosynthesis (ko00940)
TEA006103.1_gene				Anthocyanidin 3-O-glucosyltransferase 5 GN=GT5 OS=Manihot esculenta (Cassava) PE=2 SV=1		Phenylpropanoid biosynthesis (ko00940)
TEA006104.1_gene				Anthocyanidin 3-O-glucosyltransferase 5 GN=GT5 OS=Manihot esculenta (Cassava) PE=2 SV=1		Phenylpropanoid biosynthesis (ko00940)
TEA006711.1_gene				Probable cinnamyl alcohol dehydrogenase 6 GN=OSJNBa0065B15.8 OS=Oryza sativa subsp. japonica (Rice) PE=2 SV=2		Phenylpropanoid biosynthesis (ko00940)
TEA008079.1_gene				Beta-glucosidase 47 (Precursor) GN=BGLU47 OS=Arabidopsis thaliana (Mouse-ear cress) PE=3 SV=2		Cyanoamino acid metabolism (ko00460);; Starch and sucrose metabolism (ko00500);; Phenylpropanoid biosynthesis (ko00940)
TEA008320.1_gene				Cationic peroxidase 1 (Precursor) GN=PNC1 OS=Arachis hypogaea (Peanut) PE=1 SV=2		Phenylpropanoid biosynthesis (ko00940)
TEA009331.1_gene				Peroxidase 4 {ECO:0000250|UniProtKB:Q42578} (Precursor) OS=Vitis vinifera (Grape) PE=1 SV=1		Phenylpropanoid biosynthesis (ko00940)
TEA010146.1_gene				Peroxidase 36 (Precursor) GN=F24M12.30 OS=Arabidopsis thaliana (Mouse-ear cress) PE=2 SV=2		Phenylpropanoid biosynthesis (ko00940)
TEA010147.1_gene				Peroxidase 4 {ECO:0000250|UniProtKB:Q42578} (Precursor) OS=Vitis vinifera (Grape) PE=1 SV=1		Phenylpropanoid biosynthesis (ko00940)
TEA011115.1_gene				Peroxidase 5 {ECO:0000250|UniProtKB:P22195} (Precursor) OS=Vitis vinifera (Grape) PE=1 SV=2		Phenylpropanoid biosynthesis (ko00940)
TEA011447.1_gene				Probable cinnamyl alcohol dehydrogenase 9 GN=T22F8.230 OS=Arabidopsis thaliana (Mouse-ear cress) PE=2 SV=2		Phenylpropanoid biosynthesis (ko00940)
TEA011910.1_gene				Cyanogenic beta-glucosidase (Precursor; Fragment) GN=LI OS=Trifolium repens (Creeping white clover) PE=1 SV=1		Cyanoamino acid metabolism (ko00460);; Starch and sucrose metabolism (ko00500);; Phenylpropanoid biosynthesis (ko00940)
TEA012622.1_gene				Peroxidase 12 (Precursor) OS=Arabidopsis thaliana (Mouse-ear cress) PE=1 SV=1		Phenylpropanoid biosynthesis (ko00940)
TEA012891.1_gene				Peroxidase 63 (Precursor) OS=Arabidopsis thaliana (Mouse-ear cress) PE=2 SV=1		Phenylpropanoid biosynthesis (ko00940)
TEA013353.1_gene				Probable cinnamyl alcohol dehydrogenase 1 GN=F28P22.13 OS=Arabidopsis thaliana (Mouse-ear cress) PE=2 SV=1		Phenylpropanoid biosynthesis (ko00940)
TEA014123.1_gene				Peroxidase 18 (Precursor) GN=F27C12.28 OS=Arabidopsis thaliana (Mouse-ear cress) PE=3 SV=1		Phenylpropanoid biosynthesis (ko00940)
TEA014150.1_gene				Shikimate O-hydroxycinnamoyltransferase GN=HST OS=Nicotiana tabacum (Common tobacco) PE=1 SV=1		Phenylpropanoid biosynthesis (ko00940);; Flavonoid biosynthesis (ko00941);; Stilbenoid, diarylheptanoid and gingerol biosynthesis (ko00945)
TEA014574.1_gene				Probable cinnamyl alcohol dehydrogenase 1 GN=F28P22.13 OS=Arabidopsis thaliana (Mouse-ear cress) PE=2 SV=1		Phenylpropanoid biosynthesis (ko00940)
TEA014809.1_gene				Peroxidase 72 (Precursor) OS=Arabidopsis thaliana (Mouse-ear cress) PE=1 SV=1		Phenylpropanoid biosynthesis (ko00940)
TEA014821.1_gene				Peroxidase 72 (Precursor) OS=Arabidopsis thaliana (Mouse-ear cress) PE=1 SV=1		Phenylpropanoid biosynthesis (ko00940)
TEA016417.1_gene				Spermidine hydroxycinnamoyl transferase GN=SHT OS=Arabidopsis thaliana (Mouse-ear cress) PE=1 SV=1		Phenylpropanoid biosynthesis (ko00940);; Flavonoid biosynthesis (ko00941);; Stilbenoid, diarylheptanoid and gingerol biosynthesis (ko00945)
TEA017140.1_gene				Peroxidase 42 (Precursor) OS=Arabidopsis thaliana (Mouse-ear cress) PE=1 SV=2		Phenylpropanoid biosynthesis (ko00940)
TEA018963.1_gene				Caffeic acid 3-O-methyltransferase 1 GN=OMT1 OS=Populus tremuloides (Quaking aspen) PE=1 SV=1		Phenylpropanoid biosynthesis (ko00940)
TEA020065.1_gene				Alpha-L-arabinofuranosidase (Precursor) OS=Medicago sativa subsp. varia (Alfalfa) PE=2 SV=1		Cyanoamino acid metabolism (ko00460);; Starch and sucrose metabolism (ko00500);; Phenylpropanoid biosynthesis (ko00940)
TEA020569.1_gene				Peroxidase 16 (Precursor) GN=F19F24.18 OS=Arabidopsis thaliana (Mouse-ear cress) PE=1 SV=2		Phenylpropanoid biosynthesis (ko00940)
TEA020917.1_gene				1-Cys peroxiredoxin OS=Medicago truncatula (Barrel medic) PE=2 SV=1		Phenylpropanoid biosynthesis (ko00940)
TEA021445.1_gene				Peroxidase 63 (Precursor) OS=Arabidopsis thaliana (Mouse-ear cress) PE=2 SV=1		Phenylpropanoid biosynthesis (ko00940)
TEA022042.1_gene				Spermidine hydroxycinnamoyl transferase GN=SHT OS=Arabidopsis thaliana (Mouse-ear cress) PE=1 SV=1		Phenylpropanoid biosynthesis (ko00940);; Flavonoid biosynthesis (ko00941);; Stilbenoid, diarylheptanoid and gingerol biosynthesis (ko00945)
TEA023243.1_gene				Phenylalanine ammonia-lyase GN=PAL OS=Camellia sinensis (Tea) PE=2 SV=1		Phenylalanine metabolism (ko00360);; Phenylpropanoid biosynthesis (ko00940)
TEA024566.1_gene				Shikimate O-hydroxycinnamoyltransferase GN=HST OS=Nicotiana tabacum (Common tobacco) PE=1 SV=1		Phenylpropanoid biosynthesis (ko00940);; Flavonoid biosynthesis (ko00941);; Stilbenoid, diarylheptanoid and gingerol biosynthesis (ko00945)
TEA024897.1_gene				Probable cinnamyl alcohol dehydrogenase 6 GN=OSJNBa0065B15.8 OS=Oryza sativa subsp. japonica (Rice) PE=2 SV=2		Phenylpropanoid biosynthesis (ko00940)
TEA025594.1_gene				Beta-glucosidase 12 (Precursor) OS=Oryza sativa subsp. japonica (Rice) PE=2 SV=2		Cyanoamino acid metabolism (ko00460);; Starch and sucrose metabolism (ko00500);; Phenylpropanoid biosynthesis (ko00940)
TEA025602.1_gene				Beta-glucosidase 17 (Precursor) GN=BGLU17 OS=Arabidopsis thaliana (Mouse-ear cress) PE=2 SV=1		Cyanoamino acid metabolism (ko00460);; Starch and sucrose metabolism (ko00500);; Phenylpropanoid biosynthesis (ko00940)
TEA028180.1_gene				Peroxidase 51 (Precursor) OS=Arabidopsis thaliana (Mouse-ear cress) PE=2 SV=1		Phenylpropanoid biosynthesis (ko00940)
TEA028298.1_gene				Peroxidase 3 (Precursor) GN=YUP8H12.13 OS=Arabidopsis thaliana (Mouse-ear cress) PE=2 SV=1		Phenylpropanoid biosynthesis (ko00940)
TEA028587.1_gene				Alpha-L-arabinofuranosidase (Precursor) OS=Medicago sativa subsp. varia (Alfalfa) PE=2 SV=1		Cyanoamino acid metabolism (ko00460);; Starch and sucrose metabolism (ko00500);; Phenylpropanoid biosynthesis (ko00940)
TEA028681.1_gene				Peroxidase 27 (Precursor) GN=T4P13.12 OS=Arabidopsis thaliana (Mouse-ear cress) PE=1 SV=1		Phenylpropanoid biosynthesis (ko00940)
TEA028682.1_gene				Peroxidase 27 (Precursor) GN=T4P13.12 OS=Arabidopsis thaliana (Mouse-ear cress) PE=1 SV=1		Phenylpropanoid biosynthesis (ko00940)
TEA029228.1_gene				Beta-glucosidase 44 (Precursor) GN=BGLU44 OS=Arabidopsis thaliana (Mouse-ear cress) PE=2 SV=1		Cyanoamino acid metabolism (ko00460);; Starch and sucrose metabolism (ko00500);; Phenylpropanoid biosynthesis (ko00940)
TEA029453.1_gene				Peroxidase 64 (Precursor) GN=MJC20.29 OS=Arabidopsis thaliana (Mouse-ear cress) PE=1 SV=1		Phenylpropanoid biosynthesis (ko00940)
TEA029764.1_gene				Beta-glucosidase 18 (Precursor) OS=Oryza sativa subsp. japonica (Rice) PE=3 SV=2		Cyanoamino acid metabolism (ko00460);; Starch and sucrose metabolism (ko00500);; Phenylpropanoid biosynthesis (ko00940)
TEA030909.1_gene				Spermidine hydroxycinnamoyl transferase GN=SHT OS=Arabidopsis thaliana (Mouse-ear cress) PE=1 SV=1		Phenylpropanoid biosynthesis (ko00940);; Flavonoid biosynthesis (ko00941);; Stilbenoid, diarylheptanoid and gingerol biosynthesis (ko00945)
TEA033457.1_gene				Aldehyde dehydrogenase family 2 member C4 GN=MOB24.3 OS=Arabidopsis thaliana (Mouse-ear cress) PE=1 SV=2		Phenylpropanoid biosynthesis (ko00940)
TEA033872.1_gene				Probable mannitol dehydrogenase GN=CAD OS=Fragaria ananassa (Strawberry) PE=2 SV=1		Phenylpropanoid biosynthesis (ko00940)
TEA034001.1_gene				Trans-cinnamate 4-monooxygenase GN=CYP73A4 OS=Catharanthus roseus (Madagascar periwinkle) PE=2 SV=1		Ubiquinone and other terpenoid-quinone biosynthesis (ko00130);; Phenylalanine metabolism (ko00360);; Phenylpropanoid biosynthesis (ko00940);; Flavonoid biosynthesis (ko00941);; Stilbenoid, diarylheptanoid and gingerol biosynthesis (ko00945)
TEA034008.1_gene				Phenylalanine ammonia-lyase GN=PAL OS=Camellia sinensis (Tea) PE=2 SV=1		Phenylalanine metabolism (ko00360);; Phenylpropanoid biosynthesis (ko00940)
TEA034012.1_gene				4-coumarate--CoA ligase 2 OS=Glycine max (Soybean) PE=2 SV=2		Ubiquinone and other terpenoid-quinone biosynthesis (ko00130);; Phenylalanine metabolism (ko00360);; Phenylpropanoid biosynthesis (ko00940)
Flavonoid biosynthesis
Camellia_sinensis_newGene_21655				Flavonol synthase/flavanone 3-hydroxylase OS=Citrus unshiu OX=55188 GN=FLS PE=1 SV=1		Flavonoid biosynthesis (ko00941)
TEA006643.1_gene				Flavonol synthase/flavanone 3-hydroxylase GN=FLS OS=Citrus unshiu (Satsuma mandarin) PE=1 SV=1		Flavonoid biosynthesis (ko00941)
TEA009266.1_gene				Anthocyanidin reductase GN=T13M11.8 OS=Arabidopsis thaliana (Mouse-ear cress) PE=1 SV=2		Flavonoid biosynthesis (ko00941)
TEA010322.1_gene				Leucoanthocyanidin dioxygenase GN=ANT17 OS=Petunia hybrida (Petunia) PE=2 SV=1		Flavonoid biosynthesis (ko00941)
TEA010328.1_gene				Flavonol synthase/flavanone 3-hydroxylase GN=FL OS=Petunia hybrida (Petunia) PE=2 SV=1		Flavonoid biosynthesis (ko00941)
TEA014150.1_gene				Shikimate O-hydroxycinnamoyltransferase GN=HST OS=Nicotiana tabacum (Common tobacco) PE=1 SV=1		Phenylpropanoid biosynthesis (ko00940);; Flavonoid biosynthesis (ko00941);; Stilbenoid, diarylheptanoid and gingerol biosynthesis (ko00945)
TEA015769.1_gene				Leucoanthocyanidin dioxygenase GN=ANT17 OS=Petunia hybrida (Petunia) PE=2 SV=1		Flavonoid biosynthesis (ko00941)
TEA016417.1_gene				Spermidine hydroxycinnamoyl transferase GN=SHT OS=Arabidopsis thaliana (Mouse-ear cress) PE=1 SV=1		Phenylpropanoid biosynthesis (ko00940);; Flavonoid biosynthesis (ko00941);; Stilbenoid, diarylheptanoid and gingerol biosynthesis (ko00945)
TEA016601.1_gene				Flavonol synthase/flavanone 3-hydroxylase GN=FL OS=Petunia hybrida (Petunia) PE=2 SV=1		Flavonoid biosynthesis (ko00941)
TEA018665.1_gene				Chalcone synthase 3 GN=CHS3 OS=Camellia sinensis (Tea) PE=2 SV=1		Flavonoid biosynthesis (ko00941);; Circadian rhythm - plant (ko04712)
TEA022042.1_gene				Spermidine hydroxycinnamoyl transferase GN=SHT OS=Arabidopsis thaliana (Mouse-ear cress) PE=1 SV=1		Phenylpropanoid biosynthesis (ko00940);; Flavonoid biosynthesis (ko00941);; Stilbenoid, diarylheptanoid and gingerol biosynthesis (ko00945)
TEA023333.1_gene				Chalcone synthase 3 GN=CHS3 OS=Camellia sinensis (Tea) PE=2 SV=1		Flavonoid biosynthesis (ko00941);; Circadian rhythm - plant (ko04712)
TEA023340.1_gene				Chalcone synthase 1 GN=CHS1 OS=Camellia sinensis (Tea) PE=2 SV=1		Flavonoid biosynthesis (ko00941);; Circadian rhythm - plant (ko04712)
TEA023790.1_gene				Naringenin,2-oxoglutarate 3-dioxygenase OS=Malus domestica (Apple) PE=2 SV=1		Flavonoid biosynthesis (ko00941)
TEA024566.1_gene				Shikimate O-hydroxycinnamoyltransferase GN=HST OS=Nicotiana tabacum (Common tobacco) PE=1 SV=1		Phenylpropanoid biosynthesis (ko00940);; Flavonoid biosynthesis (ko00941);; Stilbenoid, diarylheptanoid and gingerol biosynthesis (ko00945)
TEA026296.1_gene				Flavonoid 3&apos;,5&apos;-hydroxylase 2 GN=CYP75A3 OS=Petunia hybrida (Petunia) PE=2 SV=1		Flavonoid biosynthesis (ko00941);; Flavone and flavonol biosynthesis (ko00944)
TEA026458.1_gene				Leucoanthocyanidin reductase GN=LAR OS=Desmodium uncinatum (Spanish clover) PE=1 SV=1		Flavonoid biosynthesis (ko00941)
TEA027582.1_gene				Leucoanthocyanidin reductase GN=LAR OS=Desmodium uncinatum (Spanish clover) PE=1 SV=1		Flavonoid biosynthesis (ko00941)
TEA030909.1_gene				Spermidine hydroxycinnamoyl transferase GN=SHT OS=Arabidopsis thaliana (Mouse-ear cress) PE=1 SV=1		Phenylpropanoid biosynthesis (ko00940);; Flavonoid biosynthesis (ko00941);; Stilbenoid, diarylheptanoid and gingerol biosynthesis (ko00945)
TEA034001.1_gene				Trans-cinnamate 4-monooxygenase GN=CYP73A4 OS=Catharanthus roseus (Madagascar periwinkle) PE=2 SV=1		Ubiquinone and other terpenoid-quinone biosynthesis (ko00130);; Phenylalanine metabolism (ko00360);; Phenylpropanoid biosynthesis (ko00940);; Flavonoid biosynthesis (ko00941);; Stilbenoid, diarylheptanoid and gingerol biosynthesis (ko00945)
TEA034042.1_gene				Chalcone synthase 2 GN=CHS2 OS=Camellia sinensis (Tea) PE=2 SV=1		Flavonoid biosynthesis (ko00941);; Circadian rhythm - plant (ko04712)
