# Supplementary material for: An Integrated Metabolome and Transcriptome Analysis Reveal the Regulation Mechanisms of Flavonoid Biosynthesis in a Purple Tea Plant Cultivar
Source: Front Plant Sci. 2022 May 19;13:880227. doi: 10.3389/fpls.2022.880227 (PMC9161209; doi:10.3389/fpls.2022.880227)
Supplement: Supplementary file 3 [file Table_3.XLSX]

## Sheet: Sheet1
Table S3 DEGs involved in flavonoid and phenylpropanoid pathways
Unigene ID	Database_ID	E_value	Identity	Score	Annotation
Phenylalanine ammonia lyase
TEA014056.1_gene	tr|Q42667|PALY_CITLI	0	609/706(86.26)	1275	Phenylalanine ammonia-lyase GN=PAL6 OS=Citrus limon (Lemon) PE=2 SV=1
TEA014166.1_gene	tr|P45729|PAL3_PETCR	2.43623e-58	97/123(78.86)	197	Phenylalanine ammonia-lyase 3 GN=PAL3 OS=Petroselinum crispum (Parsley) PE=2 SV=1
TEA023243.1_gene	tr|P45726|PALY_CAMSI	0	602/702(85.75)	1241	Phenylalanine ammonia-lyase GN=PAL OS=Camellia sinensis (Tea) PE=2 SV=1
TEA024587.1_gene	tr|P45726|PALY_CAMSI	0	617/678(91.00)	1271	Phenylalanine ammonia-lyase GN=PAL OS=Camellia sinensis (Tea) PE=2 SV=1
TEA034008.1_gene	tr|P45726|PALY_CAMSI	0	565/583(96.91)	1132	Phenylalanine ammonia-lyase GN=PAL OS=Camellia sinensis (Tea) PE=2 SV=1
TEA003137.1_gene	tr|P45726|PALY_CAMSI	0	604/711(84.95)	1238	Phenylalanine ammonia-lyase GN=PAL OS=Camellia sinensis (Tea) PE=2 SV=1
TEA003374.1_gene	tr|P45726|PALY_CAMSI	0	580/708(81.92)	1202	Phenylalanine ammonia-lyase GN=PAL OS=Camellia sinensis (Tea) PE=2 SV=1
4-coumarate CoA ligase
Camellia_sinensis_newGene_17148	sp|Q7F1X5|4CLL5_ORYSJ	3.96511e-41	64/99(64.65)	143	4-coumarate--CoA ligase-like 5 OS=Oryza sativa subsp. japonica OX=39947 GN=4CLL5 PE=2 SV=1
Camellia_sinensis_newGene_32935	sp|P31687|4CL2_SOYBN	1.0381e-25	49/58(84.48)	100	4-coumarate--CoA ligase 2 OS=Glycine max OX=3847 PE=2 SV=2
Camellia_sinensis_newGene_6071	sp|Q84P23|4CLL9_ARATH	6.24679e-10	28/80(35.00)	57	4-coumarate--CoA ligase-like 9 OS=Arabidopsis thaliana OX=3702 GN=4CLL9 PE=1 SV=2
Camellia_sinensis_newGene_6072	sp|Q84P23|4CLL9_ARATH	3.48149e-10	28/80(35.00)	57	4-coumarate--CoA ligase-like 9 OS=Arabidopsis thaliana OX=3702 GN=4CLL9 PE=1 SV=2
TEA006577.1_gene	tr|Q9LQ12|4CLL1_ARATH	0	363/504(72.02)	684	4-coumarate--CoA ligase-like 1 GN=4CLL1 OS=Arabidopsis thaliana (Mouse-ear cress) PE=2 SV=1
TEA009431.1_gene	tr|Q9M0X9|4CLL7_ARATH	0	380/544(69.85)	803	4-coumarate--CoA ligase-like 7 GN=4CLL7 OS=Arabidopsis thaliana (Mouse-ear cress) PE=1 SV=1
TEA010681.1_gene	tr|Q84P21|4CLL5_ARATH	0	423/544(77.76)	870	4-coumarate--CoA ligase-like 5 GN=F5M15.17 OS=Arabidopsis thaliana (Mouse-ear cress) PE=1 SV=2
TEA012173.1_gene	tr|Q84P21|4CLL5_ARATH	1.1339e-168	253/546(46.34)	494	4-coumarate--CoA ligase-like 5 GN=F5M15.17 OS=Arabidopsis thaliana (Mouse-ear cress) PE=1 SV=2
TEA013037.1_gene	tr|Q84P21|4CLL5_ARATH	3.12574e-169	253/546(46.34)	496	4-coumarate--CoA ligase-like 5 GN=F5M15.17 OS=Arabidopsis thaliana (Mouse-ear cress) PE=1 SV=2
TEA018045.1_gene	tr|Q84P23|4CLL9_ARATH	0	312/560(55.71)	584	4-coumarate--CoA ligase-like 9 GN=4CLL9 OS=Arabidopsis thaliana (Mouse-ear cress) PE=1 SV=2
TEA018887.1_gene	tr|Q69RG7|4CLL7_ORYSJ	3.74563e-19	40/106(37.74)	65	4-coumarate--CoA ligase-like 7 GN=P0474B11.33 OS=Oryza sativa subsp. japonica (Rice) PE=2 SV=1
TEA019187.1_gene	tr|Q84P21|4CLL5_ARATH	4.70225e-28	53/69(76.81)	113	4-coumarate--CoA ligase-like 5 GN=F5M15.17 OS=Arabidopsis thaliana (Mouse-ear cress) PE=1 SV=2
TEA019224.1_gene	tr|Q84P23|4CLL9_ARATH	3.73312e-87	143/297(48.15)	277	4-coumarate--CoA ligase-like 9 GN=4CLL9 OS=Arabidopsis thaliana (Mouse-ear cress) PE=1 SV=2
TEA019275.1_gene	tr|Q84P23|4CLL9_ARATH	3.47864e-169	265/557(47.58)	495	4-coumarate--CoA ligase-like 9 GN=4CLL9 OS=Arabidopsis thaliana (Mouse-ear cress) PE=1 SV=2
TEA022274.1_gene	tr|Q84P24|4CLL6_ARATH	0	353/554(63.72)	720	4-coumarate--CoA ligase-like 6 GN=4CLL6 OS=Arabidopsis thaliana (Mouse-ear cress) PE=2 SV=2
TEA022930.1_gene	tr|Q8RU95|4CLL6_ORYSJ	1.48074e-08	113/477(23.69)	57	4-coumarate--CoA ligase-like 6 OS=Oryza sativa subsp. japonica (Rice) PE=2 SV=2
TEA024111.1_gene	tr|Q9LQ12|4CLL1_ARATH	6.10078e-06	28/77(36.36)	51	4-coumarate--CoA ligase-like 1 GN=4CLL1 OS=Arabidopsis thaliana (Mouse-ear cress) PE=2 SV=1
TEA024967.1_gene	tr|Q84P23|4CLL9_ARATH	7.74902e-83	133/284(46.83)	260	4-coumarate--CoA ligase-like 9 GN=4CLL9 OS=Arabidopsis thaliana (Mouse-ear cress) PE=1 SV=2
TEA025906.1_gene	tr|O24145|4CL1_TOBAC	0	421/539(78.11)	900	4-coumarate--CoA ligase 1 GN=4CL1 OS=Nicotiana tabacum (Common tobacco) PE=2 SV=1
TEA002100.1_gene	tr|O24146|4CL2_TOBAC	2.72282e-77	139/228(60.96)	249	4-coumarate--CoA ligase 2 GN=4CL2 OS=Nicotiana tabacum (Common tobacco) PE=2 SV=1
TEA027829.1_gene	tr|O24145|4CL1_TOBAC	0	365/437(83.52)	778	4-coumarate--CoA ligase 1 GN=4CL1 OS=Nicotiana tabacum (Common tobacco) PE=2 SV=1
TEA028833.1_gene	tr|Q84P23|4CLL9_ARATH	1.01288e-145	235/379(62.01)	429	4-coumarate--CoA ligase-like 9 GN=4CLL9 OS=Arabidopsis thaliana (Mouse-ear cress) PE=1 SV=2
TEA031627.1_gene	tr|Q84P23|4CLL9_ARATH	3.30101e-179	271/557(48.65)	522	4-coumarate--CoA ligase-like 9 GN=4CLL9 OS=Arabidopsis thaliana (Mouse-ear cress) PE=1 SV=2
TEA031746.1_gene	tr|Q84P21|4CLL5_ARATH	1.79828e-43	76/100(76.00)	154	4-coumarate--CoA ligase-like 5 GN=F5M15.17 OS=Arabidopsis thaliana (Mouse-ear cress) PE=1 SV=2
TEA034012.1_gene	tr|P31687|4CL2_SOYBN	0	427/534(79.96)	834	4-coumarate--CoA ligase 2 OS=Glycine max (Soybean) PE=2 SV=2
Chalcone synthase
TEA011908.1_gene	tr|P08894|CHSA_PETHY	2.83878e-110	169/376(44.95)	332	Chalcone synthase A GN=CHSA OS=Petunia hybrida (Petunia) PE=2 SV=1
TEA018665.1_gene	tr|P48388|CHS3_CAMSI	0	367/389(94.34)	670	Chalcone synthase 3 GN=CHS3 OS=Camellia sinensis (Tea) PE=2 SV=1
TEA023331.1_gene	tr|P48388|CHS3_CAMSI	0	323/329(98.18)	607	Chalcone synthase 3 GN=CHS3 OS=Camellia sinensis (Tea) PE=2 SV=1
TEA023333.1_gene	tr|P48388|CHS3_CAMSI	0	389/389(100.00)	744	Chalcone synthase 3 GN=CHS3 OS=Camellia sinensis (Tea) PE=2 SV=1
TEA023340.1_gene	tr|P48386|CHS1_CAMSI	0	388/389(99.74)	775	Chalcone synthase 1 GN=CHS1 OS=Camellia sinensis (Tea) PE=2 SV=1
TEA034011.1_gene	tr|P48386|CHS1_CAMSI	0	307/389(78.92)	643	Chalcone synthase 1 GN=CHS1 OS=Camellia sinensis (Tea) PE=2 SV=1
TEA034013.1_gene	tr|P48386|CHS1_CAMSI	1.17532e-110	181/275(65.82)	328	Chalcone synthase 1 GN=CHS1 OS=Camellia sinensis (Tea) PE=2 SV=1
TEA034014.1_gene	tr|P51090|CHSY_VITVI	2.33414e-113	190/327(58.10)	338	Chalcone synthase GN=CHS OS=Vitis vinifera (Grape) PE=2 SV=1
TEA034015.1_gene	tr|P53415|CHS2_SECCE	2.51185e-153	216/373(57.91)	442	Chalcone synthase 2 GN=CHS2 OS=Secale cereale (Rye) PE=2 SV=1
TEA034019.1_gene	tr|P48386|CHS1_CAMSI	3.60161e-170	235/293(80.20)	481	Chalcone synthase 1 GN=CHS1 OS=Camellia sinensis (Tea) PE=2 SV=1
TEA034040.1_gene	tr|Q9ZRR8|CHS1_CASGL	4.12232e-63	113/202(55.94)	203	Chalcone synthase GN=CHS1 OS=Casuarina glauca (Swamp oak) PE=2 SV=1
TEA034041.1_gene	tr|Q9XGX1|CHS7_SORBI	7.15919e-75	130/236(55.08)	235	Chalcone synthase 7 GN=CHS7 OS=Sorghum bicolor (Sorghum) PE=3 SV=1
TEA034042.1_gene	tr|P48387|CHS2_CAMSI	0	389/389(100.00)	805	Chalcone synthase 2 GN=CHS2 OS=Camellia sinensis (Tea) PE=2 SV=1
TEA034043.1_gene	tr|P48387|CHS2_CAMSI	3.48916e-176	249/270(92.22)	495	Chalcone synthase 2 GN=CHS2 OS=Camellia sinensis (Tea) PE=2 SV=1
TEA034044.1_gene	tr|P48387|CHS2_CAMSI	5.51051e-109	161/223(72.20)	322	Chalcone synthase 2 GN=CHS2 OS=Camellia sinensis (Tea) PE=2 SV=1
TEA034045.1_gene	tr|P48387|CHS2_CAMSI	1.02576e-158	232/328(70.73)	453	Chalcone synthase 2 GN=CHS2 OS=Camellia sinensis (Tea) PE=2 SV=1
TEA034046.1_gene	tr|P48386|CHS1_CAMSI	4.47353e-86	150/213(70.42)	265	Chalcone synthase 1 GN=CHS1 OS=Camellia sinensis (Tea) PE=2 SV=1
Chalcone isomerase
TEA007049.1_gene	tr|Q8VZW3|CFI3_ARATH	3.72882e-33	63/84(75.00)	129	Probable chalcone--flavonone isomerase 3 GN=K18I23.7 OS=Arabidopsis thaliana (Mouse-ear cress) PE=1 SV=1
TEA013101.1_gene	tr|Q45QI7|CFI_CAMSI	6.48288e-90	133/136(97.79)	270	Chalcone--flavonone isomerase GN=CHI OS=Camellia sinensis (Tea) PE=2 SV=2
TEA014874.1_gene	tr|Q8VZW3|CFI3_ARATH	9.85214e-34	61/83(73.49)	122	Probable chalcone--flavonone isomerase 3 GN=K18I23.7 OS=Arabidopsis thaliana (Mouse-ear cress) PE=1 SV=1
TEA016776.1_gene	tr|Q45QI7|CFI_CAMSI	2.02937e-11	28/29(96.55)	64	Chalcone--flavonone isomerase GN=CHI OS=Camellia sinensis (Tea) PE=2 SV=2
TEA022023.1_gene	tr|Q45QI7|CFI_CAMSI	2.32207e-18	39/58(67.24)	78	Chalcone--flavonone isomerase GN=CHI OS=Camellia sinensis (Tea) PE=2 SV=2
TEA033023.1_gene	tr|Q45QI7|CFI_CAMSI	4.57251e-140	209/253(82.61)	397	Chalcone--flavonone isomerase GN=CHI OS=Camellia sinensis (Tea) PE=2 SV=2
TEA034003.1_gene	tr|Q8VZW3|CFI3_ARATH	3.72365e-88	145/216(67.13)	262	Probable chalcone--flavonone isomerase 3 GN=K18I23.7 OS=Arabidopsis thaliana (Mouse-ear cress) PE=1 SV=1
Flavonoid 3',5'-hydroxylase
Camellia_sinensis_newGene_35368	sp|Q96418|C75A5_EUSER	9.92781e-49	52/115(45.22)	119	Flavonoid 3&apos;,5&apos;-hydroxylase OS=Eustoma exaltatum subsp. russellianum OX=52518 GN=CYP75A5 PE=2 SV=1
Camellia_sinensis_newGene_39674	sp|Q96418|C75A5_EUSER	6.18555e-48	51/114(44.74)	117	Flavonoid 3&apos;,5&apos;-hydroxylase OS=Eustoma exaltatum subsp. russellianum OX=52518 GN=CYP75A5 PE=2 SV=1
Camellia_sinensis_newGene_16248	sp|P48418|C75A1_PETHY	1.4609e-84	140/303(46.20)	270	Flavonoid 3&apos;,5&apos;-hydroxylase 1 OS=Petunia hybrida OX=4102 GN=CYP75A1 PE=2 SV=1
Camellia_sinensis_newGene_16293	sp|P37120|C75A2_SOLME	8.89563e-111	178/454(39.21)	346	Flavonoid 3&apos;,5&apos;-hydroxylase OS=Solanum melongena OX=4111 GN=CYP75A2 PE=2 SV=1
TEA003805.1_gene	tr|P48418|C75A1_PETHY	1.07178e-85	131/297(44.11)	270	Flavonoid 3&apos;,5&apos;-hydroxylase 1 GN=CYP75A1 OS=Petunia hybrida (Petunia) PE=2 SV=1
TEA013315.1_gene	tr|P48419|C75A3_PETHY	0	378/503(75.15)	751	Flavonoid 3&apos;,5&apos;-hydroxylase 2 GN=CYP75A3 OS=Petunia hybrida (Petunia) PE=2 SV=1
Flavanone 3-hydroxylase
Camellia_sinensis_newGene_21655	sp|Q9ZWQ9|FLS_CITUN	7.15326e-68	94/152(61.84)	216	Flavonol synthase/flavanone 3-hydroxylase OS=Citrus unshiu OX=55188 GN=FLS PE=1 SV=1
TEA006643.1_gene	tr|Q9ZWQ9|FLS_CITUN	6.50155e-127	176/336(52.38)	370	Flavonol synthase/flavanone 3-hydroxylase GN=FLS OS=Citrus unshiu (Satsuma mandarin) PE=1 SV=1
TEA009737.1_gene	tr|Q9ZWQ9|FLS_CITUN	9.07566e-64	119/324(36.73)	209	Flavonol synthase/flavanone 3-hydroxylase GN=FLS OS=Citrus unshiu (Satsuma mandarin) PE=1 SV=1
TEA010326.1_gene	tr|Q07512|FLS_PETHY	9.98549e-133	186/271(68.63)	386	Flavonol synthase/flavanone 3-hydroxylase GN=FL OS=Petunia hybrida (Petunia) PE=2 SV=1
TEA010328.1_gene	tr|Q07512|FLS_PETHY	0	253/337(75.07)	543	Flavonol synthase/flavanone 3-hydroxylase GN=FL OS=Petunia hybrida (Petunia) PE=2 SV=1
TEA014951.1_gene	tr|O04395|FLS_MATIN	6.14661e-36	96/304(31.58)	133	Flavonol synthase/flavanone 3-hydroxylase (Fragment) OS=Matthiola incana (Common stock) PE=2 SV=1
TEA016601.1_gene	tr|Q07512|FLS_PETHY	6.94986e-159	241/340(70.88)	452	Flavonol synthase/flavanone 3-hydroxylase GN=FL OS=Petunia hybrida (Petunia) PE=2 SV=1
TEA023946.1_gene	tr|Q7XZQ6|FLS_PETCR	1.73979e-50	115/355(32.39)	174	Flavonol synthase/flavanone 3-hydroxylase GN=FLS OS=Petroselinum crispum (Parsley) PE=1 SV=1
TEA028622.1_gene	tr|O04395|FLS_MATIN	2.92856e-40	100/302(33.11)	145	Flavonol synthase/flavanone 3-hydroxylase (Fragment) OS=Matthiola incana (Common stock) PE=2 SV=1
TEA034025.1_gene	tr|Q7XZQ6|FLS_PETCR	8.90545e-74	126/187(67.38)	229	Flavonol synthase/flavanone 3-hydroxylase GN=FLS OS=Petroselinum crispum (Parsley) PE=1 SV=1
Dihydroflavonol 4-reductase
TEA010588.1_gene	tr|Q9XES5|DFRA_MALDO	6.54927e-77	136/313(43.45)	247	Bifunctional dihydroflavonol 4-reductase/flavanone 4-reductase GN=DFR OS=Malus domestica (Apple) PE=1 SV=1
TEA022775.1_gene	tr|Q9XES5|DFRA_MALDO	1.34932e-49	111/308(36.04)	178	Bifunctional dihydroflavonol 4-reductase/flavanone 4-reductase GN=DFR OS=Malus domestica (Apple) PE=1 SV=1
TEA024762.1_gene	tr|Q9XES5|DFRA_MALDO	2.59112e-87	131/214(61.21)	275	Bifunctional dihydroflavonol 4-reductase/flavanone 4-reductase GN=DFR OS=Malus domestica (Apple) PE=1 SV=1
Flavonol synthase
Camellia_sinensis_newGene_21655	sp|Q9ZWQ9|FLS_CITUN	7.15326e-68	94/152(61.84)	216	Flavonol synthase/flavanone 3-hydroxylase OS=Citrus unshiu OX=55188 GN=FLS PE=1 SV=1
TEA006643.1_gene	tr|Q9ZWQ9|FLS_CITUN	6.50155e-127	176/336(52.38)	370	Flavonol synthase/flavanone 3-hydroxylase GN=FLS OS=Citrus unshiu (Satsuma mandarin) PE=1 SV=1
TEA010328.1_gene	tr|Q07512|FLS_PETHY	0	253/337(75.07)	543	Flavonol synthase/flavanone 3-hydroxylase GN=FL OS=Petunia hybrida (Petunia) PE=2 SV=1
TEA016601.1_gene	tr|Q07512|FLS_PETHY	6.94986e-159	241/340(70.88)	452	Flavonol synthase/flavanone 3-hydroxylase GN=FL OS=Petunia hybrida (Petunia) PE=2 SV=1
Anthocyanidin Synthase
TEA004906.1_gene	tr|P51091|LDOX_MALDO	9.05e-64	114/336(33.93)	210	Leucoanthocyanidin dioxygenase GN=ANS OS=Malus domestica (Apple) PE=2 SV=1
TEA010244.1_gene	tr|P51091|LDOX_MALDO	4.46e-32	60/168(35.71)	123	Leucoanthocyanidin dioxygenase GN=ANS OS=Malus domestica (Apple) PE=2 SV=1
TEA000503.1_gene	tr|P51091|LDOX_MALDO	4.79e-85	138/344(40.12)	265	Leucoanthocyanidin dioxygenase GN=ANS OS=Malus domestica (Apple) PE=2 SV=1
TEA013443.1_gene	tr|P51091|LDOX_MALDO	1.54e-78	135/343(39.36)	248	Leucoanthocyanidin dioxygenase GN=ANS OS=Malus domestica (Apple) PE=2 SV=1
Anthocyanidin reductase
Camellia_sinensis_newGene_20380	sp|Q5FB34|ANRCS_VITVI	1.27301e-08	28/73(38.36)	53	Anthocyanidin reductase ((2S)-flavan-3-ol-forming) OS=Vitis vinifera OX=29760 GN=ANR PE=1 SV=1
Camellia_sinensis_newGene_22304	sp|Q5FB34|ANRCS_VITVI	2.12557e-43	89/244(36.48)	142	Anthocyanidin reductase ((2S)-flavan-3-ol-forming) OS=Vitis vinifera OX=29760 GN=ANR PE=1 SV=1
Camellia_sinensis_newGene_37093	sp|D7U6G6|ANRPN_VITVI	8.2494e-63	90/113(79.65)	198	Anthocyanidin reductase ((2S)-flavan-3-ol-forming) OS=Vitis vinifera OX=29760 GN=ANR PE=3 SV=1
TEA009266.1_gene	tr|Q9SEV0|BAN_ARATH	1.06933e-144	201/330(60.91)	417	Anthocyanidin reductase GN=T13M11.8 OS=Arabidopsis thaliana (Mouse-ear cress) PE=1 SV=2
TEA022960.1_gene	tr|Q9SEV0|BAN_ARATH	2.92068e-151	216/335(64.48)	433	Anthocyanidin reductase GN=T13M11.8 OS=Arabidopsis thaliana (Mouse-ear cress) PE=1 SV=2
Leucoanthocyanidin reductase
TEA021535.1_gene	tr|Q84V83|LAR_DESUN	3.01381e-144	190/306(62.09)	419	Leucoanthocyanidin reductase GN=LAR OS=Desmodium uncinatum (Spanish clover) PE=1 SV=1
TEA026458.1_gene	tr|Q84V83|LAR_DESUN	4.36936e-158	214/320(66.88)	451	Leucoanthocyanidin reductase GN=LAR OS=Desmodium uncinatum (Spanish clover) PE=1 SV=1
TEA027582.1_gene	tr|Q84V83|LAR_DESUN	2.51993e-147	210/323(65.02)	424	Leucoanthocyanidin reductase GN=LAR OS=Desmodium uncinatum (Spanish clover) PE=1 SV=1
