# Supplementary material for: An Integrated Metabolome and Transcriptome Analysis Reveal the Regulation Mechanisms of Flavonoid Biosynthesis in a Purple Tea Plant Cultivar
Source: Front Plant Sci. 2022 May 19;13:880227. doi: 10.3389/fpls.2022.880227 (PMC9161209; doi:10.3389/fpls.2022.880227)
Supplement: Supplementary file 4 [file Table_4.XLSX]

## Sheet: Sheet1
Table S4. Correlation of differential metabolites and DEGs in flavonoids biosynthesis pathway
GeneName	Classified of Genes	Swiss-Prot_annotation	Symbol	Gene Log2(FC P VS G)	MetaName	Meta Log2(FC P vs G)	PCC	PCCP
TEA000858.1_gene	Signaling-related genes	E3 ubiquitin-protein ligase makorin GN=MKRN OS=Arabidopsis thaliana (Mouse-ear cress) PE=2 SV=1	MKRN	2.17357	Epigallocatechin gallate	meta_431	0.00791274	-0.900507
TEA000976.1_gene	Transcription factor-related genes	Transcription factor MYB12 GN=T30B22.24 OS=Arabidopsis thaliana (Mouse-ear cress) PE=2 SV=1	T30B22.24	2.2615	Epigallocatechin gallate	meta_431	0.00791274	-0.993604
TEA001106.1_gene	Transport-related genes	ABC transporter G family member 22 GN=F15M7.6 OS=Arabidopsis thaliana (Mouse-ear cress) PE=1 SV=1	F15M7.6	2.41758	Epigallocatechin gallate	meta_431	0.00791274	-0.955615
TEA001206.1_gene	Transcription factor-related genes	Transcription factor bHLH48 GN=MHK10.2 OS=Arabidopsis thaliana (Mouse-ear cress) PE=2 SV=1	MHK10.2	4.17575	Epigallocatechin gallate	meta_431	0.00791274	-0.980843
TEA001398.1_gene	Hormone-related genes	Ethylene-responsive transcription factor WIN1 GN=F9L1.31 OS=Arabidopsis thaliana (Mouse-ear cress) PE=2 SV=1	F9L1.31	8.44758	Epigallocatechin gallate	meta_431	0.00791274	-0.955282
TEA001523.1_gene	Transcription factor-related genes	Transcription factor IBH1 GN=MFL8.8 OS=Arabidopsis thaliana (Mouse-ear cress) PE=1 SV=1	MFL8.8	-3.2196	Epigallocatechin gallate	meta_431	0.00791274	0.919381
TEA001544.1_gene	Flavonoid biosynthesis-related genes	Cytochrome P450 76C4 GN=CYP76C4 OS=Arabidopsis thaliana (Mouse-ear cress) PE=3 SV=1	CYP76C4	-6.19017	Epigallocatechin gallate	meta_431	0.00791274	0.953712
TEA001604.1_gene	Hormone-related genes	Ethylene-responsive transcription factor ERF114 GN=ERF114 OS=Arabidopsis thaliana (Mouse-ear cress) PE=2 SV=1	ERF114	-4.58809	Epigallocatechin gallate	meta_431	0.00791274	0.947208
TEA001731.1_gene	Hormone-related genes	Ethylene-responsive transcription factor CRF4 GN=T13J8.60 OS=Arabidopsis thaliana (Mouse-ear cress) PE=1 SV=2	T13J8.60	2.07674	Epigallocatechin gallate	meta_431	0.00791274	-0.929445
TEA001808.1_gene	Flavonoid biosynthesis-related genes	Acetyl-CoA-benzylalcohol acetyltransferase GN=BEAT OS=Clarkia breweri (Fairy fans) PE=1 SV=1	BEAT	5.53203	Epigallocatechin gallate	meta_431	0.00791274	-0.914739
TEA001941.1_gene	Transcription factor-related genes	Transcription repressor OFP8 GN=OFP8 OS=Arabidopsis thaliana (Mouse-ear cress) PE=2 SV=1	OFP8	-6.65127	Epigallocatechin gallate	meta_431	0.00791274	0.952282
TEA002102.1_gene	Transcription factor-related genes	Nuclear transcription factor Y subunit C-9 GN=F7G19.16 OS=Arabidopsis thaliana (Mouse-ear cress) PE=2 SV=1	F7G19.16	-2.53849	Epigallocatechin gallate	meta_431	0.00791274	0.986211
TEA002126.1_gene	Hormone-related genes	Auxin-binding protein ABP19a (Precursor) GN=ABP19A OS=Prunus persica (Peach) PE=3 SV=1	ABP19A	7.27448	Epigallocatechin gallate	meta_431	0.00791274	-0.964592
TEA002164.1_gene	Signaling-related genes	E3 ubiquitin-protein ligase ATL4 GN=F27H5_10 OS=Arabidopsis thaliana (Mouse-ear cress) PE=1 SV=1	F27H5_10	4.4701	Epigallocatechin gallate	meta_431	0.00791274	-0.983964
TEA002399.1_gene	Transcription factor-related genes	Transcription factor MYB86 GN=F21E10.4 OS=Arabidopsis thaliana (Mouse-ear cress) PE=2 SV=1	F21E10.4	3.93629	Epigallocatechin gallate	meta_431	0.00791274	-0.987048
TEA002415.1_gene	Transport-related genes	ABC transporter B family member 2 (Precursor) GN=F20B18.70 OS=Arabidopsis thaliana (Mouse-ear cress) PE=1 SV=3	F20B18.70	3.34133	Epigallocatechin gallate	meta_431	0.00791274	-0.988092
TEA002418.1_gene	Flavonoid biosynthesis-related genes	7-deoxyloganetin glucosyltransferase GN=UGT85A24 OS=Gardenia jasminoides (Cape jasmine) PE=1 SV=1	UGT85A24	2.35992	Epigallocatechin gallate	meta_431	0.00791274	-0.976842
TEA002676.1_gene	Transport-related genes	ABC transporter G family member 31 GN=F23F1.14 OS=Arabidopsis thaliana (Mouse-ear cress) PE=1 SV=1	F23F1.14	-5.45785	Epigallocatechin gallate	meta_431	0.00791274	0.991958
TEA003052.1_gene	Hormone-related genes	Ethylene-responsive transcription factor ERF114 GN=ERF114 OS=Arabidopsis thaliana (Mouse-ear cress) PE=2 SV=1	ERF114	-5.79987	Epigallocatechin gallate	meta_431	0.00791274	0.971176
TEA003064.1_gene	Transport-related genes	ABC transporter B family member 2 (Precursor) GN=F20B18.70 OS=Arabidopsis thaliana (Mouse-ear cress) PE=1 SV=3	F20B18.70	7.05049	Epigallocatechin gallate	meta_431	0.00791274	-0.960751
TEA003334.1_gene	Transcription factor-related genes	Transcription factor LUX GN=F12A12.160 OS=Arabidopsis thaliana (Mouse-ear cress) PE=1 SV=1	F12A12.160	4.84475	Epigallocatechin gallate	meta_431	0.00791274	-0.973305
TEA003794.1_gene	Transcription factor-related genes	Transcription factor LUX GN=F12A12.160 OS=Arabidopsis thaliana (Mouse-ear cress) PE=1 SV=1	F12A12.160	2.54934	Epigallocatechin gallate	meta_431	0.00791274	-0.963678
TEA003805.1_gene	Flavonoid biosynthesis-related genes	Flavonoid 3&apos;,5&apos;-hydroxylase 1 GN=CYP75A1 OS=Petunia hybrida (Petunia) PE=2 SV=1	CYP75A1	-2.39334	Epigallocatechin gallate	meta_431	0.00791274	0.962893
TEA003831.1_gene	Transport-related genes	Probable inorganic phosphate transporter 1-9 GN=PHT1-9 OS=Arabidopsis thaliana (Mouse-ear cress) PE=2 SV=1	PHT1-9	-3.69317	Epigallocatechin gallate	meta_431	0.00791274	0.902103
TEA003908.1_gene	Hormone-related genes	Auxin transporter-like protein 3 GN=LAX3 OS=Medicago truncatula (Barrel medic) PE=2 SV=1	LAX3	2.8948	Epigallocatechin gallate	meta_431	0.00791274	-0.99134
TEA003971.1_gene	Signaling-related genes	E3 ubiquitin-protein ligase At4g11680 GN=At4g11680 OS=Arabidopsis thaliana (Mouse-ear cress) PE=2 SV=1	At4g11680	2.44957	Epigallocatechin gallate	meta_431	0.00791274	-0.957304
TEA004486.1_gene	Flavonoid biosynthesis-related genes	UDP-glycosyltransferase 74B1 GN=UGT74B1 OS=Arabidopsis thaliana (Mouse-ear cress) PE=1 SV=1	UGT74B1	3.04376	Epigallocatechin gallate	meta_431	0.00791274	-0.976678
TEA004508.1_gene	Flavonoid biosynthesis-related genes	Cytochrome P450 78A3 GN=CYP78A3 OS=Glycine max (Soybean) PE=2 SV=1	CYP78A3	-5.17397	Epigallocatechin gallate	meta_431	0.00791274	0.930867
TEA004629.1_gene	Transport-related genes	Polyol transporter 5 GN=PLT5 OS=Arabidopsis thaliana (Mouse-ear cress) PE=1 SV=2	PLT5	-4.0096	Epigallocatechin gallate	meta_431	0.00791274	0.968828
TEA004680.1_gene	TF-related genes	GATA transcription factor 9 GN=GATA9 OS=Arabidopsis thaliana (Mouse-ear cress) PE=2 SV=1	GATA9	5.20132	Epigallocatechin gallate	meta_431	0.00791274	-0.936006
TEA004707.1_gene	Transcription factor-related genes	Transcription factor BPE GN=T30E16.21 OS=Arabidopsis thaliana (Mouse-ear cress) PE=2 SV=1	T30E16.21	2.54687	Epigallocatechin gallate	meta_431	0.00791274	-0.991767
TEA004834.1_gene	Flavonoid biosynthesis-related genes	UDP-glycosyltransferase 74F2 GN=F18O19.7 OS=Arabidopsis thaliana (Mouse-ear cress) PE=1 SV=1	F18O19.7	-4.46549	Epigallocatechin gallate	meta_431	0.00791274	0.992235
TEA005008.1_gene	Flavonoid biosynthesis-related genes	UDP-glycosyltransferase 73C3 GN=UGT73C3 OS=Arabidopsis thaliana (Mouse-ear cress) PE=2 SV=1	UGT73C3	-2.11041	Epigallocatechin gallate	meta_431	0.00791274	0.964548
TEA005142.1_gene	Transcription factor-related genes	WRKY transcription factor 6 GN=WRKY6 OS=Arabidopsis thaliana (Mouse-ear cress) PE=1 SV=1	WRKY6	-4.20596	Epigallocatechin gallate	meta_431	0.00791274	0.964574
TEA005596.1_gene	Transport-related genes	GABA transporter 1 GN=T23G18.9 OS=Arabidopsis thaliana (Mouse-ear cress) PE=1 SV=1	T23G18.9	-2.2606	Epigallocatechin gallate	meta_431	0.00791274	0.978126
TEA006010.1_gene	Transcription factor-related genes	Transcription factor bHLH62 GN=F21O3.5 OS=Arabidopsis thaliana (Mouse-ear cress) PE=2 SV=1	F21O3.5	2.22433	Epigallocatechin gallate	meta_431	0.00791274	-0.948922
TEA006182.1_gene	Hormone-related genes	Ethylene-responsive transcription factor 4 GN=ERF4 OS=Nicotiana sylvestris (Wood tobacco) PE=2 SV=1	ERF4	2.06708	Epigallocatechin gallate	meta_431	0.00791274	-0.943844
TEA006379.1_gene	Hormone-related genes	Auxin-responsive protein IAA16 GN=IAA16 OS=Arabidopsis thaliana (Mouse-ear cress) PE=1 SV=1	IAA16	-5.93401	Epigallocatechin gallate	meta_431	0.00791274	0.941496
TEA006586.1_gene	TF-related genes	Probable WRKY transcription factor 75 GN=WRKY75 OS=Arabidopsis thaliana (Mouse-ear cress) PE=2 SV=1	WRKY75	-7.21043	Epigallocatechin gallate	meta_431	0.00791274	0.990437
TEA006592.1_gene	Transcription factor-related genes	Nuclear transcription factor Y subunit C-5 GN=NFYC5 OS=Arabidopsis thaliana (Mouse-ear cress) PE=2 SV=1	NFYC5	2.67193	Epigallocatechin gallate	meta_431	0.00791274	-0.957136
TEA006643.1_gene	Flavonoid biosynthesis-related genes	Flavonol synthase/flavanone 3-hydroxylase GN=FLS OS=Citrus unshiu (Satsuma mandarin) PE=1 SV=1	FLS	3.03214	Epigallocatechin gallate	meta_431	0.00791274	-0.962656
TEA006672.1_gene	Flavonoid biosynthesis-related genes	Cytochrome P450 714C2 GN=OsJ_35025 OS=Oryza sativa subsp. japonica (Rice) PE=2 SV=1	OsJ_35025	-4.71635	Epigallocatechin gallate	meta_431	0.00791274	0.905271
TEA006699.1_gene	Flavonoid biosynthesis-related genes	UDP-glycosyltransferase 87A1 GN=UGT87A1 OS=Arabidopsis thaliana (Mouse-ear cress) PE=2 SV=1	UGT87A1	-2.41326	Epigallocatechin gallate	meta_431	0.00791274	0.944494
TEA006704.1_gene	Flavonoid biosynthesis-related genes	UDP-glycosyltransferase 87A2 GN=UGT87A2 OS=Arabidopsis thaliana (Mouse-ear cress) PE=1 SV=1	UGT87A2	4.22887	Epigallocatechin gallate	meta_431	0.00791274	-0.982799
TEA006724.1_gene	Hormone-related genes	Auxin-induced protein 22B GN=AUX22B OS=Vigna radiata var. radiata (Mung bean) PE=2 SV=1	AUX22B	3.28106	Epigallocatechin gallate	meta_431	0.00791274	-0.974152
TEA007092.1_gene	Flavonoid biosynthesis-related genes	Isoflavone 2&apos;-hydroxylase GN=CYP81E1 OS=Glycyrrhiza echinata (Licorice) PE=1 SV=2	CYP81E1	-3.39357	Epigallocatechin gallate	meta_431	0.00791274	0.969248
TEA007093.1_gene	Flavonoid biosynthesis-related genes	Isoflavone 2&apos;-hydroxylase GN=CYP81E1 OS=Glycyrrhiza echinata (Licorice) PE=1 SV=2	CYP81E1	-4.35082	Epigallocatechin gallate	meta_431	0.00791274	0.915505
TEA007280.1_gene	TF-related genes	GATA transcription factor 15 GN=GATA15 OS=Arabidopsis thaliana (Mouse-ear cress) PE=2 SV=2	GATA15	3.04865	Epigallocatechin gallate	meta_431	0.00791274	-0.971096
TEA007439.1_gene	Transport-related genes	Cationic amino acid transporter 6, chloroplastic (Precursor) GN=CAT6 OS=Arabidopsis thaliana (Mouse-ear cress) PE=2 SV=1	CAT6	-3.9883	Epigallocatechin gallate	meta_431	0.00791274	0.929495
TEA007463.1_gene	Flavonoid biosynthesis-related genes	Cytochrome P450 704C1 GN=CYP704C1 OS=Pinus taeda (Loblolly pine) PE=2 SV=1	CYP704C1	2.21129	Epigallocatechin gallate	meta_431	0.00791274	-0.963289
TEA007515.1_gene	Transcription factor-related genes	Trihelix transcription factor GTL2 GN=At5g28300 OS=Arabidopsis thaliana (Mouse-ear cress) PE=2 SV=1	At5g28300	6.40648	Epigallocatechin gallate	meta_431	0.00791274	-0.982116
TEA007736.1_gene	Transport-related genes	ABC transporter G family member 11 GN=At1g17840 OS=Arabidopsis thaliana (Mouse-ear cress) PE=1 SV=1	At1g17840	-7.0462	Epigallocatechin gallate	meta_431	0.00791274	0.972416
TEA007813.1_gene	Flavonoid biosynthesis-related genes	7-deoxyloganetin glucosyltransferase GN=UGT85A23 OS=Catharanthus roseus (Madagascar periwinkle) PE=1 SV=1	UGT85A23	-2.91574	Epigallocatechin gallate	meta_431	0.00791274	0.966892
TEA007876.1_gene	Signaling-related genes	E3 ubiquitin-protein ligase XBAT32 GN=XBAT32 OS=Arabidopsis thaliana (Mouse-ear cress) PE=1 SV=1	XBAT32	3.54775	Epigallocatechin gallate	meta_431	0.00791274	-0.965118
TEA007911.1_gene	Hormone-related genes	ABSCISIC ACID-INSENSITIVE 5-like protein 5 GN=T2P3 OS=Arabidopsis thaliana (Mouse-ear cress) PE=1 SV=1	T2P3	-2.04462	Epigallocatechin gallate	meta_431	0.00791274	0.966433
TEA008132.1_gene	TF-related genes	Probable WRKY transcription factor 40 GN=WRKY40 OS=Arabidopsis thaliana (Mouse-ear cress) PE=1 SV=1	WRKY40	-4.89551	Epigallocatechin gallate	meta_431	0.00791274	0.90418
TEA008168.1_gene	Transcription factor-related genes	Transcription factor GLABRA 3 GN=At5g41315 OS=Arabidopsis thaliana (Mouse-ear cress) PE=1 SV=1	At5g41315	3.10604	Epigallocatechin gallate	meta_431	0.00791274	-0.99502
TEA008194.1_gene	Flavonoid biosynthesis-related genes	Cytochrome P450 81D11 GN=CYP81D11 OS=Arabidopsis thaliana (Mouse-ear cress) PE=2 SV=1	CYP81D11	-2.56929	Epigallocatechin gallate	meta_431	0.00791274	0.950826
TEA008380.1_gene	Transcription factor-related genes	Putative NAC domain-containing protein 94 GN=ANAC094 OS=Arabidopsis thaliana (Mouse-ear cress) PE=3 SV=1	ANAC094	2.2383	Epigallocatechin gallate	meta_431	0.00791274	-0.908158
TEA008512.1_gene	Transcription factor-related genes	Transcription factor bHLH147 GN=K14A17.17 OS=Arabidopsis thaliana (Mouse-ear cress) PE=1 SV=1	K14A17.17	2.43227	Epigallocatechin gallate	meta_431	0.00791274	-0.972185
TEA008526.1_gene	Flavonoid biosynthesis-related genes	Cytochrome P450 82C4 GN=CYP82C4 OS=Arabidopsis thaliana (Mouse-ear cress) PE=2 SV=1	CYP82C4	-3.40119	Epigallocatechin gallate	meta_431	0.00791274	0.99061
TEA008545.1_gene	Flavonoid biosynthesis-related genes	7-deoxyloganetic acid glucosyltransferase GN=UGT709C2 OS=Catharanthus roseus (Madagascar periwinkle) PE=1 SV=1	UGT709C2	-2.95565	Epigallocatechin gallate	meta_431	0.00791274	0.955493
TEA008613.1_gene	Transcription factor-related genes	NAC domain-containing protein 90 GN=NAC090 OS=Arabidopsis thaliana (Mouse-ear cress) PE=2 SV=1	NAC090	-2.91842	Epigallocatechin gallate	meta_431	0.00791274	0.95357
TEA008833.1_gene	Transport-related genes	Putative potassium transporter 8 GN=OsJ_10761 OS=Oryza sativa subsp. japonica (Rice) PE=3 SV=2	OsJ_10761	7.34101	Epigallocatechin gallate	meta_431	0.00791274	-0.962351
TEA008872.1_gene	Transport-related genes	Boron transporter 4 GN=BOR4 OS=Arabidopsis thaliana (Mouse-ear cress) PE=2 SV=1	BOR4	-3.41043	Epigallocatechin gallate	meta_431	0.00791274	0.901704
TEA008897.1_gene	Flavonoid biosynthesis-related genes	UDP-glycosyltransferase 73C3 GN=UGT73C3 OS=Arabidopsis thaliana (Mouse-ear cress) PE=2 SV=1	UGT73C3	-2.17828	Epigallocatechin gallate	meta_431	0.00791274	0.969481
TEA008907.1_gene	Flavonoid biosynthesis-related genes	UDP-glycosyltransferase 71B6 GN=UGT71B6 OS=Arabidopsis thaliana (Mouse-ear cress) PE=1 SV=1	UGT71B6	-3.63121	Epigallocatechin gallate	meta_431	0.00791274	0.982801
TEA009062.1_gene	Hormone-related genes	Auxin efflux carrier component 1 GN=PIN1 OS=Arabidopsis thaliana (Mouse-ear cress) PE=1 SV=1	PIN1	4.59	Epigallocatechin gallate	meta_431	0.00791274	-0.987631
TEA009090.1_gene	Hormone-related genes	Auxin transporter-like protein 2 GN=LAX2 OS=Medicago truncatula (Barrel medic) PE=2 SV=1	LAX2	2.39129	Epigallocatechin gallate	meta_431	0.00791274	-0.937615
TEA009266.1_gene	Flavonoid biosynthesis-related genes	Anthocyanidin reductase GN=T13M11.8 OS=Arabidopsis thaliana (Mouse-ear cress) PE=1 SV=2	T13M11.8	3.31481	Epigallocatechin gallate	meta_431	0.00791274	-0.980521
TEA009412.1_gene	Transcription factor-related genes	Transcription factor MYB12 GN=T30B22.24 OS=Arabidopsis thaliana (Mouse-ear cress) PE=2 SV=1	T30B22.24	3.17311	Epigallocatechin gallate	meta_431	0.00791274	-0.989531
TEA009553.1_gene	Flavonoid biosynthesis-related genes	Cytochrome P450 94A1 GN=CYP94A1 OS=Vicia sativa (Spring vetch) PE=2 SV=2	CYP94A1	-2.23125	Epigallocatechin gallate	meta_431	0.00791274	0.980065
TEA009572.1_gene	Flavonoid biosynthesis-related genes	Cytochrome P450 734A1 GN=F18A8.8 OS=Arabidopsis thaliana (Mouse-ear cress) PE=2 SV=1	F18A8.8	-3.33072	Epigallocatechin gallate	meta_431	0.00791274	0.927427
TEA009726.1_gene	Transcription factor-related genes	Transcription factor IBH1 GN=MFL8.8 OS=Arabidopsis thaliana (Mouse-ear cress) PE=1 SV=1	MFL8.8	-3.4537	Epigallocatechin gallate	meta_431	0.00791274	0.978849
TEA009729.1_gene	Flavonoid biosynthesis-related genes	UDP-glycosyltransferase 83A1 GN=UGT83A1 OS=Arabidopsis thaliana (Mouse-ear cress) PE=2 SV=1	UGT83A1	2.52911	Epigallocatechin gallate	meta_431	0.00791274	-0.990207
TEA009737.1_gene	Flavonoid biosynthesis-related genes	Flavonol synthase/flavanone 3-hydroxylase GN=FLS OS=Citrus unshiu (Satsuma mandarin) PE=1 SV=1	FLS	2.25795	Epigallocatechin gallate	meta_431	0.00791274	-0.955764
TEA009875.1_gene	Signaling-related genes	Early light-induced protein 1, chloroplastic (Precursor) GN=ELIP1 OS=Arabidopsis thaliana (Mouse-ear cress) PE=1 SV=1	ELIP1	-3.96541	Epigallocatechin gallate	meta_431	0.00791274	0.950664
TEA009907.1_gene	Transcription factor-related genes	WRKY transcription factor 6 GN=WRKY6 OS=Arabidopsis thaliana (Mouse-ear cress) PE=1 SV=1	WRKY6	-4.86373	Epigallocatechin gallate	meta_431	0.00791274	0.991831
TEA010041.1_gene	Transcription factor-related genes	NAC transcription factor 29 GN=At1g69490 OS=Arabidopsis thaliana (Mouse-ear cress) PE=2 SV=1	At1g69490	-2.30239	Epigallocatechin gallate	meta_431	0.00791274	0.968623
TEA010320.1_gene	Transcription factor-related genes	Transcription factor DIVARICATA GN=DIVARICATA OS=Antirrhinum majus (Garden snapdragon) PE=2 SV=1	DIVARICATA	2.34701	Epigallocatechin gallate	meta_431	0.00791274	-0.962878
TEA010328.1_gene	Flavonoid biosynthesis-related genes	Flavonol synthase/flavanone 3-hydroxylase GN=FL OS=Petunia hybrida (Petunia) PE=2 SV=1	FL	2.27573	Epigallocatechin gallate	meta_431	0.00791274	-0.987145
TEA010368.1_gene	Hormone-related genes	Ethylene-responsive transcription factor-like protein At4g13040 GN=At4g13040 OS=Arabidopsis thaliana (Mouse-ear cress) PE=2 SV=2	At4g13040	-2.38383	Epigallocatechin gallate	meta_431	0.00791274	0.947706
TEA010659.1_gene	Transcription factor-related genes	Transcription factor bHLH96 GN=T9N14.4 OS=Arabidopsis thaliana (Mouse-ear cress) PE=2 SV=1	T9N14.4	2.58127	Epigallocatechin gallate	meta_431	0.00791274	-0.9894
TEA010681.1_gene	Flavonoid biosynthesis-related genes	4-coumarate--CoA ligase-like 5 GN=F5M15.17 OS=Arabidopsis thaliana (Mouse-ear cress) PE=1 SV=2	F5M15.17	-2.04683	Epigallocatechin gallate	meta_431	0.00791274	0.937064
TEA010703.1_gene	Transport-related genes	ABC transporter I family member 17 GN=T23K23.21 OS=Arabidopsis thaliana (Mouse-ear cress) PE=2 SV=1	T23K23.21	3.18778	Epigallocatechin gallate	meta_431	0.00791274	-0.985325
TEA010793.1_gene	Transcription factor-related genes	WRKY transcription factor 6 GN=WRKY6 OS=Arabidopsis thaliana (Mouse-ear cress) PE=1 SV=1	WRKY6	-2.55546	Epigallocatechin gallate	meta_431	0.00791274	0.984523
TEA010937.1_gene	Transport-related genes	UDP-galactose transporter 2 GN=UDP-GALT2 OS=Arabidopsis thaliana (Mouse-ear cress) PE=2 SV=1	UDP-GALT2	2.93782	Epigallocatechin gallate	meta_431	0.00791274	-0.962799
TEA010984.1_gene	Flavonoid biosynthesis-related genes	Cytochrome P450 82C4 GN=CYP82C4 OS=Arabidopsis thaliana (Mouse-ear cress) PE=2 SV=1	CYP82C4	-2.01982	Epigallocatechin gallate	meta_431	0.00791274	0.980005
TEA011000.1_gene	Flavonoid biosynthesis-related genes	Cytochrome P450 82C2 GN=CYP82C2 OS=Arabidopsis thaliana (Mouse-ear cress) PE=2 SV=2	CYP82C2	-2.12098	Epigallocatechin gallate	meta_431	0.00791274	0.975948
TEA011002.1_gene	Hormone-related genes	Auxin-binding protein ABP19a (Precursor) GN=ABP19A OS=Prunus persica (Peach) PE=3 SV=1	ABP19A	-2.53337	Epigallocatechin gallate	meta_431	0.00791274	0.974802
TEA011057.1_gene	Hormone-related genes	Ethylene-responsive transcription factor 5 GN=ERF5 OS=Nicotiana tabacum (Common tobacco) PE=2 SV=1	ERF5	3.11853	Epigallocatechin gallate	meta_431	0.00791274	-0.932136
TEA011129.1_gene	Flavonoid biosynthesis-related genes	Cytochrome P450 71A1 GN=CYP71A1 OS=Persea americana (Avocado) PE=1 SV=2	CYP71A1	-2.37084	Epigallocatechin gallate	meta_431	0.00791274	0.978437
TEA011479.1_gene	TF-related genes	AP2/ERF and B3 domain-containing transcription factor RAV1 GN=RAV1 OS=Arabidopsis thaliana (Mouse-ear cress) PE=1 SV=1	RAV1	-2.09978	Epigallocatechin gallate	meta_431	0.00791274	0.926675
TEA011574.1_gene	Flavonoid biosynthesis-related genes	Cytochrome P450 71A6 (Fragment) GN=CYP71A6 OS=Nepeta racemosa (Catmint) PE=2 SV=1	CYP71A6	-3.21164	Epigallocatechin gallate	meta_431	0.00791274	0.961711
TEA012091.1_gene	Transport-related genes	Copper transport protein ATX1 GN=ATX1 OS=Arabidopsis thaliana (Mouse-ear cress) PE=1 SV=1	ATX1	6.77225	Epigallocatechin gallate	meta_431	0.00791274	-0.978373
TEA012420.1_gene	Signaling-related genes	E3 ubiquitin-protein ligase RMA1H1 GN=RMA1H1 OS=Capsicum annuum (Bell pepper) PE=1 SV=1	RMA1H1	-3.71622	Epigallocatechin gallate	meta_431	0.00791274	0.96865
TEA012462.1_gene	Flavonoid biosynthesis-related genes	Cytochrome P450 94A1 GN=CYP94A1 OS=Vicia sativa (Spring vetch) PE=2 SV=2	CYP94A1	-2.13204	Epigallocatechin gallate	meta_431	0.00791274	0.96801
TEA013055.1_gene	Transcription factor-related genes	Transcription factor TCP20 GN=MOJ10.8 OS=Arabidopsis thaliana (Mouse-ear cress) PE=1 SV=1	MOJ10.8	-2.77006	Epigallocatechin gallate	meta_431	0.00791274	0.905181
TEA013264.1_gene	Transcription factor-related genes	Transcription factor IBH1 GN=OSJNBa0015K02.11 OS=Oryza sativa subsp. japonica (Rice) PE=1 SV=2	OSJNBa0015K02.11	4.97922	Epigallocatechin gallate	meta_431	0.00791274	-0.923884
TEA013292.1_gene	Hormone-related genes	Ethylene-responsive transcription factor 12 GN=F3M18.21 OS=Arabidopsis thaliana (Mouse-ear cress) PE=2 SV=1	F3M18.21	-2.19048	Epigallocatechin gallate	meta_431	0.00791274	0.970356
TEA013315.1_gene	Flavonoid biosynthesis-related genes	Flavonoid 3&apos;,5&apos;-hydroxylase 2 GN=CYP75A3 OS=Petunia hybrida (Petunia) PE=2 SV=1	CYP75A3	5.242	Epigallocatechin gallate	meta_431	0.00791274	-0.953435
TEA013358.1_gene	Flavonoid biosynthesis-related genes	Uncharacterized acetyltransferase At3g50280 GN=At3g50280 OS=Arabidopsis thaliana (Mouse-ear cress) PE=3 SV=1	At3g50280	-2.28645	Epigallocatechin gallate	meta_431	0.00791274	0.918205
TEA013401.1_gene	Transport-related genes	ABC transporter G family member 15 GN=MSA6.13 OS=Arabidopsis thaliana (Mouse-ear cress) PE=2 SV=2	MSA6.13	2.68041	Epigallocatechin gallate	meta_431	0.00791274	-0.964944
TEA013413.1_gene	Transport-related genes	ABC transporter G family member 6 GN=MSH12.4 OS=Arabidopsis thaliana (Mouse-ear cress) PE=2 SV=1	MSH12.4	-3.11084	Epigallocatechin gallate	meta_431	0.00791274	0.991208
TEA013461.1_gene	Transport-related genes	Polyol transporter 5 GN=PLT5 OS=Arabidopsis thaliana (Mouse-ear cress) PE=1 SV=2	PLT5	-3.68619	Epigallocatechin gallate	meta_431	0.00791274	0.981657
TEA013501.1_gene	Transcription factor-related genes	Transcription factor RF2b GN=RF2b OS=Oryza sativa subsp. japonica (Rice) PE=1 SV=1	RF2b	3.64877	Epigallocatechin gallate	meta_431	0.00791274	-0.94991
TEA013548.1_gene	Transcription factor-related genes	NAC domain-containing protein 8 GN=NAC008 OS=Arabidopsis thaliana (Mouse-ear cress) PE=2 SV=1	NAC008	3.39685	Epigallocatechin gallate	meta_431	0.00791274	-0.985439
TEA013785.1_gene	TF-related genes	GATA transcription factor 8 GN=GATA8 OS=Arabidopsis thaliana (Mouse-ear cress) PE=2 SV=1	GATA8	6.46154	Epigallocatechin gallate	meta_431	0.00791274	-0.974005
TEA013839.1_gene	Transcription factor-related genes	Transcription factor UNE12 GN=T10P11.13 OS=Arabidopsis thaliana (Mouse-ear cress) PE=2 SV=2	T10P11.13	-2.15822	Epigallocatechin gallate	meta_431	0.00791274	0.978334
TEA013843.1_gene	Hormone-related genes	Auxin-induced protein 22D GN=AUX22D OS=Vigna radiata var. radiata (Mung bean) PE=2 SV=1	AUX22D	-3.02593	Epigallocatechin gallate	meta_431	0.00791274	0.980837
TEA013923.1_gene	Flavonoid biosynthesis-related genes	Anthocyanidin 5,3-O-glucosyltransferase GN=RhGT1 OS=Rosa hybrid cultivar PE=2 SV=1	RhGT1	-2.92869	Epigallocatechin gallate	meta_431	0.00791274	0.983046
TEA013947.1_gene	Transport-related genes	Probable boron transporter 2 GN=BOR2 OS=Arabidopsis thaliana (Mouse-ear cress) PE=2 SV=1	BOR2	3.445	Epigallocatechin gallate	meta_431	0.00791274	-0.978901
TEA014081.1_gene	Flavonoid biosynthesis-related genes	UDP-glycosyltransferase 74E2 GN=UGT74E2 OS=Arabidopsis thaliana (Mouse-ear cress) PE=1 SV=1	UGT74E2	-2.74633	Epigallocatechin gallate	meta_431	0.00791274	0.982712
TEA014428.1_gene	Transport-related genes	ABC transporter B family member 19 GN=MLD15.2 OS=Arabidopsis thaliana (Mouse-ear cress) PE=1 SV=1	MLD15.2	4.18992	Epigallocatechin gallate	meta_431	0.00791274	-0.984264
TEA014658.1_gene	Flavonoid biosynthesis-related genes	Cytochrome P450 76C1 GN=CYP76C1 OS=Arabidopsis thaliana (Mouse-ear cress) PE=2 SV=1	CYP76C1	-2.53314	Epigallocatechin gallate	meta_431	0.00791274	0.981714
TEA014777.1_gene	Transcription factor-related genes	NAC transcription factor 25 GN=At1g61110 OS=Arabidopsis thaliana (Mouse-ear cress) PE=2 SV=1	At1g61110	-5.27987	Epigallocatechin gallate	meta_431	0.00791274	0.985806
TEA015126.1_gene	Transport-related genes	Polyol transporter 5 GN=PLT5 OS=Arabidopsis thaliana (Mouse-ear cress) PE=1 SV=2	PLT5	-3.99472	Epigallocatechin gallate	meta_431	0.00791274	0.92184
TEA015127.1_gene	Flavonoid biosynthesis-related genes	2-hydroxyisoflavanone dehydratase GN=HIDM OS=Glycyrrhiza echinata (Licorice) PE=1 SV=1	HIDM	-4.56349	Epigallocatechin gallate	meta_431	0.00791274	0.934855
TEA015243.1_gene	Transport-related genes	Oligopeptide transporter 3 GN=OPT3 OS=Arabidopsis thaliana (Mouse-ear cress) PE=2 SV=3	OPT3	-2.21045	Epigallocatechin gallate	meta_431	0.00791274	0.974808
TEA015433.1_gene	Transcription factor-related genes	Transcription factor MYB86 GN=F21E10.4 OS=Arabidopsis thaliana (Mouse-ear cress) PE=2 SV=1	F21E10.4	3.57637	Epigallocatechin gallate	meta_431	0.00791274	-0.921052
TEA015646.1_gene	Flavonoid biosynthesis-related genes	Cytochrome P450 86A8 GN=F4I18.5 OS=Arabidopsis thaliana (Mouse-ear cress) PE=2 SV=1	F4I18.5	6.95399	Epigallocatechin gallate	meta_431	0.00791274	-0.970519
TEA015978.1_gene	Transcription factor-related genes	Transcription factor TCP4 GN=K15M2.17 OS=Arabidopsis thaliana (Mouse-ear cress) PE=2 SV=1	K15M2.17	2.15601	Epigallocatechin gallate	meta_431	0.00791274	-0.987122
TEA016054.1_gene	Transport-related genes	Cationic amino acid transporter 1 GN=F7J7.60 OS=Arabidopsis thaliana (Mouse-ear cress) PE=1 SV=1	F7J7.60	-2.563	Epigallocatechin gallate	meta_431	0.00791274	0.991219
TEA016123.1_gene	TF-related genes	GATA transcription factor 4 GN=GATA4 OS=Arabidopsis thaliana (Mouse-ear cress) PE=2 SV=1	GATA4	6.10117	Epigallocatechin gallate	meta_431	0.00791274	-0.943929
TEA016178.1_gene	Flavonoid biosynthesis-related genes	UDP-glycosyltransferase 88A1 GN=UGT88A1 OS=Arabidopsis thaliana (Mouse-ear cress) PE=2 SV=1	UGT88A1	-2.90992	Epigallocatechin gallate	meta_431	0.00791274	0.991022
TEA016378.1_gene	Transcription factor-related genes	Myb family transcription factor APL GN=APL OS=Arabidopsis thaliana (Mouse-ear cress) PE=2 SV=2	APL	2.8136	Epigallocatechin gallate	meta_431	0.00791274	-0.972219
TEA016454.1_gene	Flavonoid biosynthesis-related genes	UDP-glycosyltransferase 73C2 GN=UGT73C2 OS=Arabidopsis thaliana (Mouse-ear cress) PE=3 SV=1	UGT73C2	-3.78294	Epigallocatechin gallate	meta_431	0.00791274	0.946961
TEA016601.1_gene	Flavonoid biosynthesis-related genes	Flavonol synthase/flavanone 3-hydroxylase GN=FL OS=Petunia hybrida (Petunia) PE=2 SV=1	FL	3.12938	Epigallocatechin gallate	meta_431	0.00791274	-0.962962
TEA016649.1_gene	Transport-related genes	ABC transporter C family member 2 GN=T29F13.13 OS=Arabidopsis thaliana (Mouse-ear cress) PE=1 SV=2	T29F13.13	-2.01536	Epigallocatechin gallate	meta_431	0.00791274	0.964669
TEA016683.1_gene	Flavonoid biosynthesis-related genes	UDP-glycosyltransferase 74F2 GN=F18O19.7 OS=Arabidopsis thaliana (Mouse-ear cress) PE=1 SV=1	F18O19.7	-5.47016	Epigallocatechin gallate	meta_431	0.00791274	0.974588
TEA016685.1_gene	Flavonoid biosynthesis-related genes	UDP-glycosyltransferase 74F1 GN=UGT74F1 OS=Arabidopsis thaliana (Mouse-ear cress) PE=1 SV=1	UGT74F1	-6.50486	Epigallocatechin gallate	meta_431	0.00791274	0.97679
TEA016916.1_gene	TF-related genes	GATA transcription factor 26 GN=GATA26 OS=Arabidopsis thaliana (Mouse-ear cress) PE=2 SV=1	GATA26	-2.11655	Epigallocatechin gallate	meta_431	0.00791274	0.97777
TEA016938.1_gene	Transcription factor-related genes	Transcription factor bHLH63 GN=T4L20.110 OS=Arabidopsis thaliana (Mouse-ear cress) PE=1 SV=1	T4L20.110	3.25771	Epigallocatechin gallate	meta_431	0.00791274	-0.970786
TEA016973.1_gene	Flavonoid biosynthesis-related genes	Cytochrome P450 77A2 GN=CYP77A2 OS=Solanum melongena (Eggplant) PE=2 SV=1	CYP77A2	10.3048	Epigallocatechin gallate	meta_431	0.00791274	-0.937971
TEA016994.1_gene	Flavonoid biosynthesis-related genes	7-deoxyloganetin glucosyltransferase GN=UGT85A23 OS=Catharanthus roseus (Madagascar periwinkle) PE=1 SV=1	UGT85A23	-3.83378	Epigallocatechin gallate	meta_431	0.00791274	0.960204
TEA016995.1_gene	Flavonoid biosynthesis-related genes	7-deoxyloganetin glucosyltransferase GN=UGT85A24 OS=Gardenia jasminoides (Cape jasmine) PE=1 SV=1	UGT85A24	-4.77089	Epigallocatechin gallate	meta_431	0.00791274	0.988267
TEA017059.1_gene	Transport-related genes	Nucleobase-ascorbate transporter 2 GN=NAT2 OS=Arabidopsis thaliana (Mouse-ear cress) PE=2 SV=2	NAT2	3.89871	Epigallocatechin gallate	meta_431	0.00791274	-0.963267
TEA017070.1_gene	Transcription factor-related genes	Trihelix transcription factor GT-3a GN=T10O8.90 OS=Arabidopsis thaliana (Mouse-ear cress) PE=1 SV=1	T10O8.90	-3.3251	Epigallocatechin gallate	meta_431	0.00791274	0.939092
TEA017086.1_gene	Transcription factor-related genes	Transcription factor TGA5 GN=MOJ9.13 OS=Arabidopsis thaliana (Mouse-ear cress) PE=1 SV=2	MOJ9.13	2.44599	Epigallocatechin gallate	meta_431	0.00791274	-0.911166
TEA017247.1_gene	Signaling-related genes	E3 ubiquitin-protein ligase UPL2 GN=UPL2 OS=Arabidopsis thaliana (Mouse-ear cress) PE=1 SV=3	UPL2	4.06721	Epigallocatechin gallate	meta_431	0.00791274	-0.922275
TEA017261.1_gene	Transcription factor-related genes	NAC domain-containing protein 2 GN=T1N6.12 OS=Arabidopsis thaliana (Mouse-ear cress) PE=2 SV=2	T1N6.12	-3.01988	Epigallocatechin gallate	meta_431	0.00791274	0.917876
TEA017495.1_gene	Signaling-related genes	E3 ubiquitin-protein ligase RING1-like GN=At3g19950 OS=Arabidopsis thaliana (Mouse-ear cress) PE=1 SV=1	At3g19950	3.64264	Epigallocatechin gallate	meta_431	0.00791274	-0.970343
TEA017531.1_gene	Hormone-related genes	Ethylene-responsive transcription factor ERF071 GN=ERF071 OS=Arabidopsis thaliana (Mouse-ear cress) PE=2 SV=1	ERF071	2.16655	Epigallocatechin gallate	meta_431	0.00791274	-0.911394
TEA017592.1_gene	Hormone-related genes	Ethylene-responsive transcription factor ERF021 GN=ERF021 OS=Arabidopsis thaliana (Mouse-ear cress) PE=2 SV=1	ERF021	2.16887	Epigallocatechin gallate	meta_431	0.00791274	-0.957819
TEA017704.1_gene	Hormone-related genes	Ethylene-responsive transcription factor ERF118 GN=ERF118 OS=Arabidopsis thaliana (Mouse-ear cress) PE=2 SV=1	ERF118	2.80273	Epigallocatechin gallate	meta_431	0.00791274	-0.957122
TEA018010.1_gene	Transport-related genes	Putative glycerol-3-phosphate transporter 1 GN=At3g47420 OS=Arabidopsis thaliana (Mouse-ear cress) PE=2 SV=1	At3g47420	-3.20887	Epigallocatechin gallate	meta_431	0.00791274	0.987886
TEA018286.1_gene	Transcription factor-related genes	NAC domain-containing protein 8 GN=NAC008 OS=Arabidopsis thaliana (Mouse-ear cress) PE=2 SV=1	NAC008	3.62329	Epigallocatechin gallate	meta_431	0.00791274	-0.901157
TEA018400.1_gene	Flavonoid biosynthesis-related genes	UDP-glycosyltransferase 74F1 GN=UGT74F1 OS=Arabidopsis thaliana (Mouse-ear cress) PE=1 SV=1	UGT74F1	2.71912	Epigallocatechin gallate	meta_431	0.00791274	-0.921376
TEA018437.1_gene	Flavonoid biosynthesis-related genes	7-deoxyloganetin glucosyltransferase GN=UGT85A24 OS=Gardenia jasminoides (Cape jasmine) PE=1 SV=1	UGT85A24	-4.17843	Epigallocatechin gallate	meta_431	0.00791274	0.97067
TEA018441.1_gene	Flavonoid biosynthesis-related genes	7-deoxyloganetin glucosyltransferase GN=UGT85A24 OS=Gardenia jasminoides (Cape jasmine) PE=1 SV=1	UGT85A24	-3.41609	Epigallocatechin gallate	meta_431	0.00791274	0.9714
TEA018665.1_gene	Flavonoid biosynthesis-related genes	Chalcone synthase 3 GN=CHS3 OS=Camellia sinensis (Tea) PE=2 SV=1	CHS3	4.19073	Epigallocatechin gallate	meta_431	0.00791274	-0.982396
TEA018674.1_gene	Flavonoid biosynthesis-related genes	Cytochrome P450 72A15 GN=CYP72A15 OS=Arabidopsis thaliana (Mouse-ear cress) PE=2 SV=1	CYP72A15	-2.41556	Epigallocatechin gallate	meta_431	0.00791274	0.971326
TEA018766.1_gene	Transport-related genes	ABC transporter B family member 2 (Precursor) GN=F20B18.70 OS=Arabidopsis thaliana (Mouse-ear cress) PE=1 SV=3	F20B18.70	3.16741	Epigallocatechin gallate	meta_431	0.00791274	-0.964194
TEA018895.1_gene	Flavonoid biosynthesis-related genes	UDP-glycosyltransferase 73C4 GN=UGT73C4 OS=Arabidopsis thaliana (Mouse-ear cress) PE=2 SV=1	UGT73C4	-2.40405	Epigallocatechin gallate	meta_431	0.00791274	0.991009
TEA019162.1_gene	Flavonoid biosynthesis-related genes	UDP-glycosyltransferase 90A1 GN=UGT90A1 OS=Arabidopsis thaliana (Mouse-ear cress) PE=2 SV=1	UGT90A1	2.98065	Epigallocatechin gallate	meta_431	0.00791274	-0.972673
TEA019802.1_gene	Hormone-related genes	Auxin transporter-like protein 2 GN=LAX2 OS=Medicago truncatula (Barrel medic) PE=2 SV=1	LAX2	2.2247	Epigallocatechin gallate	meta_431	0.00791274	-0.981159
TEA019916.1_gene	Flavonoid biosynthesis-related genes	7-deoxyloganetin glucosyltransferase GN=UGT85A24 OS=Gardenia jasminoides (Cape jasmine) PE=1 SV=1	UGT85A24	3.38707	Epigallocatechin gallate	meta_431	0.00791274	-0.972705
TEA020004.1_gene	Flavonoid biosynthesis-related genes	Cytochrome P450 86A8 GN=F4I18.5 OS=Arabidopsis thaliana (Mouse-ear cress) PE=2 SV=1	F4I18.5	8.27433	Epigallocatechin gallate	meta_431	0.00791274	-0.971407
TEA020014.1_gene	Flavonoid biosynthesis-related genes	Cytochrome P450 82C4 GN=CYP82C4 OS=Arabidopsis thaliana (Mouse-ear cress) PE=2 SV=1	CYP82C4	-3.90752	Epigallocatechin gallate	meta_431	0.00791274	0.977855
TEA020034.1_gene	Transcription factor-related genes	Transcription factor MYB86 GN=F21E10.4 OS=Arabidopsis thaliana (Mouse-ear cress) PE=2 SV=1	F21E10.4	2.38733	Epigallocatechin gallate	meta_431	0.00791274	-0.92502
TEA020352.1_gene	Transcription factor-related genes	Transcription repressor KAN1 GN=MQK4.31 OS=Arabidopsis thaliana (Mouse-ear cress) PE=1 SV=1	MQK4.31	3.28504	Epigallocatechin gallate	meta_431	0.00791274	-0.984289
TEA020372.1_gene	Transcription factor-related genes	Nuclear transcription factor Y subunit A-2 GN=F18C1.4 OS=Arabidopsis thaliana (Mouse-ear cress) PE=2 SV=1	F18C1.4	-3.05036	Epigallocatechin gallate	meta_431	0.00791274	0.945791
TEA020448.1_gene	Signaling-related genes	E3 ubiquitin-protein ligase RHA1B GN=RHA1B OS=Arabidopsis thaliana (Mouse-ear cress) PE=2 SV=1	RHA1B	2.70418	Epigallocatechin gallate	meta_431	0.00791274	-0.986256
TEA020545.1_gene	TF-related genes	Probable WRKY transcription factor 30 GN=WRKY30 OS=Arabidopsis thaliana (Mouse-ear cress) PE=2 SV=1	WRKY30	-2.93577	Epigallocatechin gallate	meta_431	0.00791274	0.94991
TEA020548.1_gene	Transport-related genes	ABC transporter G family member 7 GN=F10A8.20 OS=Arabidopsis thaliana (Mouse-ear cress) PE=2 SV=1	F10A8.20	2.97359	Epigallocatechin gallate	meta_431	0.00791274	-0.989829
TEA020645.1_gene	Flavonoid biosynthesis-related genes	Cytochrome P450 78A5 GN=F21F23.15 OS=Arabidopsis thaliana (Mouse-ear cress) PE=2 SV=1	F21F23.15	-5.14739	Epigallocatechin gallate	meta_431	0.00791274	0.97616
TEA020893.1_gene	Transport-related genes	Nucleobase-ascorbate transporter 1 GN=NAT1 OS=Arabidopsis thaliana (Mouse-ear cress) PE=2 SV=1	NAT1	2.646	Epigallocatechin gallate	meta_431	0.00791274	-0.987311
TEA021512.1_gene	Flavonoid biosynthesis-related genes	Cytochrome P450 81D11 GN=CYP81D11 OS=Arabidopsis thaliana (Mouse-ear cress) PE=2 SV=1	CYP81D11	-3.81471	Epigallocatechin gallate	meta_431	0.00791274	0.980642
TEA021545.1_gene	Transcription factor-related genes	Transcription factor TCP12 GN=F14K14.9 OS=Arabidopsis thaliana (Mouse-ear cress) PE=2 SV=1	F14K14.9	-3.67233	Epigallocatechin gallate	meta_431	0.00791274	0.937381
TEA021852.1_gene	Transcription factor-related genes	Transcription repressor OFP12 GN=OFP12 OS=Arabidopsis thaliana (Mouse-ear cress) PE=1 SV=1	OFP12	3.61523	Epigallocatechin gallate	meta_431	0.00791274	-0.941512
TEA022035.1_gene	Transport-related genes	Oligopeptide transporter 4 GN=OPT4 OS=Arabidopsis thaliana (Mouse-ear cress) PE=1 SV=1	OPT4	2.77176	Epigallocatechin gallate	meta_431	0.00791274	-0.985777
TEA022238.1_gene	Flavonoid biosynthesis-related genes	Anthocyanidin 3-O-glucoside 2&apos;&apos;-O-glucosyltransferase GN=3GGT OS=Ipomoea nil (Japanese morning glory) PE=1 SV=1	3GGT	6.01374	Epigallocatechin gallate	meta_431	0.00791274	-0.990583
TEA022516.1_gene	Flavonoid biosynthesis-related genes	UDP-glycosyltransferase 89B1 GN=UGT89B1 OS=Arabidopsis thaliana (Mouse-ear cress) PE=2 SV=2	UGT89B1	-2.71717	Epigallocatechin gallate	meta_431	0.00791274	0.930854
TEA022528.1_gene	Transcription factor-related genes	Transcription factor BIM2 GN=T6L1.19 OS=Arabidopsis thaliana (Mouse-ear cress) PE=1 SV=1	T6L1.19	4.28504	Epigallocatechin gallate	meta_431	0.00791274	-0.968763
TEA022659.1_gene	Transport-related genes	ABC transporter G family member 1 GN=T16B24.1 OS=Arabidopsis thaliana (Mouse-ear cress) PE=2 SV=1	T16B24.1	4.68877	Epigallocatechin gallate	meta_431	0.00791274	-0.988182
TEA022710.1_gene	Flavonoid biosynthesis-related genes	UDP-glycosyltransferase 74F2 GN=F18O19.7 OS=Arabidopsis thaliana (Mouse-ear cress) PE=1 SV=1	F18O19.7	-2.62403	Epigallocatechin gallate	meta_431	0.00791274	0.923939
TEA022729.1_gene	Hormone-related genes	Ethylene-responsive transcription factor ERF011 GN=ERF011 OS=Arabidopsis thaliana (Mouse-ear cress) PE=2 SV=1	ERF011	-2.75827	Epigallocatechin gallate	meta_431	0.00791274	0.986049
TEA023043.1_gene	Flavonoid biosynthesis-related genes	7-deoxyloganetin glucosyltransferase GN=UGT85A24 OS=Gardenia jasminoides (Cape jasmine) PE=1 SV=1	UGT85A24	-5.41667	Epigallocatechin gallate	meta_431	0.00791274	0.988394
TEA023233.1_gene	TF-related genes	Probable WRKY transcription factor 28 GN=WRKY28 OS=Arabidopsis thaliana (Mouse-ear cress) PE=2 SV=1	WRKY28	-3.20964	Epigallocatechin gallate	meta_431	0.00791274	0.908016
TEA023240.1_gene	Hormone-related genes	Auxin efflux carrier component 3 GN=PIN3 OS=Arabidopsis thaliana (Mouse-ear cress) PE=1 SV=1	PIN3	3.02286	Epigallocatechin gallate	meta_431	0.00791274	-0.98351
TEA023243.1_gene	Flavonoid biosynthesis-related genes	Phenylalanine ammonia-lyase GN=PAL OS=Camellia sinensis (Tea) PE=2 SV=1	PAL	2.65326	Epigallocatechin gallate	meta_431	0.00791274	-0.980247
TEA023333.1_gene	Flavonoid biosynthesis-related genes	Chalcone synthase 3 GN=CHS3 OS=Camellia sinensis (Tea) PE=2 SV=1	CHS3	2.81733	Epigallocatechin gallate	meta_431	0.00791274	-0.9681
TEA023340.1_gene	Flavonoid biosynthesis-related genes	Chalcone synthase 1 GN=CHS1 OS=Camellia sinensis (Tea) PE=2 SV=1	CHS1	2.15171	Epigallocatechin gallate	meta_431	0.00791274	-0.971871
TEA023420.1_gene	Transcription factor-related genes	Transcription factor MYB82 GN=MYB82 OS=Arabidopsis thaliana (Mouse-ear cress) PE=1 SV=1	MYB82	3.78749	Epigallocatechin gallate	meta_431	0.00791274	-0.986175
TEA023425.1_gene	Hormone-related genes	Auxin-responsive protein IAA13 GN=IAA13 OS=Arabidopsis thaliana (Mouse-ear cress) PE=1 SV=2	IAA13	-2.71134	Epigallocatechin gallate	meta_431	0.00791274	0.942288
TEA023433.1_gene	Transport-related genes	Nucleobase-ascorbate transporter 7 GN=NAT7 OS=Arabidopsis thaliana (Mouse-ear cress) PE=2 SV=2	NAT7	3.51655	Epigallocatechin gallate	meta_431	0.00791274	-0.92304
TEA023676.1_gene	TF-related genes	GATA transcription factor 5 GN=GATA5 OS=Arabidopsis thaliana (Mouse-ear cress) PE=2 SV=1	GATA5	3.32891	Epigallocatechin gallate	meta_431	0.00791274	-0.974247
TEA023870.1_gene	Flavonoid biosynthesis-related genes	Flavonoid 3&apos;,5&apos;-methyltransferase GN=FAOMT OS=Vitis vinifera (Grape) PE=1 SV=1	FAOMT	2.01764	Epigallocatechin gallate	meta_431	0.00791274	-0.901792
TEA024017.1_gene	Transcription factor-related genes	Transcription factor bHLH80 GN=F12A4.2 OS=Arabidopsis thaliana (Mouse-ear cress) PE=2 SV=1	F12A4.2	-2.54859	Epigallocatechin gallate	meta_431	0.00791274	0.985234
TEA024080.1_gene	Signaling-related genes	E3 ubiquitin-protein ligase RING1 GN=RING1 OS=Gossypium hirsutum (Upland cotton) PE=1 SV=1	RING1	2.51296	Epigallocatechin gallate	meta_431	0.00791274	-0.980466
TEA024149.1_gene	Hormone-related genes	Auxin-binding protein ABP19a (Precursor) GN=ABP19A OS=Prunus persica (Peach) PE=3 SV=1	ABP19A	4.14418	Epigallocatechin gallate	meta_431	0.00791274	-0.919964
TEA024212.1_gene	Hormone-related genes	Auxin-induced protein 22D GN=AUX22D OS=Vigna radiata var. radiata (Mung bean) PE=2 SV=1	AUX22D	5.12291	Epigallocatechin gallate	meta_431	0.00791274	-0.971736
TEA024241.1_gene	TF-related genes	E2F transcription factor-like E2FE GN=T24C20.40 OS=Arabidopsis thaliana (Mouse-ear cress) PE=2 SV=1	T24C20.40	4.19983	Epigallocatechin gallate	meta_431	0.00791274	-0.971089
TEA024345.1_gene	Transport-related genes	Polyol transporter 5 GN=PLT5 OS=Arabidopsis thaliana (Mouse-ear cress) PE=1 SV=2	PLT5	-2.49155	Epigallocatechin gallate	meta_431	0.00791274	0.965946
TEA024433.1_gene	Transport-related genes	Zinc transporter 1 (Precursor) GN=P0518C01.26 OS=Oryza sativa subsp. japonica (Rice) PE=1 SV=1	P0518C01.26	-2.54489	Epigallocatechin gallate	meta_431	0.00791274	0.986442
TEA024440.1_gene	Signaling-related genes	E3 ubiquitin-protein ligase SDIR1 GN=SDIR1 OS=Arabidopsis thaliana (Mouse-ear cress) PE=1 SV=1	SDIR1	3.09593	Epigallocatechin gallate	meta_431	0.00791274	-0.975783
TEA024523.1_gene	Transport-related genes	Copper transport protein ATX1 GN=ATX1 OS=Arabidopsis thaliana (Mouse-ear cress) PE=1 SV=1	ATX1	5.22338	Epigallocatechin gallate	meta_431	0.00791274	-0.983535
TEA024624.1_gene	Flavonoid biosynthesis-related genes	7-deoxyloganetin glucosyltransferase GN=UGT85A24 OS=Gardenia jasminoides (Cape jasmine) PE=1 SV=1	UGT85A24	-2.86216	Epigallocatechin gallate	meta_431	0.00791274	0.93795
TEA024658.1_gene	Transport-related genes	Zinc transporter 11 (Precursor) GN=ZIP11 OS=Arabidopsis thaliana (Mouse-ear cress) PE=2 SV=1	ZIP11	3.52061	Epigallocatechin gallate	meta_431	0.00791274	-0.956078
TEA024685.1_gene	Transport-related genes	Ammonium transporter 2 GN=AMT2 OS=Arabidopsis thaliana (Mouse-ear cress) PE=1 SV=2	AMT2	2.53251	Epigallocatechin gallate	meta_431	0.00791274	-0.98906
TEA024762.1_gene	Flavonoid biosynthesis-related genes	Bifunctional dihydroflavonol 4-reductase/flavanone 4-reductase GN=DFR OS=Malus domestica (Apple) PE=1 SV=1	DFR	-2.88906	Epigallocatechin gallate	meta_431	0.00791274	0.962752
TEA024806.1_gene	Flavonoid biosynthesis-related genes	UDP-glycosyltransferase 73C3 GN=UGT73C3 OS=Arabidopsis thaliana (Mouse-ear cress) PE=2 SV=1	UGT73C3	-2.22343	Epigallocatechin gallate	meta_431	0.00791274	0.978268
TEA024832.1_gene	Transport-related genes	ABC transporter C family member 9 GN=T2O9.140 OS=Arabidopsis thaliana (Mouse-ear cress) PE=2 SV=2	T2O9.140	3.77295	Epigallocatechin gallate	meta_431	0.00791274	-0.979516
TEA024836.1_gene	Transcription factor-related genes	Myb-related protein 3R-1 GN=MYB3R-1 OS=Arabidopsis thaliana (Mouse-ear cress) PE=2 SV=1	MYB3R-1	2.20486	Epigallocatechin gallate	meta_431	0.00791274	-0.964779
TEA025014.1_gene	Flavonoid biosynthesis-related genes	UDP-glycosyltransferase 91C1 GN=UGT91C1 OS=Arabidopsis thaliana (Mouse-ear cress) PE=2 SV=1	UGT91C1	-2.75092	Epigallocatechin gallate	meta_431	0.00791274	0.924406
TEA025523.1_gene	Transcription factor-related genes	Transcription factor bHLH79 GN=MRG21.2 OS=Arabidopsis thaliana (Mouse-ear cress) PE=2 SV=1	MRG21.2	2.3785	Epigallocatechin gallate	meta_431	0.00791274	-0.943765
TEA025560.1_gene	Flavonoid biosynthesis-related genes	Cytochrome P450 71A1 GN=CYP71A1 OS=Persea americana (Avocado) PE=1 SV=2	CYP71A1	-7.07794	Epigallocatechin gallate	meta_431	0.00791274	0.923184
TEA025825.1_gene	Transport-related genes	Copper transport protein ATX1 GN=ATX1 OS=Arabidopsis thaliana (Mouse-ear cress) PE=1 SV=1	ATX1	3.0733	Epigallocatechin gallate	meta_431	0.00791274	-0.978662
TEA025976.1_gene	Transport-related genes	ABC transporter C family member 4 GN=F17A22.19 OS=Arabidopsis thaliana (Mouse-ear cress) PE=2 SV=2	F17A22.19	-3.32523	Epigallocatechin gallate	meta_431	0.00791274	0.924198
TEA025983.1_gene	Flavonoid biosynthesis-related genes	UDP-glycosyltransferase 73C3 GN=UGT73C3 OS=Arabidopsis thaliana (Mouse-ear cress) PE=2 SV=1	UGT73C3	-3.23168	Epigallocatechin gallate	meta_431	0.00791274	0.961932
TEA025984.1_gene	Flavonoid biosynthesis-related genes	UDP-glycosyltransferase 73C3 GN=UGT73C3 OS=Arabidopsis thaliana (Mouse-ear cress) PE=2 SV=1	UGT73C3	-3.57364	Epigallocatechin gallate	meta_431	0.00791274	0.973003
TEA026097.1_gene	Hormone-related genes	AP2-like ethylene-responsive transcription factor AIL5 GN=AIL5 OS=Arabidopsis thaliana (Mouse-ear cress) PE=2 SV=2	AIL5	4.16559	Epigallocatechin gallate	meta_431	0.00791274	-0.988005
TEA026398.1_gene	Hormone-related genes	Auxin-responsive protein IAA27 GN=F19B15.110 OS=Arabidopsis thaliana (Mouse-ear cress) PE=1 SV=1	F19B15.110	3.2854	Epigallocatechin gallate	meta_431	0.00791274	-0.988972
TEA026803.1_gene	Transcription factor-related genes	Transcription factor SCREAM2 GN=F13K23.12 OS=Arabidopsis thaliana (Mouse-ear cress) PE=1 SV=1	F13K23.12	2.78078	Epigallocatechin gallate	meta_431	0.00791274	-0.918194
TEA027013.1_gene	Transcription factor-related genes	Transcription repressor OFP13 GN=OFP13 OS=Arabidopsis thaliana (Mouse-ear cress) PE=2 SV=1	OFP13	4.70197	Epigallocatechin gallate	meta_431	0.00791274	-0.966089
TEA027083.1_gene	TF-related genes	Probable WRKY transcription factor 70 GN=WRKY70 OS=Arabidopsis thaliana (Mouse-ear cress) PE=2 SV=1	WRKY70	5.88842	Epigallocatechin gallate	meta_431	0.00791274	-0.978367
TEA027096.1_gene	Transport-related genes	ABC transporter C family member 9 GN=T2O9.140 OS=Arabidopsis thaliana (Mouse-ear cress) PE=2 SV=2	T2O9.140	3.30742	Epigallocatechin gallate	meta_431	0.00791274	-0.929035
TEA027122.1_gene	Transport-related genes	Cation/H(+) antiporter 18 GN=CHX18 OS=Arabidopsis thaliana (Mouse-ear cress) PE=2 SV=1	CHX18	-2.98113	Epigallocatechin gallate	meta_431	0.00791274	0.922224
TEA027131.1_gene	Signaling-related genes	E3 ubiquitin-protein ligase ATL6 (Precursor) GN=ATL6 OS=Arabidopsis thaliana (Mouse-ear cress) PE=1 SV=2	ATL6	-3.58868	Epigallocatechin gallate	meta_431	0.00791274	0.929054
TEA027132.1_gene	Signaling-related genes	E3 ubiquitin-protein ligase ATL31 (Precursor) GN=F21A20.130 OS=Arabidopsis thaliana (Mouse-ear cress) PE=1 SV=2	F21A20.130	-4.25828	Epigallocatechin gallate	meta_431	0.00791274	0.952077
TEA027171.1_gene	TF-related genes	GATA transcription factor 8 GN=GATA8 OS=Arabidopsis thaliana (Mouse-ear cress) PE=2 SV=1	GATA8	3.20611	Epigallocatechin gallate	meta_431	0.00791274	-0.956419
TEA027183.1_gene	Transcription factor-related genes	Transcription factor RF2b GN=RF2b OS=Oryza sativa subsp. japonica (Rice) PE=1 SV=1	RF2b	4.49514	Epigallocatechin gallate	meta_431	0.00791274	-0.977731
TEA027206.1_gene	Transport-related genes	Polyol transporter 5 GN=PLT5 OS=Arabidopsis thaliana (Mouse-ear cress) PE=1 SV=2	PLT5	-3.94262	Epigallocatechin gallate	meta_431	0.00791274	0.956418
TEA027218.1_gene	Transport-related genes	Putative polyol transporter 1 GN=PLT1 OS=Arabidopsis thaliana (Mouse-ear cress) PE=3 SV=1	PLT1	-2.25408	Epigallocatechin gallate	meta_431	0.00791274	0.981401
TEA027221.1_gene	Hormone-related genes	Ethylene-responsive transcription factor ERF062 GN=ERF062 OS=Arabidopsis thaliana (Mouse-ear cress) PE=2 SV=1	ERF062	-2.38432	Epigallocatechin gallate	meta_431	0.00791274	0.966873
TEA027331.1_gene	Hormone-related genes	Auxin response factor 9 GN=ARF9 OS=Arabidopsis thaliana (Mouse-ear cress) PE=1 SV=1	ARF9	3.29679	Epigallocatechin gallate	meta_431	0.00791274	-0.982705
TEA027409.1_gene	Hormone-related genes	ABSCISIC ACID-INSENSITIVE 5-like protein 2 GN=T8M16_180 OS=Arabidopsis thaliana (Mouse-ear cress) PE=1 SV=1	T8M16_180	2.90872	Epigallocatechin gallate	meta_431	0.00791274	-0.984247
TEA027582.1_gene	Flavonoid biosynthesis-related genes	Leucoanthocyanidin reductase GN=LAR OS=Desmodium uncinatum (Spanish clover) PE=1 SV=1	LAR	9.59956	Epigallocatechin gallate	meta_431	0.00791274	-0.983559
TEA027636.1_gene	Transport-related genes	ABC transporter G family member 11 GN=At1g17840 OS=Arabidopsis thaliana (Mouse-ear cress) PE=1 SV=1	At1g17840	2.29672	Epigallocatechin gallate	meta_431	0.00791274	-0.930755
TEA027716.1_gene	Transcription factor-related genes	Transcription repressor OFP7 GN=OFP7 OS=Arabidopsis thaliana (Mouse-ear cress) PE=2 SV=1	OFP7	-2.29021	Epigallocatechin gallate	meta_431	0.00791274	0.954706
TEA027780.1_gene	Flavonoid biosynthesis-related genes	Cytochrome P450 89A2 GN=F13O11.20 OS=Arabidopsis thaliana (Mouse-ear cress) PE=2 SV=2	F13O11.20	-2.74995	Epigallocatechin gallate	meta_431	0.00791274	0.994957
TEA027830.1_gene	Transport-related genes	ABC transporter I family member 17 GN=T23K23.21 OS=Arabidopsis thaliana (Mouse-ear cress) PE=2 SV=1	T23K23.21	8.12997	Epigallocatechin gallate	meta_431	0.00791274	-0.97968
TEA028105.1_gene	Flavonoid biosynthesis-related genes	Acetyl-CoA-benzylalcohol acetyltransferase GN=BEAT OS=Clarkia breweri (Fairy fans) PE=1 SV=1	BEAT	3.56478	Epigallocatechin gallate	meta_431	0.00791274	-0.91322
TEA028473.1_gene	TF-related genes	Probable WRKY transcription factor 48 GN=WRKY48 OS=Arabidopsis thaliana (Mouse-ear cress) PE=2 SV=1	WRKY48	-3.78002	Epigallocatechin gallate	meta_431	0.00791274	0.988198
TEA028476.1_gene	Transcription factor-related genes	Myb-related protein Myb4 GN=OSJNBa0073E02.6 OS=Oryza sativa subsp. japonica (Rice) PE=2 SV=2	OSJNBa0073E02.6	3.3063	Epigallocatechin gallate	meta_431	0.00791274	-0.920173
TEA028505.1_gene	TF-related genes	Probable WRKY transcription factor 33 GN=WRKY33 OS=Arabidopsis thaliana (Mouse-ear cress) PE=1 SV=2	WRKY33	-2.18102	Epigallocatechin gallate	meta_431	0.00791274	0.945375
TEA028514.1_gene	TF-related genes	AP2/ERF and B3 domain-containing transcription factor RAV1 GN=RAV1 OS=Arabidopsis thaliana (Mouse-ear cress) PE=1 SV=1	RAV1	-2.19226	Epigallocatechin gallate	meta_431	0.00791274	0.928522
TEA028581.1_gene	Transcription factor-related genes	Transcription factor TCP14 GN=TCP14 OS=Arabidopsis thaliana (Mouse-ear cress) PE=1 SV=1	TCP14	3.00126	Epigallocatechin gallate	meta_431	0.00791274	-0.992161
TEA029017.1_gene	Transcription factor-related genes	Transcription factor MYB23 GN=MYB23 OS=Arabidopsis thaliana (Mouse-ear cress) PE=1 SV=1	MYB23	9.17594	Epigallocatechin gallate	meta_431	0.00791274	-0.918381
TEA029062.1_gene	Transcription factor-related genes	Transcription factor bHLH77 GN=MYM9.3 OS=Arabidopsis thaliana (Mouse-ear cress) PE=1 SV=1	MYM9.3	2.22263	Epigallocatechin gallate	meta_431	0.00791274	-0.938154
TEA029337.1_gene	Flavonoid biosynthesis-related genes	Cytochrome P450 87A3 GN=OSJNBa0088I22.16 OS=Oryza sativa subsp. japonica (Rice) PE=2 SV=3	OSJNBa0088I22.16	-3.83873	Epigallocatechin gallate	meta_431	0.00791274	0.96654
TEA029901.1_gene	Transcription factor-related genes	NAC transcription factor 29 GN=At1g69490 OS=Arabidopsis thaliana (Mouse-ear cress) PE=2 SV=1	At1g69490	-3.01338	Epigallocatechin gallate	meta_431	0.00791274	0.975012
TEA030009.1_gene	Flavonoid biosynthesis-related genes	Dihydroflavonol-4-reductase GN=DFRA OS=Petunia hybrida (Petunia) PE=2 SV=2	DFRA	-2.27842	Epigallocatechin gallate	meta_431	0.00791274	0.987085
TEA030062.1_gene	Flavonoid biosynthesis-related genes	Cytochrome P450 76C2 GN=F17K2.10 OS=Arabidopsis thaliana (Mouse-ear cress) PE=2 SV=1	F17K2.10	-2.51253	Epigallocatechin gallate	meta_431	0.00791274	0.93785
TEA030075.1_gene	Transcription factor-related genes	Transcription factor TGA1 GN=MQN23.15 OS=Arabidopsis thaliana (Mouse-ear cress) PE=1 SV=2	MQN23.15	-4.6438	Epigallocatechin gallate	meta_431	0.00791274	0.971679
TEA030099.1_gene	Transport-related genes	ABC transporter B family member 9 GN=F15J5.20 OS=Arabidopsis thaliana (Mouse-ear cress) PE=3 SV=2	F15J5.20	2.37654	Epigallocatechin gallate	meta_431	0.00791274	-0.956591
TEA030479.1_gene	Signaling-related genes	Light-inducible protein CPRF2 GN=CPRF2 OS=Petroselinum crispum (Parsley) PE=2 SV=2	CPRF2	-3.47849	Epigallocatechin gallate	meta_431	0.00791274	0.979825
TEA030508.1_gene	Transport-related genes	ABC transporter G family member 32 GN=F12C20.5 OS=Arabidopsis thaliana (Mouse-ear cress) PE=1 SV=1	F12C20.5	7.2862	Epigallocatechin gallate	meta_431	0.00791274	-0.98235
TEA030593.1_gene	Transport-related genes	ABC transporter B family member 25 GN=OSJNBb0081K01.19 OS=Oryza sativa subsp. japonica (Rice) PE=2 SV=1	OSJNBb0081K01.19	-3.98081	Epigallocatechin gallate	meta_431	0.00791274	0.915668
TEA030714.1_gene	Flavonoid biosynthesis-related genes	UDP-glycosyltransferase 87A2 GN=UGT87A2 OS=Arabidopsis thaliana (Mouse-ear cress) PE=1 SV=1	UGT87A2	2.56054	Epigallocatechin gallate	meta_431	0.00791274	-0.975239
TEA030725.1_gene	Transcription factor-related genes	Transcription factor bHLH96 GN=T9N14.4 OS=Arabidopsis thaliana (Mouse-ear cress) PE=2 SV=1	T9N14.4	4.77791	Epigallocatechin gallate	meta_431	0.00791274	-0.979062
TEA030827.1_gene	Transport-related genes	Probable polyol transporter 6 GN=PLT6 OS=Arabidopsis thaliana (Mouse-ear cress) PE=2 SV=2	PLT6	-4.44117	Epigallocatechin gallate	meta_431	0.00791274	0.993807
TEA030924.1_gene	Transport-related genes	ABC transporter G family member 34 GN=F1O11.1 OS=Arabidopsis thaliana (Mouse-ear cress) PE=2 SV=1	F1O11.1	-3.94414	Epigallocatechin gallate	meta_431	0.00791274	0.97753
TEA030955.1_gene	Transcription factor-related genes	Transcription factor bHLH149 GN=T12M4.4 OS=Arabidopsis thaliana (Mouse-ear cress) PE=1 SV=1	T12M4.4	2.12628	Epigallocatechin gallate	meta_431	0.00791274	-0.909182
TEA030963.1_gene	Hormone-related genes	Ethylene-responsive transcription factor ERF010 GN=ERF010 OS=Arabidopsis thaliana (Mouse-ear cress) PE=2 SV=1	ERF010	-2.06058	Epigallocatechin gallate	meta_431	0.00791274	0.969483
TEA031023.1_gene	Transcription factor-related genes	Transcriptional activator DEMETER GN=T32M21.160/T32M21.170/T32M21.180 OS=Arabidopsis thaliana (Mouse-ear cress) PE=1 SV=2	T32M21.160/T32M21.170/T32M21.180	2.08568	Epigallocatechin gallate	meta_431	0.00791274	-0.992915
TEA031286.1_gene	Hormone-related genes	Ethylene-responsive transcription factor CRF2 GN=F9D16.220 OS=Arabidopsis thaliana (Mouse-ear cress) PE=1 SV=1	F9D16.220	2.79614	Epigallocatechin gallate	meta_431	0.00791274	-0.906351
TEA031375.1_gene	Flavonoid biosynthesis-related genes	Anthocyanin regulatory C1 protein GN=C1 OS=Zea mays (Maize) PE=2 SV=1	C1	6.91089	Epigallocatechin gallate	meta_431	0.00791274	-0.908162
TEA031378.1_gene	Transport-related genes	ABC transporter B family member 1 GN=T1J8.9 OS=Arabidopsis thaliana (Mouse-ear cress) PE=1 SV=1	T1J8.9	2.06008	Epigallocatechin gallate	meta_431	0.00791274	-0.97646
TEA031407.1_gene	Hormone-related genes	Abscisic acid 8&apos;-hydroxylase 1 GN=CYP707A1 OS=Arabidopsis thaliana (Mouse-ear cress) PE=2 SV=1	CYP707A1	2.18237	Epigallocatechin gallate	meta_431	0.00791274	-0.922715
TEA031469.1_gene	Transport-related genes	Copper transport protein ATX1 GN=ATX1 OS=Arabidopsis thaliana (Mouse-ear cress) PE=1 SV=1	ATX1	3.23445	Epigallocatechin gallate	meta_431	0.00791274	-0.957389
TEA031479.1_gene	Flavonoid biosynthesis-related genes	UDP-glycosyltransferase 73C3 GN=UGT73C3 OS=Arabidopsis thaliana (Mouse-ear cress) PE=2 SV=1	UGT73C3	-3.40081	Epigallocatechin gallate	meta_431	0.00791274	0.963683
TEA031491.1_gene	Transport-related genes	Polyol transporter 5 GN=PLT5 OS=Arabidopsis thaliana (Mouse-ear cress) PE=1 SV=2	PLT5	-6.06123	Epigallocatechin gallate	meta_431	0.00791274	0.978256
TEA031499.1_gene	Transport-related genes	ABC transporter A family member 7 GN=T23J7.110 OS=Arabidopsis thaliana (Mouse-ear cress) PE=3 SV=2	T23J7.110	-3.36277	Epigallocatechin gallate	meta_431	0.00791274	0.968359
TEA031526.1_gene	Flavonoid biosynthesis-related genes	7-deoxyloganetin glucosyltransferase GN=UGT85A24 OS=Gardenia jasminoides (Cape jasmine) PE=1 SV=1	UGT85A24	-5.46343	Epigallocatechin gallate	meta_431	0.00791274	0.969464
TEA031723.1_gene	Transport-related genes	ABC transporter A family member 2 GN=T23J7.60 OS=Arabidopsis thaliana (Mouse-ear cress) PE=2 SV=1	T23J7.60	-3.57056	Epigallocatechin gallate	meta_431	0.00791274	0.9826
TEA031802.1_gene	Transcription factor-related genes	Transcription factor bHLH87 GN=MHC9.1 OS=Arabidopsis thaliana (Mouse-ear cress) PE=2 SV=1	MHC9.1	3.36602	Epigallocatechin gallate	meta_431	0.00791274	-0.978468
TEA031817.1_gene	Transport-related genes	Cationic amino acid transporter 7, chloroplastic (Precursor) GN=CAT7 OS=Arabidopsis thaliana (Mouse-ear cress) PE=3 SV=1	CAT7	2.1298	Epigallocatechin gallate	meta_431	0.00791274	-0.920471
TEA031930.1_gene	Transport-related genes	Nucleobase-ascorbate transporter 6 GN=NAT6 OS=Arabidopsis thaliana (Mouse-ear cress) PE=2 SV=2	NAT6	3.24173	Epigallocatechin gallate	meta_431	0.00791274	-0.978235
TEA031948.1_gene	Transcription factor-related genes	WRKY transcription factor 6 GN=WRKY6 OS=Arabidopsis thaliana (Mouse-ear cress) PE=1 SV=1	WRKY6	-2.44003	Epigallocatechin gallate	meta_431	0.00791274	0.990708
TEA032033.1_gene	TF-related genes	GATA transcription factor 6 GN=GATA6 OS=Arabidopsis thaliana (Mouse-ear cress) PE=2 SV=1	GATA6	2.25517	Epigallocatechin gallate	meta_431	0.00791274	-0.970458
TEA032422.1_gene	Transport-related genes	Aluminum-activated malate transporter 9 GN=ALMT9 OS=Arabidopsis thaliana (Mouse-ear cress) PE=2 SV=1	ALMT9	-2.5527	Epigallocatechin gallate	meta_431	0.00791274	0.903367
TEA032897.1_gene	Transcription factor-related genes	Transcription factor bHLH74 GN=T27I1.15 OS=Arabidopsis thaliana (Mouse-ear cress) PE=1 SV=1	T27I1.15	2.90769	Epigallocatechin gallate	meta_431	0.00791274	-0.984819
TEA032961.1_gene	Transcription factor-related genes	Putative NAC domain-containing protein 94 GN=ANAC094 OS=Arabidopsis thaliana (Mouse-ear cress) PE=3 SV=1	ANAC094	-3.22375	Epigallocatechin gallate	meta_431	0.00791274	0.976982
TEA033137.1_gene	Transcription factor-related genes	NAC domain-containing protein 2 GN=T1N6.12 OS=Arabidopsis thaliana (Mouse-ear cress) PE=2 SV=2	T1N6.12	-2.28281	Epigallocatechin gallate	meta_431	0.00791274	0.929647
TEA033191.1_gene	Transcription factor-related genes	Transcription repressor MYB4 GN=MYB4 OS=Arabidopsis thaliana (Mouse-ear cress) PE=1 SV=1	MYB4	3.28521	Epigallocatechin gallate	meta_431	0.00791274	-0.933873
TEA033283.1_gene	Transcription factor-related genes	Transcriptional activator DEMETER GN=T32M21.160/T32M21.170/T32M21.180 OS=Arabidopsis thaliana (Mouse-ear cress) PE=1 SV=2	T32M21.160/T32M21.170/T32M21.180	3.08121	Epigallocatechin gallate	meta_431	0.00791274	-0.978822
TEA033414.1_gene	Flavonoid biosynthesis-related genes	UDP-glycosyltransferase 92A1 GN=UGT92A1 OS=Arabidopsis thaliana (Mouse-ear cress) PE=2 SV=1	UGT92A1	-3.15561	Epigallocatechin gallate	meta_431	0.00791274	0.946937
TEA033621.1_gene	Transport-related genes	Polyol transporter 5 GN=PLT5 OS=Arabidopsis thaliana (Mouse-ear cress) PE=1 SV=2	PLT5	-2.9327	Epigallocatechin gallate	meta_431	0.00791274	0.977399
TEA033672.1_gene	Transcription factor-related genes	Myb-related protein Pp1 (Fragment) GN=PP1 OS=Physcomitrella patens subsp. patens (Moss) PE=2 SV=1	PP1	2.16162	Epigallocatechin gallate	meta_431	0.00791274	-0.980237
TEA033890.1_gene	Transcription factor-related genes	NAC transcription factor 25 GN=At1g61110 OS=Arabidopsis thaliana (Mouse-ear cress) PE=2 SV=1	At1g61110	-2.04298	Epigallocatechin gallate	meta_431	0.00791274	0.925339
TEA034008.1_gene	Flavonoid biosynthesis-related genes	Phenylalanine ammonia-lyase GN=PAL OS=Camellia sinensis (Tea) PE=2 SV=1	PAL	3.00963	Epigallocatechin gallate	meta_431	0.00791274	-0.951536
TEA034042.1_gene	Flavonoid biosynthesis-related genes	Chalcone synthase 2 GN=CHS2 OS=Camellia sinensis (Tea) PE=2 SV=1	CHS2	3.60117	Epigallocatechin gallate	meta_431	0.00791274	-0.982716
Camellia_sinensis_newGene_10148	Transcription factor-related genes	Transcription factor MYB88 OS=Arabidopsis thaliana OX=3702 GN=MYB88 PE=1 SV=1	MYB88	3.57924	Flavanone	meta_100	-2.27494	-0.956049
Camellia_sinensis_newGene_11274	Hormone-related genes	Auxin efflux carrier component 6 OS=Arabidopsis thaliana OX=3702 GN=PIN6 PE=2 SV=2	PIN6	2.92141	Flavanone	meta_100	-2.27494	-0.938559
Camellia_sinensis_newGene_13369	Flavonoid biosynthesis-related genes	UDP-glycosyltransferase 87A1 OS=Arabidopsis thaliana OX=3702 GN=UGT87A1 PE=2 SV=1	UGT87A1	6.30836	Flavanone	meta_100	-2.27494	-0.901902
Camellia_sinensis_newGene_14568	Hormone-related genes	Auxin-responsive protein IAA14 OS=Arabidopsis thaliana OX=3702 GN=IAA14 PE=1 SV=2	IAA14	4.22565	Flavanone	meta_100	-2.27494	-0.962947
Camellia_sinensis_newGene_15328	Flavonoid biosynthesis-related genes	Cytochrome P450 82C4 OS=Arabidopsis thaliana OX=3702 GN=CYP82C4 PE=2 SV=1	CYP82C4	-3.19448	Flavanone	meta_100	-2.27494	0.922585
Camellia_sinensis_newGene_16872	Signaling-related genes	E3 ubiquitin-protein ligase KEG OS=Arabidopsis thaliana OX=3702 GN=KEG PE=1 SV=2	KEG	-2.06118	Flavanone	meta_100	-2.27494	0.960358
Camellia_sinensis_newGene_1891	Transcription factor-related genes	Transcription factor DIVARICATA OS=Antirrhinum majus OX=4151 GN=DIVARICATA PE=2 SV=1	DIVARICATA	2.64979	Flavanone	meta_100	-2.27494	-0.947006
Camellia_sinensis_newGene_19066	Transcription factor-related genes	NAC transcription factor 25 OS=Arabidopsis thaliana OX=3702 GN=NAC025 PE=2 SV=1	NAC025	-2.85905	Flavanone	meta_100	-2.27494	0.900414
Camellia_sinensis_newGene_19339	Hormone-related genes	Auxin-responsive protein SAUR50 OS=Arabidopsis thaliana OX=3702 GN=SAUR50 PE=1 SV=1	SAUR50	2.84683	Flavanone	meta_100	-2.27494	-0.936734
Camellia_sinensis_newGene_21304	Transport-related genes	Probable boron transporter 2 OS=Arabidopsis thaliana OX=3702 GN=BOR2 PE=2 SV=1	BOR2	-5.27186	Flavanone	meta_100	-2.27494	0.918643
Camellia_sinensis_newGene_21630	Hormone-related genes	Ethylene-responsive transcription factor WRI1 OS=Arabidopsis thaliana OX=3702 GN=WRI1 PE=2 SV=1	WRI1	4.22102	Flavanone	meta_100	-2.27494	-0.921579
Camellia_sinensis_newGene_22304	Flavonoid biosynthesis-related genes	Anthocyanidin reductase ((2S)-flavan-3-ol-forming) OS=Vitis vinifera OX=29760 GN=ANR PE=1 SV=1	ANR	-2.56743	Flavanone	meta_100	-2.27494	0.90858
Camellia_sinensis_newGene_23485	Flavonoid biosynthesis-related genes	Uncharacterized acetyltransferase At3g50280 OS=Arabidopsis thaliana OX=3702 GN=At3g50280 PE=3 SV=1	At3g50280	-3.19954	Flavanone	meta_100	-2.27494	0.975374
Camellia_sinensis_newGene_23837	TF-related genes	GATA transcription factor 24 OS=Arabidopsis thaliana OX=3702 GN=GATA24 PE=1 SV=2	GATA24	-2.14172	Flavanone	meta_100	-2.27494	0.948858
Camellia_sinensis_newGene_27303	Transcription factor-related genes	NAC domain-containing protein 40 OS=Arabidopsis thaliana OX=3702 GN=NTL8 PE=1 SV=1	NTL8	2.78864	Flavanone	meta_100	-2.27494	-0.934626
Camellia_sinensis_newGene_28181	Flavonoid biosynthesis-related genes	UDP-glycosyltransferase 88A1 OS=Arabidopsis thaliana OX=3702 GN=UGT88A1 PE=2 SV=1	UGT88A1	-3.26956	Flavanone	meta_100	-2.27494	0.971255
Camellia_sinensis_newGene_28914	Flavonoid biosynthesis-related genes	UDP-glycosyltransferase 92A1 OS=Arabidopsis thaliana OX=3702 GN=UGT92A1 PE=2 SV=1	UGT92A1	3.74505	Flavanone	meta_100	-2.27494	-0.934691
Camellia_sinensis_newGene_34692	Transcription factor-related genes	Transcription factor FAMA OS=Arabidopsis thaliana OX=3702 GN=FAMA PE=1 SV=1	FAMA	2.09551	Flavanone	meta_100	-2.27494	-0.926493
Camellia_sinensis_newGene_34953	Flavonoid biosynthesis-related genes	UDP-glycosyltransferase 73C5 OS=Arabidopsis thaliana OX=3702 GN=UGT73C5 PE=2 SV=1	UGT73C5	-3.23966	Flavanone	meta_100	-2.27494	0.952334
Camellia_sinensis_newGene_36599	Flavonoid biosynthesis-related genes	Cytochrome P450 711A1 OS=Arabidopsis thaliana OX=3702 GN=CYP711A1 PE=2 SV=1	CYP711A1	-4.22159	Flavanone	meta_100	-2.27494	0.954699
Camellia_sinensis_newGene_41105	Transport-related genes	ABC transporter D family member 1 OS=Arabidopsis thaliana OX=3702 GN=ABCC1 PE=1 SV=1	ABCC1	2.14051	Flavanone	meta_100	-2.27494	-0.978391
Camellia_sinensis_newGene_42318	Transcription factor-related genes	Transcription factor MYB105 OS=Arabidopsis thaliana OX=3702 GN=MYB105 PE=1 SV=1	MYB105	2.04179	Flavanone	meta_100	-2.27494	-0.963666
Camellia_sinensis_newGene_46922		Abscisate beta-glucosyltransferase OS=Phaseolus angularis OX=3914 GN=AOG PE=1 SV=1	AOG	-3.75829	Flavanone	meta_100	-2.27494	0.917423
Camellia_sinensis_newGene_48310	Transport-related genes	Nuclear transport factor 2B OS=Arabidopsis thaliana OX=3702 GN=NTF2B PE=1 SV=1	NTF2B	2.21558	Flavanone	meta_100	-2.27494	-0.90368
Camellia_sinensis_newGene_49349	Flavonoid biosynthesis-related genes	Cytochrome P450 89A2 OS=Arabidopsis thaliana OX=3702 GN=CYP89A2 PE=2 SV=2	CYP89A2	-5.30771	Flavanone	meta_100	-2.27494	0.949869
Camellia_sinensis_newGene_7778	Flavonoid biosynthesis-related genes	7-deoxyloganetin glucosyltransferase OS=Gardenia jasminoides OX=114476 GN=UGT85A24 PE=1 SV=1	UGT85A24	-5.83181	Flavanone	meta_100	-2.27494	0.950654
TEA000047.1_gene	Transport-related genes	Polyol transporter 5 GN=PLT5 OS=Arabidopsis thaliana (Mouse-ear cress) PE=1 SV=2	PLT5	-2.46723	Flavanone	meta_100	-2.27494	0.920475
TEA000057.1_gene	Flavonoid biosynthesis-related genes	Cytochrome P450 84A1 GN=F23E13.110 OS=Arabidopsis thaliana (Mouse-ear cress) PE=1 SV=1	F23E13.110	-4.06025	Flavanone	meta_100	-2.27494	0.937423
TEA000134.1_gene	Signaling-related genes	E3 ubiquitin-protein ligase RMA1H1 GN=RMA1H1 OS=Capsicum annuum (Bell pepper) PE=1 SV=1	RMA1H1	-2.59014	Flavanone	meta_100	-2.27494	0.93159
TEA000421.1_gene	Transcription factor-related genes	Transcription factor HBI1 GN=T30D6.19 OS=Arabidopsis thaliana (Mouse-ear cress) PE=1 SV=3	T30D6.19	2.12311	Flavanone	meta_100	-2.27494	-0.912706
TEA000501.1_gene	Flavonoid biosynthesis-related genes	Uncharacterized acetyltransferase At3g50280 GN=At3g50280 OS=Arabidopsis thaliana (Mouse-ear cress) PE=3 SV=1	At3g50280	-2.41212	Flavanone	meta_100	-2.27494	0.932539
TEA000510.1_gene	Flavonoid biosynthesis-related genes	Uncharacterized acetyltransferase At3g50280 GN=At3g50280 OS=Arabidopsis thaliana (Mouse-ear cress) PE=3 SV=1	At3g50280	-2.02248	Flavanone	meta_100	-2.27494	0.909127
TEA000759.1_gene	Transport-related genes	Probable boron transporter 2 GN=BOR2 OS=Arabidopsis thaliana (Mouse-ear cress) PE=2 SV=1	BOR2	4.06282	Flavanone	meta_100	-2.27494	-0.944803
TEA000808.1_gene	Transport-related genes	Nucleobase-ascorbate transporter 12 GN=NAT12 OS=Arabidopsis thaliana (Mouse-ear cress) PE=1 SV=3	NAT12	2.22083	Flavanone	meta_100	-2.27494	-0.937407
TEA000976.1_gene	Transcription factor-related genes	Transcription factor MYB12 GN=T30B22.24 OS=Arabidopsis thaliana (Mouse-ear cress) PE=2 SV=1	T30B22.24	2.2615	Flavanone	meta_100	-2.27494	-0.907484
TEA001106.1_gene	Transport-related genes	ABC transporter G family member 22 GN=F15M7.6 OS=Arabidopsis thaliana (Mouse-ear cress) PE=1 SV=1	F15M7.6	2.41758	Flavanone	meta_100	-2.27494	-0.976863
TEA001206.1_gene	Transcription factor-related genes	Transcription factor bHLH48 GN=MHK10.2 OS=Arabidopsis thaliana (Mouse-ear cress) PE=2 SV=1	MHK10.2	4.17575	Flavanone	meta_100	-2.27494	-0.947955
TEA001544.1_gene	Flavonoid biosynthesis-related genes	Cytochrome P450 76C4 GN=CYP76C4 OS=Arabidopsis thaliana (Mouse-ear cress) PE=3 SV=1	CYP76C4	-6.19017	Flavanone	meta_100	-2.27494	0.931957
TEA001604.1_gene	Hormone-related genes	Ethylene-responsive transcription factor ERF114 GN=ERF114 OS=Arabidopsis thaliana (Mouse-ear cress) PE=2 SV=1	ERF114	-4.58809	Flavanone	meta_100	-2.27494	0.90512
TEA001731.1_gene	Hormone-related genes	Ethylene-responsive transcription factor CRF4 GN=T13J8.60 OS=Arabidopsis thaliana (Mouse-ear cress) PE=1 SV=2	T13J8.60	2.07674	Flavanone	meta_100	-2.27494	-0.980996
TEA001808.1_gene	Flavonoid biosynthesis-related genes	Acetyl-CoA-benzylalcohol acetyltransferase GN=BEAT OS=Clarkia breweri (Fairy fans) PE=1 SV=1	BEAT	5.53203	Flavanone	meta_100	-2.27494	-0.918404
TEA001941.1_gene	Transcription factor-related genes	Transcription repressor OFP8 GN=OFP8 OS=Arabidopsis thaliana (Mouse-ear cress) PE=2 SV=1	OFP8	-6.65127	Flavanone	meta_100	-2.27494	0.902826
TEA002102.1_gene	Transcription factor-related genes	Nuclear transcription factor Y subunit C-9 GN=F7G19.16 OS=Arabidopsis thaliana (Mouse-ear cress) PE=2 SV=1	F7G19.16	-2.53849	Flavanone	meta_100	-2.27494	0.925515
TEA002126.1_gene	Hormone-related genes	Auxin-binding protein ABP19a (Precursor) GN=ABP19A OS=Prunus persica (Peach) PE=3 SV=1	ABP19A	7.27448	Flavanone	meta_100	-2.27494	-0.949402
TEA002164.1_gene	Signaling-related genes	E3 ubiquitin-protein ligase ATL4 GN=F27H5_10 OS=Arabidopsis thaliana (Mouse-ear cress) PE=1 SV=1	F27H5_10	4.4701	Flavanone	meta_100	-2.27494	-0.93411
TEA002356.1_gene	Flavonoid biosynthesis-related genes	Cytochrome P450 71D11 (Fragment) GN=CYP71D11 OS=Lotus japonicus (Lotus corniculatus var. japonicus) PE=2 SV=1	CYP71D11	-2.05153	Flavanone	meta_100	-2.27494	0.904787
TEA002418.1_gene	Flavonoid biosynthesis-related genes	7-deoxyloganetin glucosyltransferase GN=UGT85A24 OS=Gardenia jasminoides (Cape jasmine) PE=1 SV=1	UGT85A24	2.35992	Flavanone	meta_100	-2.27494	-0.915755
TEA002676.1_gene	Transport-related genes	ABC transporter G family member 31 GN=F23F1.14 OS=Arabidopsis thaliana (Mouse-ear cress) PE=1 SV=1	F23F1.14	-5.45785	Flavanone	meta_100	-2.27494	0.947089
TEA003052.1_gene	Hormone-related genes	Ethylene-responsive transcription factor ERF114 GN=ERF114 OS=Arabidopsis thaliana (Mouse-ear cress) PE=2 SV=1	ERF114	-5.79987	Flavanone	meta_100	-2.27494	0.906743
TEA003064.1_gene	Transport-related genes	ABC transporter B family member 2 (Precursor) GN=F20B18.70 OS=Arabidopsis thaliana (Mouse-ear cress) PE=1 SV=3	F20B18.70	7.05049	Flavanone	meta_100	-2.27494	-0.946724
TEA003077.1_gene	TF-related genes	Probable WRKY transcription factor 72 GN=WRKY72 OS=Arabidopsis thaliana (Mouse-ear cress) PE=2 SV=1	WRKY72	-6.87234	Flavanone	meta_100	-2.27494	0.916788
TEA003334.1_gene	Transcription factor-related genes	Transcription factor LUX GN=F12A12.160 OS=Arabidopsis thaliana (Mouse-ear cress) PE=1 SV=1	F12A12.160	4.84475	Flavanone	meta_100	-2.27494	-0.936096
TEA003831.1_gene	Transport-related genes	Probable inorganic phosphate transporter 1-9 GN=PHT1-9 OS=Arabidopsis thaliana (Mouse-ear cress) PE=2 SV=1	PHT1-9	-3.69317	Flavanone	meta_100	-2.27494	0.928189
TEA003908.1_gene	Hormone-related genes	Auxin transporter-like protein 3 GN=LAX3 OS=Medicago truncatula (Barrel medic) PE=2 SV=1	LAX3	2.8948	Flavanone	meta_100	-2.27494	-0.907392
TEA003971.1_gene	Signaling-related genes	E3 ubiquitin-protein ligase At4g11680 GN=At4g11680 OS=Arabidopsis thaliana (Mouse-ear cress) PE=2 SV=1	At4g11680	2.44957	Flavanone	meta_100	-2.27494	-0.931066
TEA004395.1_gene	Transcription factor-related genes	NAC domain-containing protein 8 GN=NAC008 OS=Arabidopsis thaliana (Mouse-ear cress) PE=2 SV=1	NAC008	2.95239	Flavanone	meta_100	-2.27494	-0.964149
TEA004629.1_gene	Transport-related genes	Polyol transporter 5 GN=PLT5 OS=Arabidopsis thaliana (Mouse-ear cress) PE=1 SV=2	PLT5	-4.0096	Flavanone	meta_100	-2.27494	0.92055
TEA004834.1_gene	Flavonoid biosynthesis-related genes	UDP-glycosyltransferase 74F2 GN=F18O19.7 OS=Arabidopsis thaliana (Mouse-ear cress) PE=1 SV=1	F18O19.7	-4.46549	Flavanone	meta_100	-2.27494	0.958146
TEA005008.1_gene	Flavonoid biosynthesis-related genes	UDP-glycosyltransferase 73C3 GN=UGT73C3 OS=Arabidopsis thaliana (Mouse-ear cress) PE=2 SV=1	UGT73C3	-2.11041	Flavanone	meta_100	-2.27494	0.953339
TEA005142.1_gene	Transcription factor-related genes	WRKY transcription factor 6 GN=WRKY6 OS=Arabidopsis thaliana (Mouse-ear cress) PE=1 SV=1	WRKY6	-4.20596	Flavanone	meta_100	-2.27494	0.945264
TEA005596.1_gene	Transport-related genes	GABA transporter 1 GN=T23G18.9 OS=Arabidopsis thaliana (Mouse-ear cress) PE=1 SV=1	T23G18.9	-2.2606	Flavanone	meta_100	-2.27494	0.952294
TEA006182.1_gene	Hormone-related genes	Ethylene-responsive transcription factor 4 GN=ERF4 OS=Nicotiana sylvestris (Wood tobacco) PE=2 SV=1	ERF4	2.06708	Flavanone	meta_100	-2.27494	-0.971101
TEA006586.1_gene	TF-related genes	Probable WRKY transcription factor 75 GN=WRKY75 OS=Arabidopsis thaliana (Mouse-ear cress) PE=2 SV=1	WRKY75	-7.21043	Flavanone	meta_100	-2.27494	0.969686
TEA006592.1_gene	Transcription factor-related genes	Nuclear transcription factor Y subunit C-5 GN=NFYC5 OS=Arabidopsis thaliana (Mouse-ear cress) PE=2 SV=1	NFYC5	2.67193	Flavanone	meta_100	-2.27494	-0.944525
TEA007092.1_gene	Flavonoid biosynthesis-related genes	Isoflavone 2&apos;-hydroxylase GN=CYP81E1 OS=Glycyrrhiza echinata (Licorice) PE=1 SV=2	CYP81E1	-3.39357	Flavanone	meta_100	-2.27494	0.918394
TEA007093.1_gene	Flavonoid biosynthesis-related genes	Isoflavone 2&apos;-hydroxylase GN=CYP81E1 OS=Glycyrrhiza echinata (Licorice) PE=1 SV=2	CYP81E1	-4.35082	Flavanone	meta_100	-2.27494	0.91342
TEA007280.1_gene	TF-related genes	GATA transcription factor 15 GN=GATA15 OS=Arabidopsis thaliana (Mouse-ear cress) PE=2 SV=2	GATA15	3.04865	Flavanone	meta_100	-2.27494	-0.964824
TEA007736.1_gene	Transport-related genes	ABC transporter G family member 11 GN=At1g17840 OS=Arabidopsis thaliana (Mouse-ear cress) PE=1 SV=1	At1g17840	-7.0462	Flavanone	meta_100	-2.27494	0.947409
TEA007813.1_gene	Flavonoid biosynthesis-related genes	7-deoxyloganetin glucosyltransferase GN=UGT85A23 OS=Catharanthus roseus (Madagascar periwinkle) PE=1 SV=1	UGT85A23	-2.91574	Flavanone	meta_100	-2.27494	0.909146
TEA007876.1_gene	Signaling-related genes	E3 ubiquitin-protein ligase XBAT32 GN=XBAT32 OS=Arabidopsis thaliana (Mouse-ear cress) PE=1 SV=1	XBAT32	3.54775	Flavanone	meta_100	-2.27494	-0.939684
TEA007911.1_gene	Hormone-related genes	ABSCISIC ACID-INSENSITIVE 5-like protein 5 GN=T2P3 OS=Arabidopsis thaliana (Mouse-ear cress) PE=1 SV=1	T2P3	-2.04462	Flavanone	meta_100	-2.27494	0.912619
TEA008168.1_gene	Transcription factor-related genes	Transcription factor GLABRA 3 GN=At5g41315 OS=Arabidopsis thaliana (Mouse-ear cress) PE=1 SV=1	At5g41315	3.10604	Flavanone	meta_100	-2.27494	-0.939216
TEA008194.1_gene	Flavonoid biosynthesis-related genes	Cytochrome P450 81D11 GN=CYP81D11 OS=Arabidopsis thaliana (Mouse-ear cress) PE=2 SV=1	CYP81D11	-2.56929	Flavanone	meta_100	-2.27494	0.986062
TEA008512.1_gene	Transcription factor-related genes	Transcription factor bHLH147 GN=K14A17.17 OS=Arabidopsis thaliana (Mouse-ear cress) PE=1 SV=1	K14A17.17	2.43227	Flavanone	meta_100	-2.27494	-0.926118
TEA008526.1_gene	Flavonoid biosynthesis-related genes	Cytochrome P450 82C4 GN=CYP82C4 OS=Arabidopsis thaliana (Mouse-ear cress) PE=2 SV=1	CYP82C4	-3.40119	Flavanone	meta_100	-2.27494	0.922105
TEA008545.1_gene	Flavonoid biosynthesis-related genes	7-deoxyloganetic acid glucosyltransferase GN=UGT709C2 OS=Catharanthus roseus (Madagascar periwinkle) PE=1 SV=1	UGT709C2	-2.95565	Flavanone	meta_100	-2.27494	0.963068
TEA008872.1_gene	Transport-related genes	Boron transporter 4 GN=BOR4 OS=Arabidopsis thaliana (Mouse-ear cress) PE=2 SV=1	BOR4	-3.41043	Flavanone	meta_100	-2.27494	0.91793
TEA008897.1_gene	Flavonoid biosynthesis-related genes	UDP-glycosyltransferase 73C3 GN=UGT73C3 OS=Arabidopsis thaliana (Mouse-ear cress) PE=2 SV=1	UGT73C3	-2.17828	Flavanone	meta_100	-2.27494	0.929654
TEA008907.1_gene	Flavonoid biosynthesis-related genes	UDP-glycosyltransferase 71B6 GN=UGT71B6 OS=Arabidopsis thaliana (Mouse-ear cress) PE=1 SV=1	UGT71B6	-3.63121	Flavanone	meta_100	-2.27494	0.967547
TEA009062.1_gene	Hormone-related genes	Auxin efflux carrier component 1 GN=PIN1 OS=Arabidopsis thaliana (Mouse-ear cress) PE=1 SV=1	PIN1	4.59	Flavanone	meta_100	-2.27494	-0.916793
TEA009090.1_gene	Hormone-related genes	Auxin transporter-like protein 2 GN=LAX2 OS=Medicago truncatula (Barrel medic) PE=2 SV=1	LAX2	2.39129	Flavanone	meta_100	-2.27494	-0.909831
TEA009266.1_gene	Flavonoid biosynthesis-related genes	Anthocyanidin reductase GN=T13M11.8 OS=Arabidopsis thaliana (Mouse-ear cress) PE=1 SV=2	T13M11.8	3.31481	Flavanone	meta_100	-2.27494	-0.937282
TEA009412.1_gene	Transcription factor-related genes	Transcription factor MYB12 GN=T30B22.24 OS=Arabidopsis thaliana (Mouse-ear cress) PE=2 SV=1	T30B22.24	3.17311	Flavanone	meta_100	-2.27494	-0.915427
TEA009726.1_gene	Transcription factor-related genes	Transcription factor IBH1 GN=MFL8.8 OS=Arabidopsis thaliana (Mouse-ear cress) PE=1 SV=1	MFL8.8	-3.4537	Flavanone	meta_100	-2.27494	0.949629
TEA009737.1_gene	Flavonoid biosynthesis-related genes	Flavonol synthase/flavanone 3-hydroxylase GN=FLS OS=Citrus unshiu (Satsuma mandarin) PE=1 SV=1	FLS	2.25795	Flavanone	meta_100	-2.27494	-0.942812
TEA009875.1_gene	Signaling-related genes	Early light-induced protein 1, chloroplastic (Precursor) GN=ELIP1 OS=Arabidopsis thaliana (Mouse-ear cress) PE=1 SV=1	ELIP1	-3.96541	Flavanone	meta_100	-2.27494	0.94849
TEA009907.1_gene	Transcription factor-related genes	WRKY transcription factor 6 GN=WRKY6 OS=Arabidopsis thaliana (Mouse-ear cress) PE=1 SV=1	WRKY6	-4.86373	Flavanone	meta_100	-2.27494	0.9529
TEA010041.1_gene	Transcription factor-related genes	NAC transcription factor 29 GN=At1g69490 OS=Arabidopsis thaliana (Mouse-ear cress) PE=2 SV=1	At1g69490	-2.30239	Flavanone	meta_100	-2.27494	0.953986
TEA010320.1_gene	Transcription factor-related genes	Transcription factor DIVARICATA GN=DIVARICATA OS=Antirrhinum majus (Garden snapdragon) PE=2 SV=1	DIVARICATA	2.34701	Flavanone	meta_100	-2.27494	-0.966007
TEA010328.1_gene	Flavonoid biosynthesis-related genes	Flavonol synthase/flavanone 3-hydroxylase GN=FL OS=Petunia hybrida (Petunia) PE=2 SV=1	FL	2.27573	Flavanone	meta_100	-2.27494	-0.9107
TEA010368.1_gene	Hormone-related genes	Ethylene-responsive transcription factor-like protein At4g13040 GN=At4g13040 OS=Arabidopsis thaliana (Mouse-ear cress) PE=2 SV=2	At4g13040	-2.38383	Flavanone	meta_100	-2.27494	0.990289
TEA010659.1_gene	Transcription factor-related genes	Transcription factor bHLH96 GN=T9N14.4 OS=Arabidopsis thaliana (Mouse-ear cress) PE=2 SV=1	T9N14.4	2.58127	Flavanone	meta_100	-2.27494	-0.956409
TEA010681.1_gene	Flavonoid biosynthesis-related genes	4-coumarate--CoA ligase-like 5 GN=F5M15.17 OS=Arabidopsis thaliana (Mouse-ear cress) PE=1 SV=2	F5M15.17	-2.04683	Flavanone	meta_100	-2.27494	0.936151
TEA010703.1_gene	Transport-related genes	ABC transporter I family member 17 GN=T23K23.21 OS=Arabidopsis thaliana (Mouse-ear cress) PE=2 SV=1	T23K23.21	3.18778	Flavanone	meta_100	-2.27494	-0.935269
TEA010793.1_gene	Transcription factor-related genes	WRKY transcription factor 6 GN=WRKY6 OS=Arabidopsis thaliana (Mouse-ear cress) PE=1 SV=1	WRKY6	-2.55546	Flavanone	meta_100	-2.27494	0.950189
TEA010984.1_gene	Flavonoid biosynthesis-related genes	Cytochrome P450 82C4 GN=CYP82C4 OS=Arabidopsis thaliana (Mouse-ear cress) PE=2 SV=1	CYP82C4	-2.01982	Flavanone	meta_100	-2.27494	0.946032
TEA011000.1_gene	Flavonoid biosynthesis-related genes	Cytochrome P450 82C2 GN=CYP82C2 OS=Arabidopsis thaliana (Mouse-ear cress) PE=2 SV=2	CYP82C2	-2.12098	Flavanone	meta_100	-2.27494	0.936381
TEA011018.1_gene	Hormone-related genes	Auxin-binding protein ABP19a (Precursor) GN=ABP19A OS=Prunus persica (Peach) PE=3 SV=1	ABP19A	7.75735	Flavanone	meta_100	-2.27494	-0.919493
TEA011057.1_gene	Hormone-related genes	Ethylene-responsive transcription factor 5 GN=ERF5 OS=Nicotiana tabacum (Common tobacco) PE=2 SV=1	ERF5	3.11853	Flavanone	meta_100	-2.27494	-0.959965
TEA011129.1_gene	Flavonoid biosynthesis-related genes	Cytochrome P450 71A1 GN=CYP71A1 OS=Persea americana (Avocado) PE=1 SV=2	CYP71A1	-2.37084	Flavanone	meta_100	-2.27494	0.93415
TEA011479.1_gene	TF-related genes	AP2/ERF and B3 domain-containing transcription factor RAV1 GN=RAV1 OS=Arabidopsis thaliana (Mouse-ear cress) PE=1 SV=1	RAV1	-2.09978	Flavanone	meta_100	-2.27494	0.922425
TEA011574.1_gene	Flavonoid biosynthesis-related genes	Cytochrome P450 71A6 (Fragment) GN=CYP71A6 OS=Nepeta racemosa (Catmint) PE=2 SV=1	CYP71A6	-3.21164	Flavanone	meta_100	-2.27494	0.935413
TEA012091.1_gene	Transport-related genes	Copper transport protein ATX1 GN=ATX1 OS=Arabidopsis thaliana (Mouse-ear cress) PE=1 SV=1	ATX1	6.77225	Flavanone	meta_100	-2.27494	-0.905717
TEA012420.1_gene	Signaling-related genes	E3 ubiquitin-protein ligase RMA1H1 GN=RMA1H1 OS=Capsicum annuum (Bell pepper) PE=1 SV=1	RMA1H1	-3.71622	Flavanone	meta_100	-2.27494	0.937878
TEA012462.1_gene	Flavonoid biosynthesis-related genes	Cytochrome P450 94A1 GN=CYP94A1 OS=Vicia sativa (Spring vetch) PE=2 SV=2	CYP94A1	-2.13204	Flavanone	meta_100	-2.27494	0.946733
TEA013264.1_gene	Transcription factor-related genes	Transcription factor IBH1 GN=OSJNBa0015K02.11 OS=Oryza sativa subsp. japonica (Rice) PE=1 SV=2	OSJNBa0015K02.11	4.97922	Flavanone	meta_100	-2.27494	-0.942955
TEA013292.1_gene	Hormone-related genes	Ethylene-responsive transcription factor 12 GN=F3M18.21 OS=Arabidopsis thaliana (Mouse-ear cress) PE=2 SV=1	F3M18.21	-2.19048	Flavanone	meta_100	-2.27494	0.9438
TEA013315.1_gene	Flavonoid biosynthesis-related genes	Flavonoid 3&apos;,5&apos;-hydroxylase 2 GN=CYP75A3 OS=Petunia hybrida (Petunia) PE=2 SV=1	CYP75A3	5.242	Flavanone	meta_100	-2.27494	-0.967927
TEA013401.1_gene	Transport-related genes	ABC transporter G family member 15 GN=MSA6.13 OS=Arabidopsis thaliana (Mouse-ear cress) PE=2 SV=2	MSA6.13	2.68041	Flavanone	meta_100	-2.27494	-0.925631
TEA013413.1_gene	Transport-related genes	ABC transporter G family member 6 GN=MSH12.4 OS=Arabidopsis thaliana (Mouse-ear cress) PE=2 SV=1	MSH12.4	-3.11084	Flavanone	meta_100	-2.27494	0.944065
TEA013461.1_gene	Transport-related genes	Polyol transporter 5 GN=PLT5 OS=Arabidopsis thaliana (Mouse-ear cress) PE=1 SV=2	PLT5	-3.68619	Flavanone	meta_100	-2.27494	0.925266
TEA013501.1_gene	Transcription factor-related genes	Transcription factor RF2b GN=RF2b OS=Oryza sativa subsp. japonica (Rice) PE=1 SV=1	RF2b	3.64877	Flavanone	meta_100	-2.27494	-0.900433
TEA013548.1_gene	Transcription factor-related genes	NAC domain-containing protein 8 GN=NAC008 OS=Arabidopsis thaliana (Mouse-ear cress) PE=2 SV=1	NAC008	3.39685	Flavanone	meta_100	-2.27494	-0.921971
TEA013745.1_gene	Transcription factor-related genes	Transcription factor bHLH96 GN=T9N14.4 OS=Arabidopsis thaliana (Mouse-ear cress) PE=2 SV=1	T9N14.4	6.25204	Flavanone	meta_100	-2.27494	-0.958444
TEA013785.1_gene	TF-related genes	GATA transcription factor 8 GN=GATA8 OS=Arabidopsis thaliana (Mouse-ear cress) PE=2 SV=1	GATA8	6.46154	Flavanone	meta_100	-2.27494	-0.939939
TEA013839.1_gene	Transcription factor-related genes	Transcription factor UNE12 GN=T10P11.13 OS=Arabidopsis thaliana (Mouse-ear cress) PE=2 SV=2	T10P11.13	-2.15822	Flavanone	meta_100	-2.27494	0.953642
TEA013843.1_gene	Hormone-related genes	Auxin-induced protein 22D GN=AUX22D OS=Vigna radiata var. radiata (Mung bean) PE=2 SV=1	AUX22D	-3.02593	Flavanone	meta_100	-2.27494	0.948398
TEA013923.1_gene	Flavonoid biosynthesis-related genes	Anthocyanidin 5,3-O-glucosyltransferase GN=RhGT1 OS=Rosa hybrid cultivar PE=2 SV=1	RhGT1	-2.92869	Flavanone	meta_100	-2.27494	0.977575
TEA013947.1_gene	Transport-related genes	Probable boron transporter 2 GN=BOR2 OS=Arabidopsis thaliana (Mouse-ear cress) PE=2 SV=1	BOR2	3.445	Flavanone	meta_100	-2.27494	-0.912676
TEA014081.1_gene	Flavonoid biosynthesis-related genes	UDP-glycosyltransferase 74E2 GN=UGT74E2 OS=Arabidopsis thaliana (Mouse-ear cress) PE=1 SV=1	UGT74E2	-2.74633	Flavanone	meta_100	-2.27494	0.947204
TEA014551.1_gene	Hormone-related genes	Ethylene-responsive transcription factor ERF023 GN=ERF023 OS=Arabidopsis thaliana (Mouse-ear cress) PE=2 SV=1	ERF023	6.19673	Flavanone	meta_100	-2.27494	-0.918465
TEA014658.1_gene	Flavonoid biosynthesis-related genes	Cytochrome P450 76C1 GN=CYP76C1 OS=Arabidopsis thaliana (Mouse-ear cress) PE=2 SV=1	CYP76C1	-2.53314	Flavanone	meta_100	-2.27494	0.908569
TEA014777.1_gene	Transcription factor-related genes	NAC transcription factor 25 GN=At1g61110 OS=Arabidopsis thaliana (Mouse-ear cress) PE=2 SV=1	At1g61110	-5.27987	Flavanone	meta_100	-2.27494	0.916227
TEA014950.1_gene	Transport-related genes	Bidirectional sugar transporter SWEET16 GN=OsJ_10795 OS=Oryza sativa subsp. japonica (Rice) PE=3 SV=1	OsJ_10795	2.38462	Flavanone	meta_100	-2.27494	-0.913285
TEA015126.1_gene	Transport-related genes	Polyol transporter 5 GN=PLT5 OS=Arabidopsis thaliana (Mouse-ear cress) PE=1 SV=2	PLT5	-3.99472	Flavanone	meta_100	-2.27494	0.925185
TEA015127.1_gene	Flavonoid biosynthesis-related genes	2-hydroxyisoflavanone dehydratase GN=HIDM OS=Glycyrrhiza echinata (Licorice) PE=1 SV=1	HIDM	-4.56349	Flavanone	meta_100	-2.27494	0.90743
TEA015243.1_gene	Transport-related genes	Oligopeptide transporter 3 GN=OPT3 OS=Arabidopsis thaliana (Mouse-ear cress) PE=2 SV=3	OPT3	-2.21045	Flavanone	meta_100	-2.27494	0.947588
TEA015646.1_gene	Flavonoid biosynthesis-related genes	Cytochrome P450 86A8 GN=F4I18.5 OS=Arabidopsis thaliana (Mouse-ear cress) PE=2 SV=1	F4I18.5	6.95399	Flavanone	meta_100	-2.27494	-0.940557
TEA015978.1_gene	Transcription factor-related genes	Transcription factor TCP4 GN=K15M2.17 OS=Arabidopsis thaliana (Mouse-ear cress) PE=2 SV=1	K15M2.17	2.15601	Flavanone	meta_100	-2.27494	-0.923763
TEA016054.1_gene	Transport-related genes	Cationic amino acid transporter 1 GN=F7J7.60 OS=Arabidopsis thaliana (Mouse-ear cress) PE=1 SV=1	F7J7.60	-2.563	Flavanone	meta_100	-2.27494	0.930771
TEA016123.1_gene	TF-related genes	GATA transcription factor 4 GN=GATA4 OS=Arabidopsis thaliana (Mouse-ear cress) PE=2 SV=1	GATA4	6.10117	Flavanone	meta_100	-2.27494	-0.932993
TEA016178.1_gene	Flavonoid biosynthesis-related genes	UDP-glycosyltransferase 88A1 GN=UGT88A1 OS=Arabidopsis thaliana (Mouse-ear cress) PE=2 SV=1	UGT88A1	-2.90992	Flavanone	meta_100	-2.27494	0.923209
TEA016225.1_gene	Hormone-related genes	Abscisic acid receptor PYL4 GN=T19C21.20 OS=Arabidopsis thaliana (Mouse-ear cress) PE=1 SV=1	T19C21.20	-3.01496	Flavanone	meta_100	-2.27494	0.934647
TEA016454.1_gene	Flavonoid biosynthesis-related genes	UDP-glycosyltransferase 73C2 GN=UGT73C2 OS=Arabidopsis thaliana (Mouse-ear cress) PE=3 SV=1	UGT73C2	-3.78294	Flavanone	meta_100	-2.27494	0.902136
TEA016601.1_gene	Flavonoid biosynthesis-related genes	Flavonol synthase/flavanone 3-hydroxylase GN=FL OS=Petunia hybrida (Petunia) PE=2 SV=1	FL	3.12938	Flavanone	meta_100	-2.27494	-0.939428
TEA016649.1_gene	Transport-related genes	ABC transporter C family member 2 GN=T29F13.13 OS=Arabidopsis thaliana (Mouse-ear cress) PE=1 SV=2	T29F13.13	-2.01536	Flavanone	meta_100	-2.27494	0.914429
TEA016683.1_gene	Flavonoid biosynthesis-related genes	UDP-glycosyltransferase 74F2 GN=F18O19.7 OS=Arabidopsis thaliana (Mouse-ear cress) PE=1 SV=1	F18O19.7	-5.47016	Flavanone	meta_100	-2.27494	0.919535
TEA016685.1_gene	Flavonoid biosynthesis-related genes	UDP-glycosyltransferase 74F1 GN=UGT74F1 OS=Arabidopsis thaliana (Mouse-ear cress) PE=1 SV=1	UGT74F1	-6.50486	Flavanone	meta_100	-2.27494	0.952751
TEA016916.1_gene	TF-related genes	GATA transcription factor 26 GN=GATA26 OS=Arabidopsis thaliana (Mouse-ear cress) PE=2 SV=1	GATA26	-2.11655	Flavanone	meta_100	-2.27494	0.930662
TEA016938.1_gene	Transcription factor-related genes	Transcription factor bHLH63 GN=T4L20.110 OS=Arabidopsis thaliana (Mouse-ear cress) PE=1 SV=1	T4L20.110	3.25771	Flavanone	meta_100	-2.27494	-0.928049
TEA016973.1_gene	Flavonoid biosynthesis-related genes	Cytochrome P450 77A2 GN=CYP77A2 OS=Solanum melongena (Eggplant) PE=2 SV=1	CYP77A2	10.3048	Flavanone	meta_100	-2.27494	-0.967854
TEA016995.1_gene	Flavonoid biosynthesis-related genes	7-deoxyloganetin glucosyltransferase GN=UGT85A24 OS=Gardenia jasminoides (Cape jasmine) PE=1 SV=1	UGT85A24	-4.77089	Flavanone	meta_100	-2.27494	0.923859
TEA017059.1_gene	Transport-related genes	Nucleobase-ascorbate transporter 2 GN=NAT2 OS=Arabidopsis thaliana (Mouse-ear cress) PE=2 SV=2	NAT2	3.89871	Flavanone	meta_100	-2.27494	-0.963197
TEA017070.1_gene	Transcription factor-related genes	Trihelix transcription factor GT-3a GN=T10O8.90 OS=Arabidopsis thaliana (Mouse-ear cress) PE=1 SV=1	T10O8.90	-3.3251	Flavanone	meta_100	-2.27494	0.916755
TEA017247.1_gene	Signaling-related genes	E3 ubiquitin-protein ligase UPL2 GN=UPL2 OS=Arabidopsis thaliana (Mouse-ear cress) PE=1 SV=3	UPL2	4.06721	Flavanone	meta_100	-2.27494	-0.934113
TEA017261.1_gene	Transcription factor-related genes	NAC domain-containing protein 2 GN=T1N6.12 OS=Arabidopsis thaliana (Mouse-ear cress) PE=2 SV=2	T1N6.12	-3.01988	Flavanone	meta_100	-2.27494	0.90301
TEA017495.1_gene	Signaling-related genes	E3 ubiquitin-protein ligase RING1-like GN=At3g19950 OS=Arabidopsis thaliana (Mouse-ear cress) PE=1 SV=1	At3g19950	3.64264	Flavanone	meta_100	-2.27494	-0.94608
TEA017526.1_gene	Flavonoid biosynthesis-related genes	Cytochrome P450 71B10 GN=CYP71B10 OS=Arabidopsis thaliana (Mouse-ear cress) PE=3 SV=1	CYP71B10	2.6442	Flavanone	meta_100	-2.27494	-0.910194
TEA017592.1_gene	Hormone-related genes	Ethylene-responsive transcription factor ERF021 GN=ERF021 OS=Arabidopsis thaliana (Mouse-ear cress) PE=2 SV=1	ERF021	2.16887	Flavanone	meta_100	-2.27494	-0.901391
TEA018010.1_gene	Transport-related genes	Putative glycerol-3-phosphate transporter 1 GN=At3g47420 OS=Arabidopsis thaliana (Mouse-ear cress) PE=2 SV=1	At3g47420	-3.20887	Flavanone	meta_100	-2.27494	0.953737
TEA018286.1_gene	Transcription factor-related genes	NAC domain-containing protein 8 GN=NAC008 OS=Arabidopsis thaliana (Mouse-ear cress) PE=2 SV=1	NAC008	3.62329	Flavanone	meta_100	-2.27494	-0.966615
TEA018441.1_gene	Flavonoid biosynthesis-related genes	7-deoxyloganetin glucosyltransferase GN=UGT85A24 OS=Gardenia jasminoides (Cape jasmine) PE=1 SV=1	UGT85A24	-3.41609	Flavanone	meta_100	-2.27494	0.904149
TEA018674.1_gene	Flavonoid biosynthesis-related genes	Cytochrome P450 72A15 GN=CYP72A15 OS=Arabidopsis thaliana (Mouse-ear cress) PE=2 SV=1	CYP72A15	-2.41556	Flavanone	meta_100	-2.27494	0.942084
TEA018708.1_gene	Transport-related genes	GABA transporter 1 GN=T23G18.9 OS=Arabidopsis thaliana (Mouse-ear cress) PE=1 SV=1	T23G18.9	-2.39795	Flavanone	meta_100	-2.27494	0.930462
TEA018766.1_gene	Transport-related genes	ABC transporter B family member 2 (Precursor) GN=F20B18.70 OS=Arabidopsis thaliana (Mouse-ear cress) PE=1 SV=3	F20B18.70	3.16741	Flavanone	meta_100	-2.27494	-0.914829
TEA018895.1_gene	Flavonoid biosynthesis-related genes	UDP-glycosyltransferase 73C4 GN=UGT73C4 OS=Arabidopsis thaliana (Mouse-ear cress) PE=2 SV=1	UGT73C4	-2.40405	Flavanone	meta_100	-2.27494	0.939089
TEA019916.1_gene	Flavonoid biosynthesis-related genes	7-deoxyloganetin glucosyltransferase GN=UGT85A24 OS=Gardenia jasminoides (Cape jasmine) PE=1 SV=1	UGT85A24	3.38707	Flavanone	meta_100	-2.27494	-0.947059
TEA020004.1_gene	Flavonoid biosynthesis-related genes	Cytochrome P450 86A8 GN=F4I18.5 OS=Arabidopsis thaliana (Mouse-ear cress) PE=2 SV=1	F4I18.5	8.27433	Flavanone	meta_100	-2.27494	-0.934962
TEA020014.1_gene	Flavonoid biosynthesis-related genes	Cytochrome P450 82C4 GN=CYP82C4 OS=Arabidopsis thaliana (Mouse-ear cress) PE=2 SV=1	CYP82C4	-3.90752	Flavanone	meta_100	-2.27494	0.905882
TEA020372.1_gene	Transcription factor-related genes	Nuclear transcription factor Y subunit A-2 GN=F18C1.4 OS=Arabidopsis thaliana (Mouse-ear cress) PE=2 SV=1	F18C1.4	-3.05036	Flavanone	meta_100	-2.27494	0.9043
TEA020545.1_gene	TF-related genes	Probable WRKY transcription factor 30 GN=WRKY30 OS=Arabidopsis thaliana (Mouse-ear cress) PE=2 SV=1	WRKY30	-2.93577	Flavanone	meta_100	-2.27494	0.946457
TEA020548.1_gene	Transport-related genes	ABC transporter G family member 7 GN=F10A8.20 OS=Arabidopsis thaliana (Mouse-ear cress) PE=2 SV=1	F10A8.20	2.97359	Flavanone	meta_100	-2.27494	-0.928581
TEA020645.1_gene	Flavonoid biosynthesis-related genes	Cytochrome P450 78A5 GN=F21F23.15 OS=Arabidopsis thaliana (Mouse-ear cress) PE=2 SV=1	F21F23.15	-5.14739	Flavanone	meta_100	-2.27494	0.940493
TEA020893.1_gene	Transport-related genes	Nucleobase-ascorbate transporter 1 GN=NAT1 OS=Arabidopsis thaliana (Mouse-ear cress) PE=2 SV=1	NAT1	2.646	Flavanone	meta_100	-2.27494	-0.958443
TEA021415.1_gene	Transcription factor-related genes	Transcription factor bHLH62 GN=F21O3.5 OS=Arabidopsis thaliana (Mouse-ear cress) PE=2 SV=1	F21O3.5	2.70501	Flavanone	meta_100	-2.27494	-0.949325
TEA021512.1_gene	Flavonoid biosynthesis-related genes	Cytochrome P450 81D11 GN=CYP81D11 OS=Arabidopsis thaliana (Mouse-ear cress) PE=2 SV=1	CYP81D11	-3.81471	Flavanone	meta_100	-2.27494	0.908001
TEA021852.1_gene	Transcription factor-related genes	Transcription repressor OFP12 GN=OFP12 OS=Arabidopsis thaliana (Mouse-ear cress) PE=1 SV=1	OFP12	3.61523	Flavanone	meta_100	-2.27494	-0.947984
TEA022035.1_gene	Transport-related genes	Oligopeptide transporter 4 GN=OPT4 OS=Arabidopsis thaliana (Mouse-ear cress) PE=1 SV=1	OPT4	2.77176	Flavanone	meta_100	-2.27494	-0.928467
TEA022528.1_gene	Transcription factor-related genes	Transcription factor BIM2 GN=T6L1.19 OS=Arabidopsis thaliana (Mouse-ear cress) PE=1 SV=1	T6L1.19	4.28504	Flavanone	meta_100	-2.27494	-0.942041
TEA022729.1_gene	Hormone-related genes	Ethylene-responsive transcription factor ERF011 GN=ERF011 OS=Arabidopsis thaliana (Mouse-ear cress) PE=2 SV=1	ERF011	-2.75827	Flavanone	meta_100	-2.27494	0.918782
TEA022988.1_gene	Signaling-related genes	E3 ubiquitin-protein ligase RING1 GN=F12B17_270 OS=Arabidopsis thaliana (Mouse-ear cress) PE=1 SV=1	F12B17_270	-2.23779	Flavanone	meta_100	-2.27494	0.980668
TEA023043.1_gene	Flavonoid biosynthesis-related genes	7-deoxyloganetin glucosyltransferase GN=UGT85A24 OS=Gardenia jasminoides (Cape jasmine) PE=1 SV=1	UGT85A24	-5.41667	Flavanone	meta_100	-2.27494	0.909485
TEA023240.1_gene	Hormone-related genes	Auxin efflux carrier component 3 GN=PIN3 OS=Arabidopsis thaliana (Mouse-ear cress) PE=1 SV=1	PIN3	3.02286	Flavanone	meta_100	-2.27494	-0.904932
TEA023333.1_gene	Flavonoid biosynthesis-related genes	Chalcone synthase 3 GN=CHS3 OS=Camellia sinensis (Tea) PE=2 SV=1	CHS3	2.81733	Flavanone	meta_100	-2.27494	-0.908747
TEA023420.1_gene	Transcription factor-related genes	Transcription factor MYB82 GN=MYB82 OS=Arabidopsis thaliana (Mouse-ear cress) PE=1 SV=1	MYB82	3.78749	Flavanone	meta_100	-2.27494	-0.920192
TEA023425.1_gene	Hormone-related genes	Auxin-responsive protein IAA13 GN=IAA13 OS=Arabidopsis thaliana (Mouse-ear cress) PE=1 SV=2	IAA13	-2.71134	Flavanone	meta_100	-2.27494	0.913028
TEA023433.1_gene	Transport-related genes	Nucleobase-ascorbate transporter 7 GN=NAT7 OS=Arabidopsis thaliana (Mouse-ear cress) PE=2 SV=2	NAT7	3.51655	Flavanone	meta_100	-2.27494	-0.93048
TEA023493.1_gene	Hormone-related genes	Ethylene-responsive transcription factor 5 GN=ERF5 OS=Nicotiana tabacum (Common tobacco) PE=2 SV=1	ERF5	-2.48062	Flavanone	meta_100	-2.27494	0.912639
TEA023676.1_gene	TF-related genes	GATA transcription factor 5 GN=GATA5 OS=Arabidopsis thaliana (Mouse-ear cress) PE=2 SV=1	GATA5	3.32891	Flavanone	meta_100	-2.27494	-0.920684
TEA023870.1_gene	Flavonoid biosynthesis-related genes	Flavonoid 3&apos;,5&apos;-methyltransferase GN=FAOMT OS=Vitis vinifera (Grape) PE=1 SV=1	FAOMT	2.01764	Flavanone	meta_100	-2.27494	-0.932766
TEA023946.1_gene	Flavonoid biosynthesis-related genes	Flavonol synthase/flavanone 3-hydroxylase GN=FLS OS=Petroselinum crispum (Parsley) PE=1 SV=1	FLS	2.2049	Flavanone	meta_100	-2.27494	-0.94596
TEA024017.1_gene	Transcription factor-related genes	Transcription factor bHLH80 GN=F12A4.2 OS=Arabidopsis thaliana (Mouse-ear cress) PE=2 SV=1	F12A4.2	-2.54859	Flavanone	meta_100	-2.27494	0.909584
TEA024080.1_gene	Signaling-related genes	E3 ubiquitin-protein ligase RING1 GN=RING1 OS=Gossypium hirsutum (Upland cotton) PE=1 SV=1	RING1	2.51296	Flavanone	meta_100	-2.27494	-0.933894
TEA024149.1_gene	Hormone-related genes	Auxin-binding protein ABP19a (Precursor) GN=ABP19A OS=Prunus persica (Peach) PE=3 SV=1	ABP19A	4.14418	Flavanone	meta_100	-2.27494	-0.970958
TEA024345.1_gene	Transport-related genes	Polyol transporter 5 GN=PLT5 OS=Arabidopsis thaliana (Mouse-ear cress) PE=1 SV=2	PLT5	-2.49155	Flavanone	meta_100	-2.27494	0.934215
TEA024433.1_gene	Transport-related genes	Zinc transporter 1 (Precursor) GN=P0518C01.26 OS=Oryza sativa subsp. japonica (Rice) PE=1 SV=1	P0518C01.26	-2.54489	Flavanone	meta_100	-2.27494	0.965152
TEA024440.1_gene	Signaling-related genes	E3 ubiquitin-protein ligase SDIR1 GN=SDIR1 OS=Arabidopsis thaliana (Mouse-ear cress) PE=1 SV=1	SDIR1	3.09593	Flavanone	meta_100	-2.27494	-0.922441
TEA024523.1_gene	Transport-related genes	Copper transport protein ATX1 GN=ATX1 OS=Arabidopsis thaliana (Mouse-ear cress) PE=1 SV=1	ATX1	5.22338	Flavanone	meta_100	-2.27494	-0.921137
TEA024624.1_gene	Flavonoid biosynthesis-related genes	7-deoxyloganetin glucosyltransferase GN=UGT85A24 OS=Gardenia jasminoides (Cape jasmine) PE=1 SV=1	UGT85A24	-2.86216	Flavanone	meta_100	-2.27494	0.936141
TEA024658.1_gene	Transport-related genes	Zinc transporter 11 (Precursor) GN=ZIP11 OS=Arabidopsis thaliana (Mouse-ear cress) PE=2 SV=1	ZIP11	3.52061	Flavanone	meta_100	-2.27494	-0.958862
TEA024762.1_gene	Flavonoid biosynthesis-related genes	Bifunctional dihydroflavonol 4-reductase/flavanone 4-reductase GN=DFR OS=Malus domestica (Apple) PE=1 SV=1	DFR	-2.88906	Flavanone	meta_100	-2.27494	0.904123
TEA024832.1_gene	Transport-related genes	ABC transporter C family member 9 GN=T2O9.140 OS=Arabidopsis thaliana (Mouse-ear cress) PE=2 SV=2	T2O9.140	3.77295	Flavanone	meta_100	-2.27494	-0.93112
TEA024836.1_gene	Transcription factor-related genes	Myb-related protein 3R-1 GN=MYB3R-1 OS=Arabidopsis thaliana (Mouse-ear cress) PE=2 SV=1	MYB3R-1	2.20486	Flavanone	meta_100	-2.27494	-0.917666
TEA025014.1_gene	Flavonoid biosynthesis-related genes	UDP-glycosyltransferase 91C1 GN=UGT91C1 OS=Arabidopsis thaliana (Mouse-ear cress) PE=2 SV=1	UGT91C1	-2.75092	Flavanone	meta_100	-2.27494	0.922369
TEA025120.1_gene	Flavonoid biosynthesis-related genes	UDP-glycosyltransferase 71C2 GN=UGT71C2 OS=Arabidopsis thaliana (Mouse-ear cress) PE=1 SV=1	UGT71C2	10.701	Flavanone	meta_100	-2.27494	-0.923696
TEA025556.1_gene	Transcription factor-related genes	Myb-related protein 3R-1 GN=MYB3R-1 OS=Arabidopsis thaliana (Mouse-ear cress) PE=2 SV=1	MYB3R-1	3.71234	Flavanone	meta_100	-2.27494	-0.957159
TEA025976.1_gene	Transport-related genes	ABC transporter C family member 4 GN=F17A22.19 OS=Arabidopsis thaliana (Mouse-ear cress) PE=2 SV=2	F17A22.19	-3.32523	Flavanone	meta_100	-2.27494	0.930148
TEA025983.1_gene	Flavonoid biosynthesis-related genes	UDP-glycosyltransferase 73C3 GN=UGT73C3 OS=Arabidopsis thaliana (Mouse-ear cress) PE=2 SV=1	UGT73C3	-3.23168	Flavanone	meta_100	-2.27494	0.961717
TEA025984.1_gene	Flavonoid biosynthesis-related genes	UDP-glycosyltransferase 73C3 GN=UGT73C3 OS=Arabidopsis thaliana (Mouse-ear cress) PE=2 SV=1	UGT73C3	-3.57364	Flavanone	meta_100	-2.27494	0.965922
TEA026097.1_gene	Hormone-related genes	AP2-like ethylene-responsive transcription factor AIL5 GN=AIL5 OS=Arabidopsis thaliana (Mouse-ear cress) PE=2 SV=2	AIL5	4.16559	Flavanone	meta_100	-2.27494	-0.922647
TEA026398.1_gene	Hormone-related genes	Auxin-responsive protein IAA27 GN=F19B15.110 OS=Arabidopsis thaliana (Mouse-ear cress) PE=1 SV=1	F19B15.110	3.2854	Flavanone	meta_100	-2.27494	-0.914582
TEA026803.1_gene	Transcription factor-related genes	Transcription factor SCREAM2 GN=F13K23.12 OS=Arabidopsis thaliana (Mouse-ear cress) PE=1 SV=1	F13K23.12	2.78078	Flavanone	meta_100	-2.27494	-0.917281
TEA027013.1_gene	Transcription factor-related genes	Transcription repressor OFP13 GN=OFP13 OS=Arabidopsis thaliana (Mouse-ear cress) PE=2 SV=1	OFP13	4.70197	Flavanone	meta_100	-2.27494	-0.937962
TEA027083.1_gene	TF-related genes	Probable WRKY transcription factor 70 GN=WRKY70 OS=Arabidopsis thaliana (Mouse-ear cress) PE=2 SV=1	WRKY70	5.88842	Flavanone	meta_100	-2.27494	-0.943682
TEA027131.1_gene	Signaling-related genes	E3 ubiquitin-protein ligase ATL6 (Precursor) GN=ATL6 OS=Arabidopsis thaliana (Mouse-ear cress) PE=1 SV=2	ATL6	-3.58868	Flavanone	meta_100	-2.27494	0.922837
TEA027171.1_gene	TF-related genes	GATA transcription factor 8 GN=GATA8 OS=Arabidopsis thaliana (Mouse-ear cress) PE=2 SV=1	GATA8	3.20611	Flavanone	meta_100	-2.27494	-0.924163
TEA027183.1_gene	Transcription factor-related genes	Transcription factor RF2b GN=RF2b OS=Oryza sativa subsp. japonica (Rice) PE=1 SV=1	RF2b	4.49514	Flavanone	meta_100	-2.27494	-0.936167
TEA027206.1_gene	Transport-related genes	Polyol transporter 5 GN=PLT5 OS=Arabidopsis thaliana (Mouse-ear cress) PE=1 SV=2	PLT5	-3.94262	Flavanone	meta_100	-2.27494	0.907007
TEA027218.1_gene	Transport-related genes	Putative polyol transporter 1 GN=PLT1 OS=Arabidopsis thaliana (Mouse-ear cress) PE=3 SV=1	PLT1	-2.25408	Flavanone	meta_100	-2.27494	0.953487
TEA027221.1_gene	Hormone-related genes	Ethylene-responsive transcription factor ERF062 GN=ERF062 OS=Arabidopsis thaliana (Mouse-ear cress) PE=2 SV=1	ERF062	-2.38432	Flavanone	meta_100	-2.27494	0.948911
TEA027582.1_gene	Flavonoid biosynthesis-related genes	Leucoanthocyanidin reductase GN=LAR OS=Desmodium uncinatum (Spanish clover) PE=1 SV=1	LAR	9.59956	Flavanone	meta_100	-2.27494	-0.925012
TEA027636.1_gene	Transport-related genes	ABC transporter G family member 11 GN=At1g17840 OS=Arabidopsis thaliana (Mouse-ear cress) PE=1 SV=1	At1g17840	2.29672	Flavanone	meta_100	-2.27494	-0.940333
TEA027716.1_gene	Transcription factor-related genes	Transcription repressor OFP7 GN=OFP7 OS=Arabidopsis thaliana (Mouse-ear cress) PE=2 SV=1	OFP7	-2.29021	Flavanone	meta_100	-2.27494	0.9283
TEA027780.1_gene	Flavonoid biosynthesis-related genes	Cytochrome P450 89A2 GN=F13O11.20 OS=Arabidopsis thaliana (Mouse-ear cress) PE=2 SV=2	F13O11.20	-2.74995	Flavanone	meta_100	-2.27494	0.947454
TEA027830.1_gene	Transport-related genes	ABC transporter I family member 17 GN=T23K23.21 OS=Arabidopsis thaliana (Mouse-ear cress) PE=2 SV=1	T23K23.21	8.12997	Flavanone	meta_100	-2.27494	-0.93401
TEA028105.1_gene	Flavonoid biosynthesis-related genes	Acetyl-CoA-benzylalcohol acetyltransferase GN=BEAT OS=Clarkia breweri (Fairy fans) PE=1 SV=1	BEAT	3.56478	Flavanone	meta_100	-2.27494	-0.945478
TEA028274.1_gene	Transport-related genes	ABC transporter B family member 10 GN=F20B24.12 OS=Arabidopsis thaliana (Mouse-ear cress) PE=1 SV=2	F20B24.12	3.33674	Flavanone	meta_100	-2.27494	-0.95349
TEA028473.1_gene	TF-related genes	Probable WRKY transcription factor 48 GN=WRKY48 OS=Arabidopsis thaliana (Mouse-ear cress) PE=2 SV=1	WRKY48	-3.78002	Flavanone	meta_100	-2.27494	0.933038
TEA028514.1_gene	TF-related genes	AP2/ERF and B3 domain-containing transcription factor RAV1 GN=RAV1 OS=Arabidopsis thaliana (Mouse-ear cress) PE=1 SV=1	RAV1	-2.19226	Flavanone	meta_100	-2.27494	0.919491
TEA028581.1_gene	Transcription factor-related genes	Transcription factor TCP14 GN=TCP14 OS=Arabidopsis thaliana (Mouse-ear cress) PE=1 SV=1	TCP14	3.00126	Flavanone	meta_100	-2.27494	-0.919399
TEA028907.1_gene	Hormone-related genes	Auxin transporter-like protein 2 GN=LAX2 OS=Arabidopsis thaliana (Mouse-ear cress) PE=2 SV=1	LAX2	6.12507	Flavanone	meta_100	-2.27494	-0.924605
TEA029017.1_gene	Transcription factor-related genes	Transcription factor MYB23 GN=MYB23 OS=Arabidopsis thaliana (Mouse-ear cress) PE=1 SV=1	MYB23	9.17594	Flavanone	meta_100	-2.27494	-0.901461
TEA029337.1_gene	Flavonoid biosynthesis-related genes	Cytochrome P450 87A3 GN=OSJNBa0088I22.16 OS=Oryza sativa subsp. japonica (Rice) PE=2 SV=3	OSJNBa0088I22.16	-3.83873	Flavanone	meta_100	-2.27494	0.922965
TEA030009.1_gene	Flavonoid biosynthesis-related genes	Dihydroflavonol-4-reductase GN=DFRA OS=Petunia hybrida (Petunia) PE=2 SV=2	DFRA	-2.27842	Flavanone	meta_100	-2.27494	0.924477
TEA030075.1_gene	Transcription factor-related genes	Transcription factor TGA1 GN=MQN23.15 OS=Arabidopsis thaliana (Mouse-ear cress) PE=1 SV=2	MQN23.15	-4.6438	Flavanone	meta_100	-2.27494	0.967
TEA030099.1_gene	Transport-related genes	ABC transporter B family member 9 GN=F15J5.20 OS=Arabidopsis thaliana (Mouse-ear cress) PE=3 SV=2	F15J5.20	2.37654	Flavanone	meta_100	-2.27494	-0.909721
TEA030479.1_gene	Signaling-related genes	Light-inducible protein CPRF2 GN=CPRF2 OS=Petroselinum crispum (Parsley) PE=2 SV=2	CPRF2	-3.47849	Flavanone	meta_100	-2.27494	0.9487
TEA030508.1_gene	Transport-related genes	ABC transporter G family member 32 GN=F12C20.5 OS=Arabidopsis thaliana (Mouse-ear cress) PE=1 SV=1	F12C20.5	7.2862	Flavanone	meta_100	-2.27494	-0.920587
TEA030599.1_gene	Transport-related genes	ABC transporter B family member 25 GN=OSJNBb0081K01.19 OS=Oryza sativa subsp. japonica (Rice) PE=2 SV=1	OSJNBb0081K01.19	-2.22755	Flavanone	meta_100	-2.27494	0.904315
TEA030714.1_gene	Flavonoid biosynthesis-related genes	UDP-glycosyltransferase 87A2 GN=UGT87A2 OS=Arabidopsis thaliana (Mouse-ear cress) PE=1 SV=1	UGT87A2	2.56054	Flavanone	meta_100	-2.27494	-0.908092
TEA030827.1_gene	Transport-related genes	Probable polyol transporter 6 GN=PLT6 OS=Arabidopsis thaliana (Mouse-ear cress) PE=2 SV=2	PLT6	-4.44117	Flavanone	meta_100	-2.27494	0.941207
TEA030924.1_gene	Transport-related genes	ABC transporter G family member 34 GN=F1O11.1 OS=Arabidopsis thaliana (Mouse-ear cress) PE=2 SV=1	F1O11.1	-3.94414	Flavanone	meta_100	-2.27494	0.908002
TEA030955.1_gene	Transcription factor-related genes	Transcription factor bHLH149 GN=T12M4.4 OS=Arabidopsis thaliana (Mouse-ear cress) PE=1 SV=1	T12M4.4	2.12628	Flavanone	meta_100	-2.27494	-0.936601
TEA030963.1_gene	Hormone-related genes	Ethylene-responsive transcription factor ERF010 GN=ERF010 OS=Arabidopsis thaliana (Mouse-ear cress) PE=2 SV=1	ERF010	-2.06058	Flavanone	meta_100	-2.27494	0.903834
TEA031023.1_gene	Transcription factor-related genes	Transcriptional activator DEMETER GN=T32M21.160/T32M21.170/T32M21.180 OS=Arabidopsis thaliana (Mouse-ear cress) PE=1 SV=2	T32M21.160/T32M21.170/T32M21.180	2.08568	Flavanone	meta_100	-2.27494	-0.937834
TEA031375.1_gene	Flavonoid biosynthesis-related genes	Anthocyanin regulatory C1 protein GN=C1 OS=Zea mays (Maize) PE=2 SV=1	C1	6.91089	Flavanone	meta_100	-2.27494	-0.961034
TEA031378.1_gene	Transport-related genes	ABC transporter B family member 1 GN=T1J8.9 OS=Arabidopsis thaliana (Mouse-ear cress) PE=1 SV=1	T1J8.9	2.06008	Flavanone	meta_100	-2.27494	-0.930954
TEA031479.1_gene	Flavonoid biosynthesis-related genes	UDP-glycosyltransferase 73C3 GN=UGT73C3 OS=Arabidopsis thaliana (Mouse-ear cress) PE=2 SV=1	UGT73C3	-3.40081	Flavanone	meta_100	-2.27494	0.90871
TEA031491.1_gene	Transport-related genes	Polyol transporter 5 GN=PLT5 OS=Arabidopsis thaliana (Mouse-ear cress) PE=1 SV=2	PLT5	-6.06123	Flavanone	meta_100	-2.27494	0.945395
TEA031499.1_gene	Transport-related genes	ABC transporter A family member 7 GN=T23J7.110 OS=Arabidopsis thaliana (Mouse-ear cress) PE=3 SV=2	T23J7.110	-3.36277	Flavanone	meta_100	-2.27494	0.913502
TEA031526.1_gene	Flavonoid biosynthesis-related genes	7-deoxyloganetin glucosyltransferase GN=UGT85A24 OS=Gardenia jasminoides (Cape jasmine) PE=1 SV=1	UGT85A24	-5.46343	Flavanone	meta_100	-2.27494	0.917134
TEA031723.1_gene	Transport-related genes	ABC transporter A family member 2 GN=T23J7.60 OS=Arabidopsis thaliana (Mouse-ear cress) PE=2 SV=1	T23J7.60	-3.57056	Flavanone	meta_100	-2.27494	0.95479
TEA031802.1_gene	Transcription factor-related genes	Transcription factor bHLH87 GN=MHC9.1 OS=Arabidopsis thaliana (Mouse-ear cress) PE=2 SV=1	MHC9.1	3.36602	Flavanone	meta_100	-2.27494	-0.900916
TEA031817.1_gene	Transport-related genes	Cationic amino acid transporter 7, chloroplastic (Precursor) GN=CAT7 OS=Arabidopsis thaliana (Mouse-ear cress) PE=3 SV=1	CAT7	2.1298	Flavanone	meta_100	-2.27494	-0.964739
TEA031930.1_gene	Transport-related genes	Nucleobase-ascorbate transporter 6 GN=NAT6 OS=Arabidopsis thaliana (Mouse-ear cress) PE=2 SV=2	NAT6	3.24173	Flavanone	meta_100	-2.27494	-0.937084
TEA031948.1_gene	Transcription factor-related genes	WRKY transcription factor 6 GN=WRKY6 OS=Arabidopsis thaliana (Mouse-ear cress) PE=1 SV=1	WRKY6	-2.44003	Flavanone	meta_100	-2.27494	0.931585
TEA032033.1_gene	TF-related genes	GATA transcription factor 6 GN=GATA6 OS=Arabidopsis thaliana (Mouse-ear cress) PE=2 SV=1	GATA6	2.25517	Flavanone	meta_100	-2.27494	-0.934213
TEA032422.1_gene	Transport-related genes	Aluminum-activated malate transporter 9 GN=ALMT9 OS=Arabidopsis thaliana (Mouse-ear cress) PE=2 SV=1	ALMT9	-2.5527	Flavanone	meta_100	-2.27494	0.932455
TEA032601.1_gene	Transport-related genes	Probable metal-nicotianamine transporter YSL6 GN=YSL6 OS=Arabidopsis thaliana (Mouse-ear cress) PE=2 SV=2	YSL6	3.96306	Flavanone	meta_100	-2.27494	-0.932387
TEA032897.1_gene	Transcription factor-related genes	Transcription factor bHLH74 GN=T27I1.15 OS=Arabidopsis thaliana (Mouse-ear cress) PE=1 SV=1	T27I1.15	2.90769	Flavanone	meta_100	-2.27494	-0.929297
TEA032961.1_gene	Transcription factor-related genes	Putative NAC domain-containing protein 94 GN=ANAC094 OS=Arabidopsis thaliana (Mouse-ear cress) PE=3 SV=1	ANAC094	-3.22375	Flavanone	meta_100	-2.27494	0.969536
TEA033137.1_gene	Transcription factor-related genes	NAC domain-containing protein 2 GN=T1N6.12 OS=Arabidopsis thaliana (Mouse-ear cress) PE=2 SV=2	T1N6.12	-2.28281	Flavanone	meta_100	-2.27494	0.933752
TEA033283.1_gene	Transcription factor-related genes	Transcriptional activator DEMETER GN=T32M21.160/T32M21.170/T32M21.180 OS=Arabidopsis thaliana (Mouse-ear cress) PE=1 SV=2	T32M21.160/T32M21.170/T32M21.180	3.08121	Flavanone	meta_100	-2.27494	-0.931969
TEA033414.1_gene	Flavonoid biosynthesis-related genes	UDP-glycosyltransferase 92A1 GN=UGT92A1 OS=Arabidopsis thaliana (Mouse-ear cress) PE=2 SV=1	UGT92A1	-3.15561	Flavanone	meta_100	-2.27494	0.916628
TEA033621.1_gene	Transport-related genes	Polyol transporter 5 GN=PLT5 OS=Arabidopsis thaliana (Mouse-ear cress) PE=1 SV=2	PLT5	-2.9327	Flavanone	meta_100	-2.27494	0.922724
TEA033672.1_gene	Transcription factor-related genes	Myb-related protein Pp1 (Fragment) GN=PP1 OS=Physcomitrella patens subsp. patens (Moss) PE=2 SV=1	PP1	2.16162	Flavanone	meta_100	-2.27494	-0.948071
TEA033890.1_gene	Transcription factor-related genes	NAC transcription factor 25 GN=At1g61110 OS=Arabidopsis thaliana (Mouse-ear cress) PE=2 SV=1	At1g61110	-2.04298	Flavanone	meta_100	-2.27494	0.943617
Camellia_sinensis_newGene_46922		Abscisate beta-glucosyltransferase OS=Phaseolus angularis OX=3914 GN=AOG PE=1 SV=1	AOG	-3.75829	Kaempferol 3-(2''-rhamnosyl-6''-acetylgalactoside) 7-rhamnoside	meta_959	3.2376	0.945697
Camellia_sinensis_newGene_48310	Transport-related genes	Nuclear transport factor 2B OS=Arabidopsis thaliana OX=3702 GN=NTF2B PE=1 SV=1	NTF2B	2.21558	Kaempferol 3-(2''-rhamnosyl-6''-acetylgalactoside) 7-rhamnoside	meta_959	3.2376	-0.948739
Camellia_sinensis_newGene_49349	Flavonoid biosynthesis-related genes	Cytochrome P450 89A2 OS=Arabidopsis thaliana OX=3702 GN=CYP89A2 PE=2 SV=2	CYP89A2	-5.30771	Kaempferol 3-(2''-rhamnosyl-6''-acetylgalactoside) 7-rhamnoside	meta_959	3.2376	0.954054
Camellia_sinensis_newGene_7778	Flavonoid biosynthesis-related genes	7-deoxyloganetin glucosyltransferase OS=Gardenia jasminoides OX=114476 GN=UGT85A24 PE=1 SV=1	UGT85A24	-5.83181	Kaempferol 3-(2''-rhamnosyl-6''-acetylgalactoside) 7-rhamnoside	meta_959	3.2376	0.996985
TEA000047.1_gene	Transport-related genes	Polyol transporter 5 GN=PLT5 OS=Arabidopsis thaliana (Mouse-ear cress) PE=1 SV=2	PLT5	-2.46723	Kaempferol 3-(2''-rhamnosyl-6''-acetylgalactoside) 7-rhamnoside	meta_959	3.2376	0.968656
TEA000057.1_gene	Flavonoid biosynthesis-related genes	Cytochrome P450 84A1 GN=F23E13.110 OS=Arabidopsis thaliana (Mouse-ear cress) PE=1 SV=1	F23E13.110	-4.06025	Kaempferol 3-(2''-rhamnosyl-6''-acetylgalactoside) 7-rhamnoside	meta_959	3.2376	0.986687
TEA000065.1_gene	Flavonoid biosynthesis-related genes	UDP-glycosyltransferase 92A1 GN=UGT92A1 OS=Arabidopsis thaliana (Mouse-ear cress) PE=2 SV=1	UGT92A1	2.99611	Kaempferol 3-(2''-rhamnosyl-6''-acetylgalactoside) 7-rhamnoside	meta_959	3.2376	-0.92577
TEA000079.1_gene	Flavonoid biosynthesis-related genes	UDP-glycosyltransferase 92A1 GN=UGT92A1 OS=Arabidopsis thaliana (Mouse-ear cress) PE=2 SV=1	UGT92A1	2.70932	Kaempferol 3-(2''-rhamnosyl-6''-acetylgalactoside) 7-rhamnoside	meta_959	3.2376	-0.906363
TEA000134.1_gene	Signaling-related genes	E3 ubiquitin-protein ligase RMA1H1 GN=RMA1H1 OS=Capsicum annuum (Bell pepper) PE=1 SV=1	RMA1H1	-2.59014	Kaempferol 3-(2''-rhamnosyl-6''-acetylgalactoside) 7-rhamnoside	meta_959	3.2376	0.95327
TEA000265.1_gene	Hormone-related genes	Ethylene-responsive transcription factor 4 GN=At3g15210 OS=Arabidopsis thaliana (Mouse-ear cress) PE=1 SV=1	At3g15210	2.05059	Kaempferol 3-(2''-rhamnosyl-6''-acetylgalactoside) 7-rhamnoside	meta_959	3.2376	-0.945154
TEA000294.1_gene	Transcription factor-related genes	Transcription factor AS1 GN=F13M22.13 OS=Arabidopsis thaliana (Mouse-ear cress) PE=1 SV=1	F13M22.13	5.56254	Kaempferol 3-(2''-rhamnosyl-6''-acetylgalactoside) 7-rhamnoside	meta_959	3.2376	-0.964146
TEA000296.1_gene	Signaling-related genes	E3 ubiquitin-protein ligase ORTHRUS 2 GN=F12K22.14 OS=Arabidopsis thaliana (Mouse-ear cress) PE=1 SV=1	F12K22.14	2.32134	Kaempferol 3-(2''-rhamnosyl-6''-acetylgalactoside) 7-rhamnoside	meta_959	3.2376	-0.934632
TEA000421.1_gene	Transcription factor-related genes	Transcription factor HBI1 GN=T30D6.19 OS=Arabidopsis thaliana (Mouse-ear cress) PE=1 SV=3	T30D6.19	2.12311	Kaempferol 3-(2''-rhamnosyl-6''-acetylgalactoside) 7-rhamnoside	meta_959	3.2376	-0.920052
TEA000501.1_gene	Flavonoid biosynthesis-related genes	Uncharacterized acetyltransferase At3g50280 GN=At3g50280 OS=Arabidopsis thaliana (Mouse-ear cress) PE=3 SV=1	At3g50280	-2.41212	Kaempferol 3-(2''-rhamnosyl-6''-acetylgalactoside) 7-rhamnoside	meta_959	3.2376	0.972374
TEA000510.1_gene	Flavonoid biosynthesis-related genes	Uncharacterized acetyltransferase At3g50280 GN=At3g50280 OS=Arabidopsis thaliana (Mouse-ear cress) PE=3 SV=1	At3g50280	-2.02248	Kaempferol 3-(2''-rhamnosyl-6''-acetylgalactoside) 7-rhamnoside	meta_959	3.2376	0.978455
TEA000625.1_gene	Flavonoid biosynthesis-related genes	Cytochrome P450 81D11 GN=CYP81D11 OS=Arabidopsis thaliana (Mouse-ear cress) PE=2 SV=1	CYP81D11	2.42938	Kaempferol 3-(2''-rhamnosyl-6''-acetylgalactoside) 7-rhamnoside	meta_959	3.2376	-0.924647
TEA000644.1_gene	Hormone-related genes	Auxin-binding protein ABP20 (Precursor) GN=ABP20 OS=Prunus persica (Peach) PE=2 SV=1	ABP20	-2.45704	Kaempferol 3-(2''-rhamnosyl-6''-acetylgalactoside) 7-rhamnoside	meta_959	3.2376	0.947972
TEA000759.1_gene	Transport-related genes	Probable boron transporter 2 GN=BOR2 OS=Arabidopsis thaliana (Mouse-ear cress) PE=2 SV=1	BOR2	4.06282	Kaempferol 3-(2''-rhamnosyl-6''-acetylgalactoside) 7-rhamnoside	meta_959	3.2376	-0.96828
TEA000808.1_gene	Transport-related genes	Nucleobase-ascorbate transporter 12 GN=NAT12 OS=Arabidopsis thaliana (Mouse-ear cress) PE=1 SV=3	NAT12	2.22083	Kaempferol 3-(2''-rhamnosyl-6''-acetylgalactoside) 7-rhamnoside	meta_959	3.2376	-0.972332
TEA000976.1_gene	Transcription factor-related genes	Transcription factor MYB12 GN=T30B22.24 OS=Arabidopsis thaliana (Mouse-ear cress) PE=2 SV=1	T30B22.24	2.2615	Kaempferol 3-(2''-rhamnosyl-6''-acetylgalactoside) 7-rhamnoside	meta_959	3.2376	-0.967357
TEA001106.1_gene	Transport-related genes	ABC transporter G family member 22 GN=F15M7.6 OS=Arabidopsis thaliana (Mouse-ear cress) PE=1 SV=1	F15M7.6	2.41758	Kaempferol 3-(2''-rhamnosyl-6''-acetylgalactoside) 7-rhamnoside	meta_959	3.2376	-0.984537
TEA001206.1_gene	Transcription factor-related genes	Transcription factor bHLH48 GN=MHK10.2 OS=Arabidopsis thaliana (Mouse-ear cress) PE=2 SV=1	MHK10.2	4.17575	Kaempferol 3-(2''-rhamnosyl-6''-acetylgalactoside) 7-rhamnoside	meta_959	3.2376	-0.974153
TEA001398.1_gene	Hormone-related genes	Ethylene-responsive transcription factor WIN1 GN=F9L1.31 OS=Arabidopsis thaliana (Mouse-ear cress) PE=2 SV=1	F9L1.31	8.44758	Kaempferol 3-(2''-rhamnosyl-6''-acetylgalactoside) 7-rhamnoside	meta_959	3.2376	-0.91469
TEA001544.1_gene	Flavonoid biosynthesis-related genes	Cytochrome P450 76C4 GN=CYP76C4 OS=Arabidopsis thaliana (Mouse-ear cress) PE=3 SV=1	CYP76C4	-6.19017	Kaempferol 3-(2''-rhamnosyl-6''-acetylgalactoside) 7-rhamnoside	meta_959	3.2376	0.953057
TEA001604.1_gene	Hormone-related genes	Ethylene-responsive transcription factor ERF114 GN=ERF114 OS=Arabidopsis thaliana (Mouse-ear cress) PE=2 SV=1	ERF114	-4.58809	Kaempferol 3-(2''-rhamnosyl-6''-acetylgalactoside) 7-rhamnoside	meta_959	3.2376	0.929564
TEA001731.1_gene	Hormone-related genes	Ethylene-responsive transcription factor CRF4 GN=T13J8.60 OS=Arabidopsis thaliana (Mouse-ear cress) PE=1 SV=2	T13J8.60	2.07674	Kaempferol 3-(2''-rhamnosyl-6''-acetylgalactoside) 7-rhamnoside	meta_959	3.2376	-0.95492
TEA001941.1_gene	Transcription factor-related genes	Transcription repressor OFP8 GN=OFP8 OS=Arabidopsis thaliana (Mouse-ear cress) PE=2 SV=1	OFP8	-6.65127	Kaempferol 3-(2''-rhamnosyl-6''-acetylgalactoside) 7-rhamnoside	meta_959	3.2376	0.936745
TEA002102.1_gene	Transcription factor-related genes	Nuclear transcription factor Y subunit C-9 GN=F7G19.16 OS=Arabidopsis thaliana (Mouse-ear cress) PE=2 SV=1	F7G19.16	-2.53849	Kaempferol 3-(2''-rhamnosyl-6''-acetylgalactoside) 7-rhamnoside	meta_959	3.2376	0.966493
TEA002126.1_gene	Hormone-related genes	Auxin-binding protein ABP19a (Precursor) GN=ABP19A OS=Prunus persica (Peach) PE=3 SV=1	ABP19A	7.27448	Kaempferol 3-(2''-rhamnosyl-6''-acetylgalactoside) 7-rhamnoside	meta_959	3.2376	-0.952186
TEA002164.1_gene	Signaling-related genes	E3 ubiquitin-protein ligase ATL4 GN=F27H5_10 OS=Arabidopsis thaliana (Mouse-ear cress) PE=1 SV=1	F27H5_10	4.4701	Kaempferol 3-(2''-rhamnosyl-6''-acetylgalactoside) 7-rhamnoside	meta_959	3.2376	-0.969176
TEA002356.1_gene	Flavonoid biosynthesis-related genes	Cytochrome P450 71D11 (Fragment) GN=CYP71D11 OS=Lotus japonicus (Lotus corniculatus var. japonicus) PE=2 SV=1	CYP71D11	-2.05153	Kaempferol 3-(2''-rhamnosyl-6''-acetylgalactoside) 7-rhamnoside	meta_959	3.2376	0.91925
TEA002399.1_gene	Transcription factor-related genes	Transcription factor MYB86 GN=F21E10.4 OS=Arabidopsis thaliana (Mouse-ear cress) PE=2 SV=1	F21E10.4	3.93629	Kaempferol 3-(2''-rhamnosyl-6''-acetylgalactoside) 7-rhamnoside	meta_959	3.2376	-0.962935
TEA002415.1_gene	Transport-related genes	ABC transporter B family member 2 (Precursor) GN=F20B18.70 OS=Arabidopsis thaliana (Mouse-ear cress) PE=1 SV=3	F20B18.70	3.34133	Kaempferol 3-(2''-rhamnosyl-6''-acetylgalactoside) 7-rhamnoside	meta_959	3.2376	-0.972291
TEA002418.1_gene	Flavonoid biosynthesis-related genes	7-deoxyloganetin glucosyltransferase GN=UGT85A24 OS=Gardenia jasminoides (Cape jasmine) PE=1 SV=1	UGT85A24	2.35992	Kaempferol 3-(2''-rhamnosyl-6''-acetylgalactoside) 7-rhamnoside	meta_959	3.2376	-0.95833
TEA002676.1_gene	Transport-related genes	ABC transporter G family member 31 GN=F23F1.14 OS=Arabidopsis thaliana (Mouse-ear cress) PE=1 SV=1	F23F1.14	-5.45785	Kaempferol 3-(2''-rhamnosyl-6''-acetylgalactoside) 7-rhamnoside	meta_959	3.2376	0.994162
TEA003052.1_gene	Hormone-related genes	Ethylene-responsive transcription factor ERF114 GN=ERF114 OS=Arabidopsis thaliana (Mouse-ear cress) PE=2 SV=1	ERF114	-5.79987	Kaempferol 3-(2''-rhamnosyl-6''-acetylgalactoside) 7-rhamnoside	meta_959	3.2376	0.939935
TEA003064.1_gene	Transport-related genes	ABC transporter B family member 2 (Precursor) GN=F20B18.70 OS=Arabidopsis thaliana (Mouse-ear cress) PE=1 SV=3	F20B18.70	7.05049	Kaempferol 3-(2''-rhamnosyl-6''-acetylgalactoside) 7-rhamnoside	meta_959	3.2376	-0.95915
TEA003077.1_gene	TF-related genes	Probable WRKY transcription factor 72 GN=WRKY72 OS=Arabidopsis thaliana (Mouse-ear cress) PE=2 SV=1	WRKY72	-6.87234	Kaempferol 3-(2''-rhamnosyl-6''-acetylgalactoside) 7-rhamnoside	meta_959	3.2376	0.930033
TEA003334.1_gene	Transcription factor-related genes	Transcription factor LUX GN=F12A12.160 OS=Arabidopsis thaliana (Mouse-ear cress) PE=1 SV=1	F12A12.160	4.84475	Kaempferol 3-(2''-rhamnosyl-6''-acetylgalactoside) 7-rhamnoside	meta_959	3.2376	-0.968848
TEA003794.1_gene	Transcription factor-related genes	Transcription factor LUX GN=F12A12.160 OS=Arabidopsis thaliana (Mouse-ear cress) PE=1 SV=1	F12A12.160	2.54934	Kaempferol 3-(2''-rhamnosyl-6''-acetylgalactoside) 7-rhamnoside	meta_959	3.2376	-0.952017
TEA003805.1_gene	Flavonoid biosynthesis-related genes	Flavonoid 3&apos;,5&apos;-hydroxylase 1 GN=CYP75A1 OS=Petunia hybrida (Petunia) PE=2 SV=1	CYP75A1	-2.39334	Kaempferol 3-(2''-rhamnosyl-6''-acetylgalactoside) 7-rhamnoside	meta_959	3.2376	0.943569
TEA003831.1_gene	Transport-related genes	Probable inorganic phosphate transporter 1-9 GN=PHT1-9 OS=Arabidopsis thaliana (Mouse-ear cress) PE=2 SV=1	PHT1-9	-3.69317	Kaempferol 3-(2''-rhamnosyl-6''-acetylgalactoside) 7-rhamnoside	meta_959	3.2376	0.918123
TEA003908.1_gene	Hormone-related genes	Auxin transporter-like protein 3 GN=LAX3 OS=Medicago truncatula (Barrel medic) PE=2 SV=1	LAX3	2.8948	Kaempferol 3-(2''-rhamnosyl-6''-acetylgalactoside) 7-rhamnoside	meta_959	3.2376	-0.976556
TEA003971.1_gene	Signaling-related genes	E3 ubiquitin-protein ligase At4g11680 GN=At4g11680 OS=Arabidopsis thaliana (Mouse-ear cress) PE=2 SV=1	At4g11680	2.44957	Kaempferol 3-(2''-rhamnosyl-6''-acetylgalactoside) 7-rhamnoside	meta_959	3.2376	-0.943982
TEA004486.1_gene	Flavonoid biosynthesis-related genes	UDP-glycosyltransferase 74B1 GN=UGT74B1 OS=Arabidopsis thaliana (Mouse-ear cress) PE=1 SV=1	UGT74B1	3.04376	Kaempferol 3-(2''-rhamnosyl-6''-acetylgalactoside) 7-rhamnoside	meta_959	3.2376	-0.943013
TEA004508.1_gene	Flavonoid biosynthesis-related genes	Cytochrome P450 78A3 GN=CYP78A3 OS=Glycine max (Soybean) PE=2 SV=1	CYP78A3	-5.17397	Kaempferol 3-(2''-rhamnosyl-6''-acetylgalactoside) 7-rhamnoside	meta_959	3.2376	0.925849
TEA004629.1_gene	Transport-related genes	Polyol transporter 5 GN=PLT5 OS=Arabidopsis thaliana (Mouse-ear cress) PE=1 SV=2	PLT5	-4.0096	Kaempferol 3-(2''-rhamnosyl-6''-acetylgalactoside) 7-rhamnoside	meta_959	3.2376	0.958674
TEA004680.1_gene	TF-related genes	GATA transcription factor 9 GN=GATA9 OS=Arabidopsis thaliana (Mouse-ear cress) PE=2 SV=1	GATA9	5.20132	Kaempferol 3-(2''-rhamnosyl-6''-acetylgalactoside) 7-rhamnoside	meta_959	3.2376	-0.938316
TEA004707.1_gene	Transcription factor-related genes	Transcription factor BPE GN=T30E16.21 OS=Arabidopsis thaliana (Mouse-ear cress) PE=2 SV=1	T30E16.21	2.54687	Kaempferol 3-(2''-rhamnosyl-6''-acetylgalactoside) 7-rhamnoside	meta_959	3.2376	-0.964885
TEA004834.1_gene	Flavonoid biosynthesis-related genes	UDP-glycosyltransferase 74F2 GN=F18O19.7 OS=Arabidopsis thaliana (Mouse-ear cress) PE=1 SV=1	F18O19.7	-4.46549	Kaempferol 3-(2''-rhamnosyl-6''-acetylgalactoside) 7-rhamnoside	meta_959	3.2376	0.991211
TEA005008.1_gene	Flavonoid biosynthesis-related genes	UDP-glycosyltransferase 73C3 GN=UGT73C3 OS=Arabidopsis thaliana (Mouse-ear cress) PE=2 SV=1	UGT73C3	-2.11041	Kaempferol 3-(2''-rhamnosyl-6''-acetylgalactoside) 7-rhamnoside	meta_959	3.2376	0.978837
TEA005142.1_gene	Transcription factor-related genes	WRKY transcription factor 6 GN=WRKY6 OS=Arabidopsis thaliana (Mouse-ear cress) PE=1 SV=1	WRKY6	-4.20596	Kaempferol 3-(2''-rhamnosyl-6''-acetylgalactoside) 7-rhamnoside	meta_959	3.2376	0.958434
TEA005413.1_gene	Transcription factor-related genes	Transcription factor MYB48 GN=MYB48 OS=Arabidopsis thaliana (Mouse-ear cress) PE=2 SV=1	MYB48	-2.42186	Kaempferol 3-(2''-rhamnosyl-6''-acetylgalactoside) 7-rhamnoside	meta_959	3.2376	0.911835
TEA005596.1_gene	Transport-related genes	GABA transporter 1 GN=T23G18.9 OS=Arabidopsis thaliana (Mouse-ear cress) PE=1 SV=1	T23G18.9	-2.2606	Kaempferol 3-(2''-rhamnosyl-6''-acetylgalactoside) 7-rhamnoside	meta_959	3.2376	0.983553
TEA006010.1_gene	Transcription factor-related genes	Transcription factor bHLH62 GN=F21O3.5 OS=Arabidopsis thaliana (Mouse-ear cress) PE=2 SV=1	F21O3.5	2.22433	Kaempferol 3-(2''-rhamnosyl-6''-acetylgalactoside) 7-rhamnoside	meta_959	3.2376	-0.935864
TEA006182.1_gene	Hormone-related genes	Ethylene-responsive transcription factor 4 GN=ERF4 OS=Nicotiana sylvestris (Wood tobacco) PE=2 SV=1	ERF4	2.06708	Kaempferol 3-(2''-rhamnosyl-6''-acetylgalactoside) 7-rhamnoside	meta_959	3.2376	-0.946871
TEA006379.1_gene	Hormone-related genes	Auxin-responsive protein IAA16 GN=IAA16 OS=Arabidopsis thaliana (Mouse-ear cress) PE=1 SV=1	IAA16	-5.93401	Kaempferol 3-(2''-rhamnosyl-6''-acetylgalactoside) 7-rhamnoside	meta_959	3.2376	0.928442
TEA006586.1_gene	TF-related genes	Probable WRKY transcription factor 75 GN=WRKY75 OS=Arabidopsis thaliana (Mouse-ear cress) PE=2 SV=1	WRKY75	-7.21043	Kaempferol 3-(2''-rhamnosyl-6''-acetylgalactoside) 7-rhamnoside	meta_959	3.2376	0.995618
TEA006592.1_gene	Transcription factor-related genes	Nuclear transcription factor Y subunit C-5 GN=NFYC5 OS=Arabidopsis thaliana (Mouse-ear cress) PE=2 SV=1	NFYC5	2.67193	Kaempferol 3-(2''-rhamnosyl-6''-acetylgalactoside) 7-rhamnoside	meta_959	3.2376	-0.940165
TEA006643.1_gene	Flavonoid biosynthesis-related genes	Flavonol synthase/flavanone 3-hydroxylase GN=FLS OS=Citrus unshiu (Satsuma mandarin) PE=1 SV=1	FLS	3.03214	Kaempferol 3-(2''-rhamnosyl-6''-acetylgalactoside) 7-rhamnoside	meta_959	3.2376	-0.956526
TEA006699.1_gene	Flavonoid biosynthesis-related genes	UDP-glycosyltransferase 87A1 GN=UGT87A1 OS=Arabidopsis thaliana (Mouse-ear cress) PE=2 SV=1	UGT87A1	-2.41326	Kaempferol 3-(2''-rhamnosyl-6''-acetylgalactoside) 7-rhamnoside	meta_959	3.2376	0.937144
TEA006704.1_gene	Flavonoid biosynthesis-related genes	UDP-glycosyltransferase 87A2 GN=UGT87A2 OS=Arabidopsis thaliana (Mouse-ear cress) PE=1 SV=1	UGT87A2	4.22887	Kaempferol 3-(2''-rhamnosyl-6''-acetylgalactoside) 7-rhamnoside	meta_959	3.2376	-0.974794
TEA006724.1_gene	Hormone-related genes	Auxin-induced protein 22B GN=AUX22B OS=Vigna radiata var. radiata (Mung bean) PE=2 SV=1	AUX22B	3.28106	Kaempferol 3-(2''-rhamnosyl-6''-acetylgalactoside) 7-rhamnoside	meta_959	3.2376	-0.94305
TEA007092.1_gene	Flavonoid biosynthesis-related genes	Isoflavone 2&apos;-hydroxylase GN=CYP81E1 OS=Glycyrrhiza echinata (Licorice) PE=1 SV=2	CYP81E1	-3.39357	Kaempferol 3-(2''-rhamnosyl-6''-acetylgalactoside) 7-rhamnoside	meta_959	3.2376	0.952844
TEA007280.1_gene	TF-related genes	GATA transcription factor 15 GN=GATA15 OS=Arabidopsis thaliana (Mouse-ear cress) PE=2 SV=2	GATA15	3.04865	Kaempferol 3-(2''-rhamnosyl-6''-acetylgalactoside) 7-rhamnoside	meta_959	3.2376	-0.976223
TEA007439.1_gene	Transport-related genes	Cationic amino acid transporter 6, chloroplastic (Precursor) GN=CAT6 OS=Arabidopsis thaliana (Mouse-ear cress) PE=2 SV=1	CAT6	-3.9883	Kaempferol 3-(2''-rhamnosyl-6''-acetylgalactoside) 7-rhamnoside	meta_959	3.2376	0.903102
TEA007463.1_gene	Flavonoid biosynthesis-related genes	Cytochrome P450 704C1 GN=CYP704C1 OS=Pinus taeda (Loblolly pine) PE=2 SV=1	CYP704C1	2.21129	Kaempferol 3-(2''-rhamnosyl-6''-acetylgalactoside) 7-rhamnoside	meta_959	3.2376	-0.932581
TEA007515.1_gene	Transcription factor-related genes	Trihelix transcription factor GTL2 GN=At5g28300 OS=Arabidopsis thaliana (Mouse-ear cress) PE=2 SV=1	At5g28300	6.40648	Kaempferol 3-(2''-rhamnosyl-6''-acetylgalactoside) 7-rhamnoside	meta_959	3.2376	-0.948824
TEA007736.1_gene	Transport-related genes	ABC transporter G family member 11 GN=At1g17840 OS=Arabidopsis thaliana (Mouse-ear cress) PE=1 SV=1	At1g17840	-7.0462	Kaempferol 3-(2''-rhamnosyl-6''-acetylgalactoside) 7-rhamnoside	meta_959	3.2376	0.971009
TEA007813.1_gene	Flavonoid biosynthesis-related genes	7-deoxyloganetin glucosyltransferase GN=UGT85A23 OS=Catharanthus roseus (Madagascar periwinkle) PE=1 SV=1	UGT85A23	-2.91574	Kaempferol 3-(2''-rhamnosyl-6''-acetylgalactoside) 7-rhamnoside	meta_959	3.2376	0.95209
TEA007876.1_gene	Signaling-related genes	E3 ubiquitin-protein ligase XBAT32 GN=XBAT32 OS=Arabidopsis thaliana (Mouse-ear cress) PE=1 SV=1	XBAT32	3.54775	Kaempferol 3-(2''-rhamnosyl-6''-acetylgalactoside) 7-rhamnoside	meta_959	3.2376	-0.973163
TEA007911.1_gene	Hormone-related genes	ABSCISIC ACID-INSENSITIVE 5-like protein 5 GN=T2P3 OS=Arabidopsis thaliana (Mouse-ear cress) PE=1 SV=1	T2P3	-2.04462	Kaempferol 3-(2''-rhamnosyl-6''-acetylgalactoside) 7-rhamnoside	meta_959	3.2376	0.959954
TEA008132.1_gene	TF-related genes	Probable WRKY transcription factor 40 GN=WRKY40 OS=Arabidopsis thaliana (Mouse-ear cress) PE=1 SV=1	WRKY40	-4.89551	Kaempferol 3-(2''-rhamnosyl-6''-acetylgalactoside) 7-rhamnoside	meta_959	3.2376	0.90798
TEA008168.1_gene	Transcription factor-related genes	Transcription factor GLABRA 3 GN=At5g41315 OS=Arabidopsis thaliana (Mouse-ear cress) PE=1 SV=1	At5g41315	3.10604	Kaempferol 3-(2''-rhamnosyl-6''-acetylgalactoside) 7-rhamnoside	meta_959	3.2376	-0.990517
TEA008194.1_gene	Flavonoid biosynthesis-related genes	Cytochrome P450 81D11 GN=CYP81D11 OS=Arabidopsis thaliana (Mouse-ear cress) PE=2 SV=1	CYP81D11	-2.56929	Kaempferol 3-(2''-rhamnosyl-6''-acetylgalactoside) 7-rhamnoside	meta_959	3.2376	0.963413
TEA008380.1_gene	Transcription factor-related genes	Putative NAC domain-containing protein 94 GN=ANAC094 OS=Arabidopsis thaliana (Mouse-ear cress) PE=3 SV=1	ANAC094	2.2383	Kaempferol 3-(2''-rhamnosyl-6''-acetylgalactoside) 7-rhamnoside	meta_959	3.2376	-0.922705
TEA008512.1_gene	Transcription factor-related genes	Transcription factor bHLH147 GN=K14A17.17 OS=Arabidopsis thaliana (Mouse-ear cress) PE=1 SV=1	K14A17.17	2.43227	Kaempferol 3-(2''-rhamnosyl-6''-acetylgalactoside) 7-rhamnoside	meta_959	3.2376	-0.956112
TEA008526.1_gene	Flavonoid biosynthesis-related genes	Cytochrome P450 82C4 GN=CYP82C4 OS=Arabidopsis thaliana (Mouse-ear cress) PE=2 SV=1	CYP82C4	-3.40119	Kaempferol 3-(2''-rhamnosyl-6''-acetylgalactoside) 7-rhamnoside	meta_959	3.2376	0.972413
TEA008545.1_gene	Flavonoid biosynthesis-related genes	7-deoxyloganetic acid glucosyltransferase GN=UGT709C2 OS=Catharanthus roseus (Madagascar periwinkle) PE=1 SV=1	UGT709C2	-2.95565	Kaempferol 3-(2''-rhamnosyl-6''-acetylgalactoside) 7-rhamnoside	meta_959	3.2376	0.964689
TEA008613.1_gene	Transcription factor-related genes	NAC domain-containing protein 90 GN=NAC090 OS=Arabidopsis thaliana (Mouse-ear cress) PE=2 SV=1	NAC090	-2.91842	Kaempferol 3-(2''-rhamnosyl-6''-acetylgalactoside) 7-rhamnoside	meta_959	3.2376	0.925529
TEA008833.1_gene	Transport-related genes	Putative potassium transporter 8 GN=OsJ_10761 OS=Oryza sativa subsp. japonica (Rice) PE=3 SV=2	OsJ_10761	7.34101	Kaempferol 3-(2''-rhamnosyl-6''-acetylgalactoside) 7-rhamnoside	meta_959	3.2376	-0.928777
TEA008872.1_gene	Transport-related genes	Boron transporter 4 GN=BOR4 OS=Arabidopsis thaliana (Mouse-ear cress) PE=2 SV=1	BOR4	-3.41043	Kaempferol 3-(2''-rhamnosyl-6''-acetylgalactoside) 7-rhamnoside	meta_959	3.2376	0.91862
TEA008897.1_gene	Flavonoid biosynthesis-related genes	UDP-glycosyltransferase 73C3 GN=UGT73C3 OS=Arabidopsis thaliana (Mouse-ear cress) PE=2 SV=1	UGT73C3	-2.17828	Kaempferol 3-(2''-rhamnosyl-6''-acetylgalactoside) 7-rhamnoside	meta_959	3.2376	0.947976
TEA008907.1_gene	Flavonoid biosynthesis-related genes	UDP-glycosyltransferase 71B6 GN=UGT71B6 OS=Arabidopsis thaliana (Mouse-ear cress) PE=1 SV=1	UGT71B6	-3.63121	Kaempferol 3-(2''-rhamnosyl-6''-acetylgalactoside) 7-rhamnoside	meta_959	3.2376	0.984356
TEA009062.1_gene	Hormone-related genes	Auxin efflux carrier component 1 GN=PIN1 OS=Arabidopsis thaliana (Mouse-ear cress) PE=1 SV=1	PIN1	4.59	Kaempferol 3-(2''-rhamnosyl-6''-acetylgalactoside) 7-rhamnoside	meta_959	3.2376	-0.973851
TEA009090.1_gene	Hormone-related genes	Auxin transporter-like protein 2 GN=LAX2 OS=Medicago truncatula (Barrel medic) PE=2 SV=1	LAX2	2.39129	Kaempferol 3-(2''-rhamnosyl-6''-acetylgalactoside) 7-rhamnoside	meta_959	3.2376	-0.90568
TEA009266.1_gene	Flavonoid biosynthesis-related genes	Anthocyanidin reductase GN=T13M11.8 OS=Arabidopsis thaliana (Mouse-ear cress) PE=1 SV=2	T13M11.8	3.31481	Kaempferol 3-(2''-rhamnosyl-6''-acetylgalactoside) 7-rhamnoside	meta_959	3.2376	-0.971795
TEA009412.1_gene	Transcription factor-related genes	Transcription factor MYB12 GN=T30B22.24 OS=Arabidopsis thaliana (Mouse-ear cress) PE=2 SV=1	T30B22.24	3.17311	Kaempferol 3-(2''-rhamnosyl-6''-acetylgalactoside) 7-rhamnoside	meta_959	3.2376	-0.961055
TEA009553.1_gene	Flavonoid biosynthesis-related genes	Cytochrome P450 94A1 GN=CYP94A1 OS=Vicia sativa (Spring vetch) PE=2 SV=2	CYP94A1	-2.23125	Kaempferol 3-(2''-rhamnosyl-6''-acetylgalactoside) 7-rhamnoside	meta_959	3.2376	0.943393
TEA009572.1_gene	Flavonoid biosynthesis-related genes	Cytochrome P450 734A1 GN=F18A8.8 OS=Arabidopsis thaliana (Mouse-ear cress) PE=2 SV=1	F18A8.8	-3.33072	Kaempferol 3-(2''-rhamnosyl-6''-acetylgalactoside) 7-rhamnoside	meta_959	3.2376	0.904566
TEA009726.1_gene	Transcription factor-related genes	Transcription factor IBH1 GN=MFL8.8 OS=Arabidopsis thaliana (Mouse-ear cress) PE=1 SV=1	MFL8.8	-3.4537	Kaempferol 3-(2''-rhamnosyl-6''-acetylgalactoside) 7-rhamnoside	meta_959	3.2376	0.987824
TEA009729.1_gene	Flavonoid biosynthesis-related genes	UDP-glycosyltransferase 83A1 GN=UGT83A1 OS=Arabidopsis thaliana (Mouse-ear cress) PE=2 SV=1	UGT83A1	2.52911	Kaempferol 3-(2''-rhamnosyl-6''-acetylgalactoside) 7-rhamnoside	meta_959	3.2376	-0.963003
TEA009737.1_gene	Flavonoid biosynthesis-related genes	Flavonol synthase/flavanone 3-hydroxylase GN=FLS OS=Citrus unshiu (Satsuma mandarin) PE=1 SV=1	FLS	2.25795	Kaempferol 3-(2''-rhamnosyl-6''-acetylgalactoside) 7-rhamnoside	meta_959	3.2376	-0.938814
TEA009875.1_gene	Signaling-related genes	Early light-induced protein 1, chloroplastic (Precursor) GN=ELIP1 OS=Arabidopsis thaliana (Mouse-ear cress) PE=1 SV=1	ELIP1	-3.96541	Kaempferol 3-(2''-rhamnosyl-6''-acetylgalactoside) 7-rhamnoside	meta_959	3.2376	0.952395
TEA009907.1_gene	Transcription factor-related genes	WRKY transcription factor 6 GN=WRKY6 OS=Arabidopsis thaliana (Mouse-ear cress) PE=1 SV=1	WRKY6	-4.86373	Kaempferol 3-(2''-rhamnosyl-6''-acetylgalactoside) 7-rhamnoside	meta_959	3.2376	0.995409
TEA010041.1_gene	Transcription factor-related genes	NAC transcription factor 29 GN=At1g69490 OS=Arabidopsis thaliana (Mouse-ear cress) PE=2 SV=1	At1g69490	-2.30239	Kaempferol 3-(2''-rhamnosyl-6''-acetylgalactoside) 7-rhamnoside	meta_959	3.2376	0.95526
TEA010320.1_gene	Transcription factor-related genes	Transcription factor DIVARICATA GN=DIVARICATA OS=Antirrhinum majus (Garden snapdragon) PE=2 SV=1	DIVARICATA	2.34701	Kaempferol 3-(2''-rhamnosyl-6''-acetylgalactoside) 7-rhamnoside	meta_959	3.2376	-0.958216
TEA010328.1_gene	Flavonoid biosynthesis-related genes	Flavonol synthase/flavanone 3-hydroxylase GN=FL OS=Petunia hybrida (Petunia) PE=2 SV=1	FL	2.27573	Kaempferol 3-(2''-rhamnosyl-6''-acetylgalactoside) 7-rhamnoside	meta_959	3.2376	-0.964432
TEA010368.1_gene	Hormone-related genes	Ethylene-responsive transcription factor-like protein At4g13040 GN=At4g13040 OS=Arabidopsis thaliana (Mouse-ear cress) PE=2 SV=2	At4g13040	-2.38383	Kaempferol 3-(2''-rhamnosyl-6''-acetylgalactoside) 7-rhamnoside	meta_959	3.2376	0.966165
TEA010659.1_gene	Transcription factor-related genes	Transcription factor bHLH96 GN=T9N14.4 OS=Arabidopsis thaliana (Mouse-ear cress) PE=2 SV=1	T9N14.4	2.58127	Kaempferol 3-(2''-rhamnosyl-6''-acetylgalactoside) 7-rhamnoside	meta_959	3.2376	-0.983804
TEA010681.1_gene	Flavonoid biosynthesis-related genes	4-coumarate--CoA ligase-like 5 GN=F5M15.17 OS=Arabidopsis thaliana (Mouse-ear cress) PE=1 SV=2	F5M15.17	-2.04683	Kaempferol 3-(2''-rhamnosyl-6''-acetylgalactoside) 7-rhamnoside	meta_959	3.2376	0.961574
TEA010703.1_gene	Transport-related genes	ABC transporter I family member 17 GN=T23K23.21 OS=Arabidopsis thaliana (Mouse-ear cress) PE=2 SV=1	T23K23.21	3.18778	Kaempferol 3-(2''-rhamnosyl-6''-acetylgalactoside) 7-rhamnoside	meta_959	3.2376	-0.969398
TEA010793.1_gene	Transcription factor-related genes	WRKY transcription factor 6 GN=WRKY6 OS=Arabidopsis thaliana (Mouse-ear cress) PE=1 SV=1	WRKY6	-2.55546	Kaempferol 3-(2''-rhamnosyl-6''-acetylgalactoside) 7-rhamnoside	meta_959	3.2376	0.992399
TEA010937.1_gene	Transport-related genes	UDP-galactose transporter 2 GN=UDP-GALT2 OS=Arabidopsis thaliana (Mouse-ear cress) PE=2 SV=1	UDP-GALT2	2.93782	Kaempferol 3-(2''-rhamnosyl-6''-acetylgalactoside) 7-rhamnoside	meta_959	3.2376	-0.924029
TEA010984.1_gene	Flavonoid biosynthesis-related genes	Cytochrome P450 82C4 GN=CYP82C4 OS=Arabidopsis thaliana (Mouse-ear cress) PE=2 SV=1	CYP82C4	-2.01982	Kaempferol 3-(2''-rhamnosyl-6''-acetylgalactoside) 7-rhamnoside	meta_959	3.2376	0.972687
TEA011000.1_gene	Flavonoid biosynthesis-related genes	Cytochrome P450 82C2 GN=CYP82C2 OS=Arabidopsis thaliana (Mouse-ear cress) PE=2 SV=2	CYP82C2	-2.12098	Kaempferol 3-(2''-rhamnosyl-6''-acetylgalactoside) 7-rhamnoside	meta_959	3.2376	0.965467
TEA011002.1_gene	Hormone-related genes	Auxin-binding protein ABP19a (Precursor) GN=ABP19A OS=Prunus persica (Peach) PE=3 SV=1	ABP19A	-2.53337	Kaempferol 3-(2''-rhamnosyl-6''-acetylgalactoside) 7-rhamnoside	meta_959	3.2376	0.935522
TEA011057.1_gene	Hormone-related genes	Ethylene-responsive transcription factor 5 GN=ERF5 OS=Nicotiana tabacum (Common tobacco) PE=2 SV=1	ERF5	3.11853	Kaempferol 3-(2''-rhamnosyl-6''-acetylgalactoside) 7-rhamnoside	meta_959	3.2376	-0.94646
TEA011129.1_gene	Flavonoid biosynthesis-related genes	Cytochrome P450 71A1 GN=CYP71A1 OS=Persea americana (Avocado) PE=1 SV=2	CYP71A1	-2.37084	Kaempferol 3-(2''-rhamnosyl-6''-acetylgalactoside) 7-rhamnoside	meta_959	3.2376	0.969221
TEA011479.1_gene	TF-related genes	AP2/ERF and B3 domain-containing transcription factor RAV1 GN=RAV1 OS=Arabidopsis thaliana (Mouse-ear cress) PE=1 SV=1	RAV1	-2.09978	Kaempferol 3-(2''-rhamnosyl-6''-acetylgalactoside) 7-rhamnoside	meta_959	3.2376	0.918299
TEA011574.1_gene	Flavonoid biosynthesis-related genes	Cytochrome P450 71A6 (Fragment) GN=CYP71A6 OS=Nepeta racemosa (Catmint) PE=2 SV=1	CYP71A6	-3.21164	Kaempferol 3-(2''-rhamnosyl-6''-acetylgalactoside) 7-rhamnoside	meta_959	3.2376	0.976405
TEA012091.1_gene	Transport-related genes	Copper transport protein ATX1 GN=ATX1 OS=Arabidopsis thaliana (Mouse-ear cress) PE=1 SV=1	ATX1	6.77225	Kaempferol 3-(2''-rhamnosyl-6''-acetylgalactoside) 7-rhamnoside	meta_959	3.2376	-0.966663
TEA012420.1_gene	Signaling-related genes	E3 ubiquitin-protein ligase RMA1H1 GN=RMA1H1 OS=Capsicum annuum (Bell pepper) PE=1 SV=1	RMA1H1	-3.71622	Kaempferol 3-(2''-rhamnosyl-6''-acetylgalactoside) 7-rhamnoside	meta_959	3.2376	0.959179
TEA012462.1_gene	Flavonoid biosynthesis-related genes	Cytochrome P450 94A1 GN=CYP94A1 OS=Vicia sativa (Spring vetch) PE=2 SV=2	CYP94A1	-2.13204	Kaempferol 3-(2''-rhamnosyl-6''-acetylgalactoside) 7-rhamnoside	meta_959	3.2376	0.97174
TEA013055.1_gene	Transcription factor-related genes	Transcription factor TCP20 GN=MOJ10.8 OS=Arabidopsis thaliana (Mouse-ear cress) PE=1 SV=1	MOJ10.8	-2.77006	Kaempferol 3-(2''-rhamnosyl-6''-acetylgalactoside) 7-rhamnoside	meta_959	3.2376	0.906001
TEA013264.1_gene	Transcription factor-related genes	Transcription factor IBH1 GN=OSJNBa0015K02.11 OS=Oryza sativa subsp. japonica (Rice) PE=1 SV=2	OSJNBa0015K02.11	4.97922	Kaempferol 3-(2''-rhamnosyl-6''-acetylgalactoside) 7-rhamnoside	meta_959	3.2376	-0.94931
TEA013292.1_gene	Hormone-related genes	Ethylene-responsive transcription factor 12 GN=F3M18.21 OS=Arabidopsis thaliana (Mouse-ear cress) PE=2 SV=1	F3M18.21	-2.19048	Kaempferol 3-(2''-rhamnosyl-6''-acetylgalactoside) 7-rhamnoside	meta_959	3.2376	0.984865
TEA013315.1_gene	Flavonoid biosynthesis-related genes	Flavonoid 3&apos;,5&apos;-hydroxylase 2 GN=CYP75A3 OS=Petunia hybrida (Petunia) PE=2 SV=1	CYP75A3	5.242	Kaempferol 3-(2''-rhamnosyl-6''-acetylgalactoside) 7-rhamnoside	meta_959	3.2376	-0.958139
TEA013401.1_gene	Transport-related genes	ABC transporter G family member 15 GN=MSA6.13 OS=Arabidopsis thaliana (Mouse-ear cress) PE=2 SV=2	MSA6.13	2.68041	Kaempferol 3-(2''-rhamnosyl-6''-acetylgalactoside) 7-rhamnoside	meta_959	3.2376	-0.95151
TEA013413.1_gene	Transport-related genes	ABC transporter G family member 6 GN=MSH12.4 OS=Arabidopsis thaliana (Mouse-ear cress) PE=2 SV=1	MSH12.4	-3.11084	Kaempferol 3-(2''-rhamnosyl-6''-acetylgalactoside) 7-rhamnoside	meta_959	3.2376	0.988034
TEA013461.1_gene	Transport-related genes	Polyol transporter 5 GN=PLT5 OS=Arabidopsis thaliana (Mouse-ear cress) PE=1 SV=2	PLT5	-3.68619	Kaempferol 3-(2''-rhamnosyl-6''-acetylgalactoside) 7-rhamnoside	meta_959	3.2376	0.968745
TEA013501.1_gene	Transcription factor-related genes	Transcription factor RF2b GN=RF2b OS=Oryza sativa subsp. japonica (Rice) PE=1 SV=1	RF2b	3.64877	Kaempferol 3-(2''-rhamnosyl-6''-acetylgalactoside) 7-rhamnoside	meta_959	3.2376	-0.916585
TEA013548.1_gene	Transcription factor-related genes	NAC domain-containing protein 8 GN=NAC008 OS=Arabidopsis thaliana (Mouse-ear cress) PE=2 SV=1	NAC008	3.39685	Kaempferol 3-(2''-rhamnosyl-6''-acetylgalactoside) 7-rhamnoside	meta_959	3.2376	-0.977246
TEA013785.1_gene	TF-related genes	GATA transcription factor 8 GN=GATA8 OS=Arabidopsis thaliana (Mouse-ear cress) PE=2 SV=1	GATA8	6.46154	Kaempferol 3-(2''-rhamnosyl-6''-acetylgalactoside) 7-rhamnoside	meta_959	3.2376	-0.961379
TEA013839.1_gene	Transcription factor-related genes	Transcription factor UNE12 GN=T10P11.13 OS=Arabidopsis thaliana (Mouse-ear cress) PE=2 SV=2	T10P11.13	-2.15822	Kaempferol 3-(2''-rhamnosyl-6''-acetylgalactoside) 7-rhamnoside	meta_959	3.2376	0.971335
TEA013843.1_gene	Hormone-related genes	Auxin-induced protein 22D GN=AUX22D OS=Vigna radiata var. radiata (Mung bean) PE=2 SV=1	AUX22D	-3.02593	Kaempferol 3-(2''-rhamnosyl-6''-acetylgalactoside) 7-rhamnoside	meta_959	3.2376	0.984162
TEA013923.1_gene	Flavonoid biosynthesis-related genes	Anthocyanidin 5,3-O-glucosyltransferase GN=RhGT1 OS=Rosa hybrid cultivar PE=2 SV=1	RhGT1	-2.92869	Kaempferol 3-(2''-rhamnosyl-6''-acetylgalactoside) 7-rhamnoside	meta_959	3.2376	0.991935
TEA013947.1_gene	Transport-related genes	Probable boron transporter 2 GN=BOR2 OS=Arabidopsis thaliana (Mouse-ear cress) PE=2 SV=1	BOR2	3.445	Kaempferol 3-(2''-rhamnosyl-6''-acetylgalactoside) 7-rhamnoside	meta_959	3.2376	-0.977533
TEA014081.1_gene	Flavonoid biosynthesis-related genes	UDP-glycosyltransferase 74E2 GN=UGT74E2 OS=Arabidopsis thaliana (Mouse-ear cress) PE=1 SV=1	UGT74E2	-2.74633	Kaempferol 3-(2''-rhamnosyl-6''-acetylgalactoside) 7-rhamnoside	meta_959	3.2376	0.980842
TEA014428.1_gene	Transport-related genes	ABC transporter B family member 19 GN=MLD15.2 OS=Arabidopsis thaliana (Mouse-ear cress) PE=1 SV=1	MLD15.2	4.18992	Kaempferol 3-(2''-rhamnosyl-6''-acetylgalactoside) 7-rhamnoside	meta_959	3.2376	-0.95412
TEA014658.1_gene	Flavonoid biosynthesis-related genes	Cytochrome P450 76C1 GN=CYP76C1 OS=Arabidopsis thaliana (Mouse-ear cress) PE=2 SV=1	CYP76C1	-2.53314	Kaempferol 3-(2''-rhamnosyl-6''-acetylgalactoside) 7-rhamnoside	meta_959	3.2376	0.983489
TEA014777.1_gene	Transcription factor-related genes	NAC transcription factor 25 GN=At1g61110 OS=Arabidopsis thaliana (Mouse-ear cress) PE=2 SV=1	At1g61110	-5.27987	Kaempferol 3-(2''-rhamnosyl-6''-acetylgalactoside) 7-rhamnoside	meta_959	3.2376	0.969972
TEA015126.1_gene	Transport-related genes	Polyol transporter 5 GN=PLT5 OS=Arabidopsis thaliana (Mouse-ear cress) PE=1 SV=2	PLT5	-3.99472	Kaempferol 3-(2''-rhamnosyl-6''-acetylgalactoside) 7-rhamnoside	meta_959	3.2376	0.933249
TEA015127.1_gene	Flavonoid biosynthesis-related genes	2-hydroxyisoflavanone dehydratase GN=HIDM OS=Glycyrrhiza echinata (Licorice) PE=1 SV=1	HIDM	-4.56349	Kaempferol 3-(2''-rhamnosyl-6''-acetylgalactoside) 7-rhamnoside	meta_959	3.2376	0.937122
TEA015243.1_gene	Transport-related genes	Oligopeptide transporter 3 GN=OPT3 OS=Arabidopsis thaliana (Mouse-ear cress) PE=2 SV=3	OPT3	-2.21045	Kaempferol 3-(2''-rhamnosyl-6''-acetylgalactoside) 7-rhamnoside	meta_959	3.2376	0.985031
TEA015646.1_gene	Flavonoid biosynthesis-related genes	Cytochrome P450 86A8 GN=F4I18.5 OS=Arabidopsis thaliana (Mouse-ear cress) PE=2 SV=1	F4I18.5	6.95399	Kaempferol 3-(2''-rhamnosyl-6''-acetylgalactoside) 7-rhamnoside	meta_959	3.2376	-0.970026
TEA015978.1_gene	Transcription factor-related genes	Transcription factor TCP4 GN=K15M2.17 OS=Arabidopsis thaliana (Mouse-ear cress) PE=2 SV=1	K15M2.17	2.15601	Kaempferol 3-(2''-rhamnosyl-6''-acetylgalactoside) 7-rhamnoside	meta_959	3.2376	-0.972286
TEA016054.1_gene	Transport-related genes	Cationic amino acid transporter 1 GN=F7J7.60 OS=Arabidopsis thaliana (Mouse-ear cress) PE=1 SV=1	F7J7.60	-2.563	Kaempferol 3-(2''-rhamnosyl-6''-acetylgalactoside) 7-rhamnoside	meta_959	3.2376	0.985925
TEA016123.1_gene	TF-related genes	GATA transcription factor 4 GN=GATA4 OS=Arabidopsis thaliana (Mouse-ear cress) PE=2 SV=1	GATA4	6.10117	Kaempferol 3-(2''-rhamnosyl-6''-acetylgalactoside) 7-rhamnoside	meta_959	3.2376	-0.922994
TEA016178.1_gene	Flavonoid biosynthesis-related genes	UDP-glycosyltransferase 88A1 GN=UGT88A1 OS=Arabidopsis thaliana (Mouse-ear cress) PE=2 SV=1	UGT88A1	-2.90992	Kaempferol 3-(2''-rhamnosyl-6''-acetylgalactoside) 7-rhamnoside	meta_959	3.2376	0.97524
TEA016225.1_gene	Hormone-related genes	Abscisic acid receptor PYL4 GN=T19C21.20 OS=Arabidopsis thaliana (Mouse-ear cress) PE=1 SV=1	T19C21.20	-3.01496	Kaempferol 3-(2''-rhamnosyl-6''-acetylgalactoside) 7-rhamnoside	meta_959	3.2376	0.919647
TEA016378.1_gene	Transcription factor-related genes	Myb family transcription factor APL GN=APL OS=Arabidopsis thaliana (Mouse-ear cress) PE=2 SV=2	APL	2.8136	Kaempferol 3-(2''-rhamnosyl-6''-acetylgalactoside) 7-rhamnoside	meta_959	3.2376	-0.936866
TEA016454.1_gene	Flavonoid biosynthesis-related genes	UDP-glycosyltransferase 73C2 GN=UGT73C2 OS=Arabidopsis thaliana (Mouse-ear cress) PE=3 SV=1	UGT73C2	-3.78294	Kaempferol 3-(2''-rhamnosyl-6''-acetylgalactoside) 7-rhamnoside	meta_959	3.2376	0.923793
TEA016601.1_gene	Flavonoid biosynthesis-related genes	Flavonol synthase/flavanone 3-hydroxylase GN=FL OS=Petunia hybrida (Petunia) PE=2 SV=1	FL	3.12938	Kaempferol 3-(2''-rhamnosyl-6''-acetylgalactoside) 7-rhamnoside	meta_959	3.2376	-0.964173
TEA016649.1_gene	Transport-related genes	ABC transporter C family member 2 GN=T29F13.13 OS=Arabidopsis thaliana (Mouse-ear cress) PE=1 SV=2	T29F13.13	-2.01536	Kaempferol 3-(2''-rhamnosyl-6''-acetylgalactoside) 7-rhamnoside	meta_959	3.2376	0.981935
TEA016683.1_gene	Flavonoid biosynthesis-related genes	UDP-glycosyltransferase 74F2 GN=F18O19.7 OS=Arabidopsis thaliana (Mouse-ear cress) PE=1 SV=1	F18O19.7	-5.47016	Kaempferol 3-(2''-rhamnosyl-6''-acetylgalactoside) 7-rhamnoside	meta_959	3.2376	0.954411
TEA016685.1_gene	Flavonoid biosynthesis-related genes	UDP-glycosyltransferase 74F1 GN=UGT74F1 OS=Arabidopsis thaliana (Mouse-ear cress) PE=1 SV=1	UGT74F1	-6.50486	Kaempferol 3-(2''-rhamnosyl-6''-acetylgalactoside) 7-rhamnoside	meta_959	3.2376	0.978685
TEA016916.1_gene	TF-related genes	GATA transcription factor 26 GN=GATA26 OS=Arabidopsis thaliana (Mouse-ear cress) PE=2 SV=1	GATA26	-2.11655	Kaempferol 3-(2''-rhamnosyl-6''-acetylgalactoside) 7-rhamnoside	meta_959	3.2376	0.96049
TEA016938.1_gene	Transcription factor-related genes	Transcription factor bHLH63 GN=T4L20.110 OS=Arabidopsis thaliana (Mouse-ear cress) PE=1 SV=1	T4L20.110	3.25771	Kaempferol 3-(2''-rhamnosyl-6''-acetylgalactoside) 7-rhamnoside	meta_959	3.2376	-0.95326
TEA016973.1_gene	Flavonoid biosynthesis-related genes	Cytochrome P450 77A2 GN=CYP77A2 OS=Solanum melongena (Eggplant) PE=2 SV=1	CYP77A2	10.3048	Kaempferol 3-(2''-rhamnosyl-6''-acetylgalactoside) 7-rhamnoside	meta_959	3.2376	-0.938414
TEA016994.1_gene	Flavonoid biosynthesis-related genes	7-deoxyloganetin glucosyltransferase GN=UGT85A23 OS=Catharanthus roseus (Madagascar periwinkle) PE=1 SV=1	UGT85A23	-3.83378	Kaempferol 3-(2''-rhamnosyl-6''-acetylgalactoside) 7-rhamnoside	meta_959	3.2376	0.955425
TEA016995.1_gene	Flavonoid biosynthesis-related genes	7-deoxyloganetin glucosyltransferase GN=UGT85A24 OS=Gardenia jasminoides (Cape jasmine) PE=1 SV=1	UGT85A24	-4.77089	Kaempferol 3-(2''-rhamnosyl-6''-acetylgalactoside) 7-rhamnoside	meta_959	3.2376	0.972187
TEA017059.1_gene	Transport-related genes	Nucleobase-ascorbate transporter 2 GN=NAT2 OS=Arabidopsis thaliana (Mouse-ear cress) PE=2 SV=2	NAT2	3.89871	Kaempferol 3-(2''-rhamnosyl-6''-acetylgalactoside) 7-rhamnoside	meta_959	3.2376	-0.956802
TEA017070.1_gene	Transcription factor-related genes	Trihelix transcription factor GT-3a GN=T10O8.90 OS=Arabidopsis thaliana (Mouse-ear cress) PE=1 SV=1	T10O8.90	-3.3251	Kaempferol 3-(2''-rhamnosyl-6''-acetylgalactoside) 7-rhamnoside	meta_959	3.2376	0.931987
TEA017247.1_gene	Signaling-related genes	E3 ubiquitin-protein ligase UPL2 GN=UPL2 OS=Arabidopsis thaliana (Mouse-ear cress) PE=1 SV=3	UPL2	4.06721	Kaempferol 3-(2''-rhamnosyl-6''-acetylgalactoside) 7-rhamnoside	meta_959	3.2376	-0.901784
TEA017261.1_gene	Transcription factor-related genes	NAC domain-containing protein 2 GN=T1N6.12 OS=Arabidopsis thaliana (Mouse-ear cress) PE=2 SV=2	T1N6.12	-3.01988	Kaempferol 3-(2''-rhamnosyl-6''-acetylgalactoside) 7-rhamnoside	meta_959	3.2376	0.922042
TEA017495.1_gene	Signaling-related genes	E3 ubiquitin-protein ligase RING1-like GN=At3g19950 OS=Arabidopsis thaliana (Mouse-ear cress) PE=1 SV=1	At3g19950	3.64264	Kaempferol 3-(2''-rhamnosyl-6''-acetylgalactoside) 7-rhamnoside	meta_959	3.2376	-0.979214
TEA017592.1_gene	Hormone-related genes	Ethylene-responsive transcription factor ERF021 GN=ERF021 OS=Arabidopsis thaliana (Mouse-ear cress) PE=2 SV=1	ERF021	2.16887	Kaempferol 3-(2''-rhamnosyl-6''-acetylgalactoside) 7-rhamnoside	meta_959	3.2376	-0.946521
TEA017704.1_gene	Hormone-related genes	Ethylene-responsive transcription factor ERF118 GN=ERF118 OS=Arabidopsis thaliana (Mouse-ear cress) PE=2 SV=1	ERF118	2.80273	Kaempferol 3-(2''-rhamnosyl-6''-acetylgalactoside) 7-rhamnoside	meta_959	3.2376	-0.929439
TEA018010.1_gene	Transport-related genes	Putative glycerol-3-phosphate transporter 1 GN=At3g47420 OS=Arabidopsis thaliana (Mouse-ear cress) PE=2 SV=1	At3g47420	-3.20887	Kaempferol 3-(2''-rhamnosyl-6''-acetylgalactoside) 7-rhamnoside	meta_959	3.2376	0.986267
TEA018286.1_gene	Transcription factor-related genes	NAC domain-containing protein 8 GN=NAC008 OS=Arabidopsis thaliana (Mouse-ear cress) PE=2 SV=1	NAC008	3.62329	Kaempferol 3-(2''-rhamnosyl-6''-acetylgalactoside) 7-rhamnoside	meta_959	3.2376	-0.907753
TEA018437.1_gene	Flavonoid biosynthesis-related genes	7-deoxyloganetin glucosyltransferase GN=UGT85A24 OS=Gardenia jasminoides (Cape jasmine) PE=1 SV=1	UGT85A24	-4.17843	Kaempferol 3-(2''-rhamnosyl-6''-acetylgalactoside) 7-rhamnoside	meta_959	3.2376	0.947221
TEA018441.1_gene	Flavonoid biosynthesis-related genes	7-deoxyloganetin glucosyltransferase GN=UGT85A24 OS=Gardenia jasminoides (Cape jasmine) PE=1 SV=1	UGT85A24	-3.41609	Kaempferol 3-(2''-rhamnosyl-6''-acetylgalactoside) 7-rhamnoside	meta_959	3.2376	0.972156
TEA018665.1_gene	Flavonoid biosynthesis-related genes	Chalcone synthase 3 GN=CHS3 OS=Camellia sinensis (Tea) PE=2 SV=1	CHS3	4.19073	Kaempferol 3-(2''-rhamnosyl-6''-acetylgalactoside) 7-rhamnoside	meta_959	3.2376	-0.951319
TEA018674.1_gene	Flavonoid biosynthesis-related genes	Cytochrome P450 72A15 GN=CYP72A15 OS=Arabidopsis thaliana (Mouse-ear cress) PE=2 SV=1	CYP72A15	-2.41556	Kaempferol 3-(2''-rhamnosyl-6''-acetylgalactoside) 7-rhamnoside	meta_959	3.2376	0.980351
TEA018708.1_gene	Transport-related genes	GABA transporter 1 GN=T23G18.9 OS=Arabidopsis thaliana (Mouse-ear cress) PE=1 SV=1	T23G18.9	-2.39795	Kaempferol 3-(2''-rhamnosyl-6''-acetylgalactoside) 7-rhamnoside	meta_959	3.2376	0.92258
TEA018766.1_gene	Transport-related genes	ABC transporter B family member 2 (Precursor) GN=F20B18.70 OS=Arabidopsis thaliana (Mouse-ear cress) PE=1 SV=3	F20B18.70	3.16741	Kaempferol 3-(2''-rhamnosyl-6''-acetylgalactoside) 7-rhamnoside	meta_959	3.2376	-0.960842
TEA018895.1_gene	Flavonoid biosynthesis-related genes	UDP-glycosyltransferase 73C4 GN=UGT73C4 OS=Arabidopsis thaliana (Mouse-ear cress) PE=2 SV=1	UGT73C4	-2.40405	Kaempferol 3-(2''-rhamnosyl-6''-acetylgalactoside) 7-rhamnoside	meta_959	3.2376	0.974165
TEA019162.1_gene	Flavonoid biosynthesis-related genes	UDP-glycosyltransferase 90A1 GN=UGT90A1 OS=Arabidopsis thaliana (Mouse-ear cress) PE=2 SV=1	UGT90A1	2.98065	Kaempferol 3-(2''-rhamnosyl-6''-acetylgalactoside) 7-rhamnoside	meta_959	3.2376	-0.960173
TEA019802.1_gene	Hormone-related genes	Auxin transporter-like protein 2 GN=LAX2 OS=Medicago truncatula (Barrel medic) PE=2 SV=1	LAX2	2.2247	Kaempferol 3-(2''-rhamnosyl-6''-acetylgalactoside) 7-rhamnoside	meta_959	3.2376	-0.957142
TEA019916.1_gene	Flavonoid biosynthesis-related genes	7-deoxyloganetin glucosyltransferase GN=UGT85A24 OS=Gardenia jasminoides (Cape jasmine) PE=1 SV=1	UGT85A24	3.38707	Kaempferol 3-(2''-rhamnosyl-6''-acetylgalactoside) 7-rhamnoside	meta_959	3.2376	-0.970889
TEA020004.1_gene	Flavonoid biosynthesis-related genes	Cytochrome P450 86A8 GN=F4I18.5 OS=Arabidopsis thaliana (Mouse-ear cress) PE=2 SV=1	F4I18.5	8.27433	Kaempferol 3-(2''-rhamnosyl-6''-acetylgalactoside) 7-rhamnoside	meta_959	3.2376	-0.967181
TEA020014.1_gene	Flavonoid biosynthesis-related genes	Cytochrome P450 82C4 GN=CYP82C4 OS=Arabidopsis thaliana (Mouse-ear cress) PE=2 SV=1	CYP82C4	-3.90752	Kaempferol 3-(2''-rhamnosyl-6''-acetylgalactoside) 7-rhamnoside	meta_959	3.2376	0.958083
TEA020352.1_gene	Transcription factor-related genes	Transcription repressor KAN1 GN=MQK4.31 OS=Arabidopsis thaliana (Mouse-ear cress) PE=1 SV=1	MQK4.31	3.28504	Kaempferol 3-(2''-rhamnosyl-6''-acetylgalactoside) 7-rhamnoside	meta_959	3.2376	-0.945036
TEA020372.1_gene	Transcription factor-related genes	Nuclear transcription factor Y subunit A-2 GN=F18C1.4 OS=Arabidopsis thaliana (Mouse-ear cress) PE=2 SV=1	F18C1.4	-3.05036	Kaempferol 3-(2''-rhamnosyl-6''-acetylgalactoside) 7-rhamnoside	meta_959	3.2376	0.947348
TEA020448.1_gene	Signaling-related genes	E3 ubiquitin-protein ligase RHA1B GN=RHA1B OS=Arabidopsis thaliana (Mouse-ear cress) PE=2 SV=1	RHA1B	2.70418	Kaempferol 3-(2''-rhamnosyl-6''-acetylgalactoside) 7-rhamnoside	meta_959	3.2376	-0.967033
TEA020545.1_gene	TF-related genes	Probable WRKY transcription factor 30 GN=WRKY30 OS=Arabidopsis thaliana (Mouse-ear cress) PE=2 SV=1	WRKY30	-2.93577	Kaempferol 3-(2''-rhamnosyl-6''-acetylgalactoside) 7-rhamnoside	meta_959	3.2376	0.938677
TEA020548.1_gene	Transport-related genes	ABC transporter G family member 7 GN=F10A8.20 OS=Arabidopsis thaliana (Mouse-ear cress) PE=2 SV=1	F10A8.20	2.97359	Kaempferol 3-(2''-rhamnosyl-6''-acetylgalactoside) 7-rhamnoside	meta_959	3.2376	-0.977709
TEA020645.1_gene	Flavonoid biosynthesis-related genes	Cytochrome P450 78A5 GN=F21F23.15 OS=Arabidopsis thaliana (Mouse-ear cress) PE=2 SV=1	F21F23.15	-5.14739	Kaempferol 3-(2''-rhamnosyl-6''-acetylgalactoside) 7-rhamnoside	meta_959	3.2376	0.994022
TEA020893.1_gene	Transport-related genes	Nucleobase-ascorbate transporter 1 GN=NAT1 OS=Arabidopsis thaliana (Mouse-ear cress) PE=2 SV=1	NAT1	2.646	Kaempferol 3-(2''-rhamnosyl-6''-acetylgalactoside) 7-rhamnoside	meta_959	3.2376	-0.977426
TEA021512.1_gene	Flavonoid biosynthesis-related genes	Cytochrome P450 81D11 GN=CYP81D11 OS=Arabidopsis thaliana (Mouse-ear cress) PE=2 SV=1	CYP81D11	-3.81471	Kaempferol 3-(2''-rhamnosyl-6''-acetylgalactoside) 7-rhamnoside	meta_959	3.2376	0.951992
TEA021545.1_gene	Transcription factor-related genes	Transcription factor TCP12 GN=F14K14.9 OS=Arabidopsis thaliana (Mouse-ear cress) PE=2 SV=1	F14K14.9	-3.67233	Kaempferol 3-(2''-rhamnosyl-6''-acetylgalactoside) 7-rhamnoside	meta_959	3.2376	0.901654
TEA021852.1_gene	Transcription factor-related genes	Transcription repressor OFP12 GN=OFP12 OS=Arabidopsis thaliana (Mouse-ear cress) PE=1 SV=1	OFP12	3.61523	Kaempferol 3-(2''-rhamnosyl-6''-acetylgalactoside) 7-rhamnoside	meta_959	3.2376	-0.94411
TEA022035.1_gene	Transport-related genes	Oligopeptide transporter 4 GN=OPT4 OS=Arabidopsis thaliana (Mouse-ear cress) PE=1 SV=1	OPT4	2.77176	Kaempferol 3-(2''-rhamnosyl-6''-acetylgalactoside) 7-rhamnoside	meta_959	3.2376	-0.968809
TEA022238.1_gene	Flavonoid biosynthesis-related genes	Anthocyanidin 3-O-glucoside 2&apos;&apos;-O-glucosyltransferase GN=3GGT OS=Ipomoea nil (Japanese morning glory) PE=1 SV=1	3GGT	6.01374	Kaempferol 3-(2''-rhamnosyl-6''-acetylgalactoside) 7-rhamnoside	meta_959	3.2376	-0.969228
TEA022516.1_gene	Flavonoid biosynthesis-related genes	UDP-glycosyltransferase 89B1 GN=UGT89B1 OS=Arabidopsis thaliana (Mouse-ear cress) PE=2 SV=2	UGT89B1	-2.71717	Kaempferol 3-(2''-rhamnosyl-6''-acetylgalactoside) 7-rhamnoside	meta_959	3.2376	0.907208
TEA022528.1_gene	Transcription factor-related genes	Transcription factor BIM2 GN=T6L1.19 OS=Arabidopsis thaliana (Mouse-ear cress) PE=1 SV=1	T6L1.19	4.28504	Kaempferol 3-(2''-rhamnosyl-6''-acetylgalactoside) 7-rhamnoside	meta_959	3.2376	-0.955936
TEA022659.1_gene	Transport-related genes	ABC transporter G family member 1 GN=T16B24.1 OS=Arabidopsis thaliana (Mouse-ear cress) PE=2 SV=1	T16B24.1	4.68877	Kaempferol 3-(2''-rhamnosyl-6''-acetylgalactoside) 7-rhamnoside	meta_959	3.2376	-0.964013
TEA022729.1_gene	Hormone-related genes	Ethylene-responsive transcription factor ERF011 GN=ERF011 OS=Arabidopsis thaliana (Mouse-ear cress) PE=2 SV=1	ERF011	-2.75827	Kaempferol 3-(2''-rhamnosyl-6''-acetylgalactoside) 7-rhamnoside	meta_959	3.2376	0.965969
TEA022988.1_gene	Signaling-related genes	E3 ubiquitin-protein ligase RING1 GN=F12B17_270 OS=Arabidopsis thaliana (Mouse-ear cress) PE=1 SV=1	F12B17_270	-2.23779	Kaempferol 3-(2''-rhamnosyl-6''-acetylgalactoside) 7-rhamnoside	meta_959	3.2376	0.946281
TEA023043.1_gene	Flavonoid biosynthesis-related genes	7-deoxyloganetin glucosyltransferase GN=UGT85A24 OS=Gardenia jasminoides (Cape jasmine) PE=1 SV=1	UGT85A24	-5.41667	Kaempferol 3-(2''-rhamnosyl-6''-acetylgalactoside) 7-rhamnoside	meta_959	3.2376	0.972753
TEA023240.1_gene	Hormone-related genes	Auxin efflux carrier component 3 GN=PIN3 OS=Arabidopsis thaliana (Mouse-ear cress) PE=1 SV=1	PIN3	3.02286	Kaempferol 3-(2''-rhamnosyl-6''-acetylgalactoside) 7-rhamnoside	meta_959	3.2376	-0.971821
TEA023243.1_gene	Flavonoid biosynthesis-related genes	Phenylalanine ammonia-lyase GN=PAL OS=Camellia sinensis (Tea) PE=2 SV=1	PAL	2.65326	Kaempferol 3-(2''-rhamnosyl-6''-acetylgalactoside) 7-rhamnoside	meta_959	3.2376	-0.947141
TEA023333.1_gene	Flavonoid biosynthesis-related genes	Chalcone synthase 3 GN=CHS3 OS=Camellia sinensis (Tea) PE=2 SV=1	CHS3	2.81733	Kaempferol 3-(2''-rhamnosyl-6''-acetylgalactoside) 7-rhamnoside	meta_959	3.2376	-0.958694
TEA023340.1_gene	Flavonoid biosynthesis-related genes	Chalcone synthase 1 GN=CHS1 OS=Camellia sinensis (Tea) PE=2 SV=1	CHS1	2.15171	Kaempferol 3-(2''-rhamnosyl-6''-acetylgalactoside) 7-rhamnoside	meta_959	3.2376	-0.943447
TEA023420.1_gene	Transcription factor-related genes	Transcription factor MYB82 GN=MYB82 OS=Arabidopsis thaliana (Mouse-ear cress) PE=1 SV=1	MYB82	3.78749	Kaempferol 3-(2''-rhamnosyl-6''-acetylgalactoside) 7-rhamnoside	meta_959	3.2376	-0.97539
TEA023425.1_gene	Hormone-related genes	Auxin-responsive protein IAA13 GN=IAA13 OS=Arabidopsis thaliana (Mouse-ear cress) PE=1 SV=2	IAA13	-2.71134	Kaempferol 3-(2''-rhamnosyl-6''-acetylgalactoside) 7-rhamnoside	meta_959	3.2376	0.94624
TEA023433.1_gene	Transport-related genes	Nucleobase-ascorbate transporter 7 GN=NAT7 OS=Arabidopsis thaliana (Mouse-ear cress) PE=2 SV=2	NAT7	3.51655	Kaempferol 3-(2''-rhamnosyl-6''-acetylgalactoside) 7-rhamnoside	meta_959	3.2376	-0.911792
TEA023584.1_gene	Transcription factor-related genes	Transcription factor MYB34 GN=MSL3.10 OS=Arabidopsis thaliana (Mouse-ear cress) PE=1 SV=1	MSL3.10	9.57792	Kaempferol 3-(2''-rhamnosyl-6''-acetylgalactoside) 7-rhamnoside	meta_959	3.2376	-0.914923
TEA023676.1_gene	TF-related genes	GATA transcription factor 5 GN=GATA5 OS=Arabidopsis thaliana (Mouse-ear cress) PE=2 SV=1	GATA5	3.32891	Kaempferol 3-(2''-rhamnosyl-6''-acetylgalactoside) 7-rhamnoside	meta_959	3.2376	-0.961149
TEA023870.1_gene	Flavonoid biosynthesis-related genes	Flavonoid 3&apos;,5&apos;-methyltransferase GN=FAOMT OS=Vitis vinifera (Grape) PE=1 SV=1	FAOMT	2.01764	Kaempferol 3-(2''-rhamnosyl-6''-acetylgalactoside) 7-rhamnoside	meta_959	3.2376	-0.931165
TEA023946.1_gene	Flavonoid biosynthesis-related genes	Flavonol synthase/flavanone 3-hydroxylase GN=FLS OS=Petroselinum crispum (Parsley) PE=1 SV=1	FLS	2.2049	Kaempferol 3-(2''-rhamnosyl-6''-acetylgalactoside) 7-rhamnoside	meta_959	3.2376	-0.908992
TEA024017.1_gene	Transcription factor-related genes	Transcription factor bHLH80 GN=F12A4.2 OS=Arabidopsis thaliana (Mouse-ear cress) PE=2 SV=1	F12A4.2	-2.54859	Kaempferol 3-(2''-rhamnosyl-6''-acetylgalactoside) 7-rhamnoside	meta_959	3.2376	0.975756
TEA024080.1_gene	Signaling-related genes	E3 ubiquitin-protein ligase RING1 GN=RING1 OS=Gossypium hirsutum (Upland cotton) PE=1 SV=1	RING1	2.51296	Kaempferol 3-(2''-rhamnosyl-6''-acetylgalactoside) 7-rhamnoside	meta_959	3.2376	-0.957492
TEA024149.1_gene	Hormone-related genes	Auxin-binding protein ABP19a (Precursor) GN=ABP19A OS=Prunus persica (Peach) PE=3 SV=1	ABP19A	4.14418	Kaempferol 3-(2''-rhamnosyl-6''-acetylgalactoside) 7-rhamnoside	meta_959	3.2376	-0.92379
TEA024241.1_gene	TF-related genes	E2F transcription factor-like E2FE GN=T24C20.40 OS=Arabidopsis thaliana (Mouse-ear cress) PE=2 SV=1	T24C20.40	4.19983	Kaempferol 3-(2''-rhamnosyl-6''-acetylgalactoside) 7-rhamnoside	meta_959	3.2376	-0.952585
TEA024345.1_gene	Transport-related genes	Polyol transporter 5 GN=PLT5 OS=Arabidopsis thaliana (Mouse-ear cress) PE=1 SV=2	PLT5	-2.49155	Kaempferol 3-(2''-rhamnosyl-6''-acetylgalactoside) 7-rhamnoside	meta_959	3.2376	0.959631
TEA024433.1_gene	Transport-related genes	Zinc transporter 1 (Precursor) GN=P0518C01.26 OS=Oryza sativa subsp. japonica (Rice) PE=1 SV=1	P0518C01.26	-2.54489	Kaempferol 3-(2''-rhamnosyl-6''-acetylgalactoside) 7-rhamnoside	meta_959	3.2376	0.981255
TEA024440.1_gene	Signaling-related genes	E3 ubiquitin-protein ligase SDIR1 GN=SDIR1 OS=Arabidopsis thaliana (Mouse-ear cress) PE=1 SV=1	SDIR1	3.09593	Kaempferol 3-(2''-rhamnosyl-6''-acetylgalactoside) 7-rhamnoside	meta_959	3.2376	-0.950356
TEA024523.1_gene	Transport-related genes	Copper transport protein ATX1 GN=ATX1 OS=Arabidopsis thaliana (Mouse-ear cress) PE=1 SV=1	ATX1	5.22338	Kaempferol 3-(2''-rhamnosyl-6''-acetylgalactoside) 7-rhamnoside	meta_959	3.2376	-0.956327
TEA024624.1_gene	Flavonoid biosynthesis-related genes	7-deoxyloganetin glucosyltransferase GN=UGT85A24 OS=Gardenia jasminoides (Cape jasmine) PE=1 SV=1	UGT85A24	-2.86216	Kaempferol 3-(2''-rhamnosyl-6''-acetylgalactoside) 7-rhamnoside	meta_959	3.2376	0.950004
TEA024658.1_gene	Transport-related genes	Zinc transporter 11 (Precursor) GN=ZIP11 OS=Arabidopsis thaliana (Mouse-ear cress) PE=2 SV=1	ZIP11	3.52061	Kaempferol 3-(2''-rhamnosyl-6''-acetylgalactoside) 7-rhamnoside	meta_959	3.2376	-0.950936
TEA024685.1_gene	Transport-related genes	Ammonium transporter 2 GN=AMT2 OS=Arabidopsis thaliana (Mouse-ear cress) PE=1 SV=2	AMT2	2.53251	Kaempferol 3-(2''-rhamnosyl-6''-acetylgalactoside) 7-rhamnoside	meta_959	3.2376	-0.962105
TEA024762.1_gene	Flavonoid biosynthesis-related genes	Bifunctional dihydroflavonol 4-reductase/flavanone 4-reductase GN=DFR OS=Malus domestica (Apple) PE=1 SV=1	DFR	-2.88906	Kaempferol 3-(2''-rhamnosyl-6''-acetylgalactoside) 7-rhamnoside	meta_959	3.2376	0.93912
TEA024806.1_gene	Flavonoid biosynthesis-related genes	UDP-glycosyltransferase 73C3 GN=UGT73C3 OS=Arabidopsis thaliana (Mouse-ear cress) PE=2 SV=1	UGT73C3	-2.22343	Kaempferol 3-(2''-rhamnosyl-6''-acetylgalactoside) 7-rhamnoside	meta_959	3.2376	0.953239
TEA024832.1_gene	Transport-related genes	ABC transporter C family member 9 GN=T2O9.140 OS=Arabidopsis thaliana (Mouse-ear cress) PE=2 SV=2	T2O9.140	3.77295	Kaempferol 3-(2''-rhamnosyl-6''-acetylgalactoside) 7-rhamnoside	meta_959	3.2376	-0.957358
TEA024836.1_gene	Transcription factor-related genes	Myb-related protein 3R-1 GN=MYB3R-1 OS=Arabidopsis thaliana (Mouse-ear cress) PE=2 SV=1	MYB3R-1	2.20486	Kaempferol 3-(2''-rhamnosyl-6''-acetylgalactoside) 7-rhamnoside	meta_959	3.2376	-0.940546
TEA025014.1_gene	Flavonoid biosynthesis-related genes	UDP-glycosyltransferase 91C1 GN=UGT91C1 OS=Arabidopsis thaliana (Mouse-ear cress) PE=2 SV=1	UGT91C1	-2.75092	Kaempferol 3-(2''-rhamnosyl-6''-acetylgalactoside) 7-rhamnoside	meta_959	3.2376	0.935466
TEA025523.1_gene	Transcription factor-related genes	Transcription factor bHLH79 GN=MRG21.2 OS=Arabidopsis thaliana (Mouse-ear cress) PE=2 SV=1	MRG21.2	2.3785	Kaempferol 3-(2''-rhamnosyl-6''-acetylgalactoside) 7-rhamnoside	meta_959	3.2376	-0.933786
TEA025560.1_gene	Flavonoid biosynthesis-related genes	Cytochrome P450 71A1 GN=CYP71A1 OS=Persea americana (Avocado) PE=1 SV=2	CYP71A1	-7.07794	Kaempferol 3-(2''-rhamnosyl-6''-acetylgalactoside) 7-rhamnoside	meta_959	3.2376	0.925166
TEA025825.1_gene	Transport-related genes	Copper transport protein ATX1 GN=ATX1 OS=Arabidopsis thaliana (Mouse-ear cress) PE=1 SV=1	ATX1	3.0733	Kaempferol 3-(2''-rhamnosyl-6''-acetylgalactoside) 7-rhamnoside	meta_959	3.2376	-0.950239
TEA025976.1_gene	Transport-related genes	ABC transporter C family member 4 GN=F17A22.19 OS=Arabidopsis thaliana (Mouse-ear cress) PE=2 SV=2	F17A22.19	-3.32523	Kaempferol 3-(2''-rhamnosyl-6''-acetylgalactoside) 7-rhamnoside	meta_959	3.2376	0.934072
TEA025983.1_gene	Flavonoid biosynthesis-related genes	UDP-glycosyltransferase 73C3 GN=UGT73C3 OS=Arabidopsis thaliana (Mouse-ear cress) PE=2 SV=1	UGT73C3	-3.23168	Kaempferol 3-(2''-rhamnosyl-6''-acetylgalactoside) 7-rhamnoside	meta_959	3.2376	0.977497
TEA025984.1_gene	Flavonoid biosynthesis-related genes	UDP-glycosyltransferase 73C3 GN=UGT73C3 OS=Arabidopsis thaliana (Mouse-ear cress) PE=2 SV=1	UGT73C3	-3.57364	Kaempferol 3-(2''-rhamnosyl-6''-acetylgalactoside) 7-rhamnoside	meta_959	3.2376	0.988531
TEA026097.1_gene	Hormone-related genes	AP2-like ethylene-responsive transcription factor AIL5 GN=AIL5 OS=Arabidopsis thaliana (Mouse-ear cress) PE=2 SV=2	AIL5	4.16559	Kaempferol 3-(2''-rhamnosyl-6''-acetylgalactoside) 7-rhamnoside	meta_959	3.2376	-0.973096
TEA026398.1_gene	Hormone-related genes	Auxin-responsive protein IAA27 GN=F19B15.110 OS=Arabidopsis thaliana (Mouse-ear cress) PE=1 SV=1	F19B15.110	3.2854	Kaempferol 3-(2''-rhamnosyl-6''-acetylgalactoside) 7-rhamnoside	meta_959	3.2376	-0.9616
TEA027013.1_gene	Transcription factor-related genes	Transcription repressor OFP13 GN=OFP13 OS=Arabidopsis thaliana (Mouse-ear cress) PE=2 SV=1	OFP13	4.70197	Kaempferol 3-(2''-rhamnosyl-6''-acetylgalactoside) 7-rhamnoside	meta_959	3.2376	-0.959864
TEA027083.1_gene	TF-related genes	Probable WRKY transcription factor 70 GN=WRKY70 OS=Arabidopsis thaliana (Mouse-ear cress) PE=2 SV=1	WRKY70	5.88842	Kaempferol 3-(2''-rhamnosyl-6''-acetylgalactoside) 7-rhamnoside	meta_959	3.2376	-0.976739
TEA027096.1_gene	Transport-related genes	ABC transporter C family member 9 GN=T2O9.140 OS=Arabidopsis thaliana (Mouse-ear cress) PE=2 SV=2	T2O9.140	3.30742	Kaempferol 3-(2''-rhamnosyl-6''-acetylgalactoside) 7-rhamnoside	meta_959	3.2376	-0.932506
TEA027131.1_gene	Signaling-related genes	E3 ubiquitin-protein ligase ATL6 (Precursor) GN=ATL6 OS=Arabidopsis thaliana (Mouse-ear cress) PE=1 SV=2	ATL6	-3.58868	Kaempferol 3-(2''-rhamnosyl-6''-acetylgalactoside) 7-rhamnoside	meta_959	3.2376	0.934562
TEA027132.1_gene	Signaling-related genes	E3 ubiquitin-protein ligase ATL31 (Precursor) GN=F21A20.130 OS=Arabidopsis thaliana (Mouse-ear cress) PE=1 SV=2	F21A20.130	-4.25828	Kaempferol 3-(2''-rhamnosyl-6''-acetylgalactoside) 7-rhamnoside	meta_959	3.2376	0.927898
TEA027171.1_gene	TF-related genes	GATA transcription factor 8 GN=GATA8 OS=Arabidopsis thaliana (Mouse-ear cress) PE=2 SV=1	GATA8	3.20611	Kaempferol 3-(2''-rhamnosyl-6''-acetylgalactoside) 7-rhamnoside	meta_959	3.2376	-0.963617
TEA027183.1_gene	Transcription factor-related genes	Transcription factor RF2b GN=RF2b OS=Oryza sativa subsp. japonica (Rice) PE=1 SV=1	RF2b	4.49514	Kaempferol 3-(2''-rhamnosyl-6''-acetylgalactoside) 7-rhamnoside	meta_959	3.2376	-0.958545
TEA027206.1_gene	Transport-related genes	Polyol transporter 5 GN=PLT5 OS=Arabidopsis thaliana (Mouse-ear cress) PE=1 SV=2	PLT5	-3.94262	Kaempferol 3-(2''-rhamnosyl-6''-acetylgalactoside) 7-rhamnoside	meta_959	3.2376	0.941737
TEA027218.1_gene	Transport-related genes	Putative polyol transporter 1 GN=PLT1 OS=Arabidopsis thaliana (Mouse-ear cress) PE=3 SV=1	PLT1	-2.25408	Kaempferol 3-(2''-rhamnosyl-6''-acetylgalactoside) 7-rhamnoside	meta_959	3.2376	0.980478
TEA027221.1_gene	Hormone-related genes	Ethylene-responsive transcription factor ERF062 GN=ERF062 OS=Arabidopsis thaliana (Mouse-ear cress) PE=2 SV=1	ERF062	-2.38432	Kaempferol 3-(2''-rhamnosyl-6''-acetylgalactoside) 7-rhamnoside	meta_959	3.2376	0.953807
TEA027331.1_gene	Hormone-related genes	Auxin response factor 9 GN=ARF9 OS=Arabidopsis thaliana (Mouse-ear cress) PE=1 SV=1	ARF9	3.29679	Kaempferol 3-(2''-rhamnosyl-6''-acetylgalactoside) 7-rhamnoside	meta_959	3.2376	-0.946766
TEA027409.1_gene	Hormone-related genes	ABSCISIC ACID-INSENSITIVE 5-like protein 2 GN=T8M16_180 OS=Arabidopsis thaliana (Mouse-ear cress) PE=1 SV=1	T8M16_180	2.90872	Kaempferol 3-(2''-rhamnosyl-6''-acetylgalactoside) 7-rhamnoside	meta_959	3.2376	-0.953244
TEA027582.1_gene	Flavonoid biosynthesis-related genes	Leucoanthocyanidin reductase GN=LAR OS=Desmodium uncinatum (Spanish clover) PE=1 SV=1	LAR	9.59956	Kaempferol 3-(2''-rhamnosyl-6''-acetylgalactoside) 7-rhamnoside	meta_959	3.2376	-0.971347
TEA027636.1_gene	Transport-related genes	ABC transporter G family member 11 GN=At1g17840 OS=Arabidopsis thaliana (Mouse-ear cress) PE=1 SV=1	At1g17840	2.29672	Kaempferol 3-(2''-rhamnosyl-6''-acetylgalactoside) 7-rhamnoside	meta_959	3.2376	-0.927979
TEA027716.1_gene	Transcription factor-related genes	Transcription repressor OFP7 GN=OFP7 OS=Arabidopsis thaliana (Mouse-ear cress) PE=2 SV=1	OFP7	-2.29021	Kaempferol 3-(2''-rhamnosyl-6''-acetylgalactoside) 7-rhamnoside	meta_959	3.2376	0.96031
TEA027780.1_gene	Flavonoid biosynthesis-related genes	Cytochrome P450 89A2 GN=F13O11.20 OS=Arabidopsis thaliana (Mouse-ear cress) PE=2 SV=2	F13O11.20	-2.74995	Kaempferol 3-(2''-rhamnosyl-6''-acetylgalactoside) 7-rhamnoside	meta_959	3.2376	0.989734
TEA027830.1_gene	Transport-related genes	ABC transporter I family member 17 GN=T23K23.21 OS=Arabidopsis thaliana (Mouse-ear cress) PE=2 SV=1	T23K23.21	8.12997	Kaempferol 3-(2''-rhamnosyl-6''-acetylgalactoside) 7-rhamnoside	meta_959	3.2376	-0.971726
TEA028105.1_gene	Flavonoid biosynthesis-related genes	Acetyl-CoA-benzylalcohol acetyltransferase GN=BEAT OS=Clarkia breweri (Fairy fans) PE=1 SV=1	BEAT	3.56478	Kaempferol 3-(2''-rhamnosyl-6''-acetylgalactoside) 7-rhamnoside	meta_959	3.2376	-0.919963
TEA028473.1_gene	TF-related genes	Probable WRKY transcription factor 48 GN=WRKY48 OS=Arabidopsis thaliana (Mouse-ear cress) PE=2 SV=1	WRKY48	-3.78002	Kaempferol 3-(2''-rhamnosyl-6''-acetylgalactoside) 7-rhamnoside	meta_959	3.2376	0.980215
TEA028476.1_gene	Transcription factor-related genes	Myb-related protein Myb4 GN=OSJNBa0073E02.6 OS=Oryza sativa subsp. japonica (Rice) PE=2 SV=2	OSJNBa0073E02.6	3.3063	Kaempferol 3-(2''-rhamnosyl-6''-acetylgalactoside) 7-rhamnoside	meta_959	3.2376	-0.902501
TEA028505.1_gene	TF-related genes	Probable WRKY transcription factor 33 GN=WRKY33 OS=Arabidopsis thaliana (Mouse-ear cress) PE=1 SV=2	WRKY33	-2.18102	Kaempferol 3-(2''-rhamnosyl-6''-acetylgalactoside) 7-rhamnoside	meta_959	3.2376	0.914999
TEA028514.1_gene	TF-related genes	AP2/ERF and B3 domain-containing transcription factor RAV1 GN=RAV1 OS=Arabidopsis thaliana (Mouse-ear cress) PE=1 SV=1	RAV1	-2.19226	Kaempferol 3-(2''-rhamnosyl-6''-acetylgalactoside) 7-rhamnoside	meta_959	3.2376	0.919457
TEA028581.1_gene	Transcription factor-related genes	Transcription factor TCP14 GN=TCP14 OS=Arabidopsis thaliana (Mouse-ear cress) PE=1 SV=1	TCP14	3.00126	Kaempferol 3-(2''-rhamnosyl-6''-acetylgalactoside) 7-rhamnoside	meta_959	3.2376	-0.982252
TEA029017.1_gene	Transcription factor-related genes	Transcription factor MYB23 GN=MYB23 OS=Arabidopsis thaliana (Mouse-ear cress) PE=1 SV=1	MYB23	9.17594	Kaempferol 3-(2''-rhamnosyl-6''-acetylgalactoside) 7-rhamnoside	meta_959	3.2376	-0.935238
TEA029062.1_gene	Transcription factor-related genes	Transcription factor bHLH77 GN=MYM9.3 OS=Arabidopsis thaliana (Mouse-ear cress) PE=1 SV=1	MYM9.3	2.22263	Kaempferol 3-(2''-rhamnosyl-6''-acetylgalactoside) 7-rhamnoside	meta_959	3.2376	-0.941948
TEA029337.1_gene	Flavonoid biosynthesis-related genes	Cytochrome P450 87A3 GN=OSJNBa0088I22.16 OS=Oryza sativa subsp. japonica (Rice) PE=2 SV=3	OSJNBa0088I22.16	-3.83873	Kaempferol 3-(2''-rhamnosyl-6''-acetylgalactoside) 7-rhamnoside	meta_959	3.2376	0.939667
TEA029901.1_gene	Transcription factor-related genes	NAC transcription factor 29 GN=At1g69490 OS=Arabidopsis thaliana (Mouse-ear cress) PE=2 SV=1	At1g69490	-3.01338	Kaempferol 3-(2''-rhamnosyl-6''-acetylgalactoside) 7-rhamnoside	meta_959	3.2376	0.935945
TEA030009.1_gene	Flavonoid biosynthesis-related genes	Dihydroflavonol-4-reductase GN=DFRA OS=Petunia hybrida (Petunia) PE=2 SV=2	DFRA	-2.27842	Kaempferol 3-(2''-rhamnosyl-6''-acetylgalactoside) 7-rhamnoside	meta_959	3.2376	0.974359
TEA030062.1_gene	Flavonoid biosynthesis-related genes	Cytochrome P450 76C2 GN=F17K2.10 OS=Arabidopsis thaliana (Mouse-ear cress) PE=2 SV=1	F17K2.10	-2.51253	Kaempferol 3-(2''-rhamnosyl-6''-acetylgalactoside) 7-rhamnoside	meta_959	3.2376	0.904372
TEA030075.1_gene	Transcription factor-related genes	Transcription factor TGA1 GN=MQN23.15 OS=Arabidopsis thaliana (Mouse-ear cress) PE=1 SV=2	MQN23.15	-4.6438	Kaempferol 3-(2''-rhamnosyl-6''-acetylgalactoside) 7-rhamnoside	meta_959	3.2376	0.989714
TEA030099.1_gene	Transport-related genes	ABC transporter B family member 9 GN=F15J5.20 OS=Arabidopsis thaliana (Mouse-ear cress) PE=3 SV=2	F15J5.20	2.37654	Kaempferol 3-(2''-rhamnosyl-6''-acetylgalactoside) 7-rhamnoside	meta_959	3.2376	-0.951693
TEA030362.1_gene		9-cis-epoxycarotenoid dioxygenase NCED3, chloroplastic (Precursor) GN=MOA2.4 OS=Arabidopsis thaliana (Mouse-ear cress) PE=2 SV=1	MOA2.4	4.45535	Kaempferol 3-(2''-rhamnosyl-6''-acetylgalactoside) 7-rhamnoside	meta_959	3.2376	-0.951408
TEA030479.1_gene	Signaling-related genes	Light-inducible protein CPRF2 GN=CPRF2 OS=Petroselinum crispum (Parsley) PE=2 SV=2	CPRF2	-3.47849	Kaempferol 3-(2''-rhamnosyl-6''-acetylgalactoside) 7-rhamnoside	meta_959	3.2376	0.977986
TEA030508.1_gene	Transport-related genes	ABC transporter G family member 32 GN=F12C20.5 OS=Arabidopsis thaliana (Mouse-ear cress) PE=1 SV=1	F12C20.5	7.2862	Kaempferol 3-(2''-rhamnosyl-6''-acetylgalactoside) 7-rhamnoside	meta_959	3.2376	-0.969679
TEA030714.1_gene	Flavonoid biosynthesis-related genes	UDP-glycosyltransferase 87A2 GN=UGT87A2 OS=Arabidopsis thaliana (Mouse-ear cress) PE=1 SV=1	UGT87A2	2.56054	Kaempferol 3-(2''-rhamnosyl-6''-acetylgalactoside) 7-rhamnoside	meta_959	3.2376	-0.94961
TEA030725.1_gene	Transcription factor-related genes	Transcription factor bHLH96 GN=T9N14.4 OS=Arabidopsis thaliana (Mouse-ear cress) PE=2 SV=1	T9N14.4	4.77791	Kaempferol 3-(2''-rhamnosyl-6''-acetylgalactoside) 7-rhamnoside	meta_959	3.2376	-0.945686
TEA030827.1_gene	Transport-related genes	Probable polyol transporter 6 GN=PLT6 OS=Arabidopsis thaliana (Mouse-ear cress) PE=2 SV=2	PLT6	-4.44117	Kaempferol 3-(2''-rhamnosyl-6''-acetylgalactoside) 7-rhamnoside	meta_959	3.2376	0.98935
TEA030924.1_gene	Transport-related genes	ABC transporter G family member 34 GN=F1O11.1 OS=Arabidopsis thaliana (Mouse-ear cress) PE=2 SV=1	F1O11.1	-3.94414	Kaempferol 3-(2''-rhamnosyl-6''-acetylgalactoside) 7-rhamnoside	meta_959	3.2376	0.972268
TEA030955.1_gene	Transcription factor-related genes	Transcription factor bHLH149 GN=T12M4.4 OS=Arabidopsis thaliana (Mouse-ear cress) PE=1 SV=1	T12M4.4	2.12628	Kaempferol 3-(2''-rhamnosyl-6''-acetylgalactoside) 7-rhamnoside	meta_959	3.2376	-0.937459
TEA030963.1_gene	Hormone-related genes	Ethylene-responsive transcription factor ERF010 GN=ERF010 OS=Arabidopsis thaliana (Mouse-ear cress) PE=2 SV=1	ERF010	-2.06058	Kaempferol 3-(2''-rhamnosyl-6''-acetylgalactoside) 7-rhamnoside	meta_959	3.2376	0.955797
TEA031023.1_gene	Transcription factor-related genes	Transcriptional activator DEMETER GN=T32M21.160/T32M21.170/T32M21.180 OS=Arabidopsis thaliana (Mouse-ear cress) PE=1 SV=2	T32M21.160/T32M21.170/T32M21.180	2.08568	Kaempferol 3-(2''-rhamnosyl-6''-acetylgalactoside) 7-rhamnoside	meta_959	3.2376	-0.975557
TEA031375.1_gene	Flavonoid biosynthesis-related genes	Anthocyanin regulatory C1 protein GN=C1 OS=Zea mays (Maize) PE=2 SV=1	C1	6.91089	Kaempferol 3-(2''-rhamnosyl-6''-acetylgalactoside) 7-rhamnoside	meta_959	3.2376	-0.917604
TEA031378.1_gene	Transport-related genes	ABC transporter B family member 1 GN=T1J8.9 OS=Arabidopsis thaliana (Mouse-ear cress) PE=1 SV=1	T1J8.9	2.06008	Kaempferol 3-(2''-rhamnosyl-6''-acetylgalactoside) 7-rhamnoside	meta_959	3.2376	-0.966614
TEA031469.1_gene	Transport-related genes	Copper transport protein ATX1 GN=ATX1 OS=Arabidopsis thaliana (Mouse-ear cress) PE=1 SV=1	ATX1	3.23445	Kaempferol 3-(2''-rhamnosyl-6''-acetylgalactoside) 7-rhamnoside	meta_959	3.2376	-0.911648
TEA031479.1_gene	Flavonoid biosynthesis-related genes	UDP-glycosyltransferase 73C3 GN=UGT73C3 OS=Arabidopsis thaliana (Mouse-ear cress) PE=2 SV=1	UGT73C3	-3.40081	Kaempferol 3-(2''-rhamnosyl-6''-acetylgalactoside) 7-rhamnoside	meta_959	3.2376	0.94833
TEA031491.1_gene	Transport-related genes	Polyol transporter 5 GN=PLT5 OS=Arabidopsis thaliana (Mouse-ear cress) PE=1 SV=2	PLT5	-6.06123	Kaempferol 3-(2''-rhamnosyl-6''-acetylgalactoside) 7-rhamnoside	meta_959	3.2376	0.980124
TEA031499.1_gene	Transport-related genes	ABC transporter A family member 7 GN=T23J7.110 OS=Arabidopsis thaliana (Mouse-ear cress) PE=3 SV=2	T23J7.110	-3.36277	Kaempferol 3-(2''-rhamnosyl-6''-acetylgalactoside) 7-rhamnoside	meta_959	3.2376	0.941355
TEA031526.1_gene	Flavonoid biosynthesis-related genes	7-deoxyloganetin glucosyltransferase GN=UGT85A24 OS=Gardenia jasminoides (Cape jasmine) PE=1 SV=1	UGT85A24	-5.46343	Kaempferol 3-(2''-rhamnosyl-6''-acetylgalactoside) 7-rhamnoside	meta_959	3.2376	0.94833
TEA031723.1_gene	Transport-related genes	ABC transporter A family member 2 GN=T23J7.60 OS=Arabidopsis thaliana (Mouse-ear cress) PE=2 SV=1	T23J7.60	-3.57056	Kaempferol 3-(2''-rhamnosyl-6''-acetylgalactoside) 7-rhamnoside	meta_959	3.2376	0.983979
TEA031802.1_gene	Transcription factor-related genes	Transcription factor bHLH87 GN=MHC9.1 OS=Arabidopsis thaliana (Mouse-ear cress) PE=2 SV=1	MHC9.1	3.36602	Kaempferol 3-(2''-rhamnosyl-6''-acetylgalactoside) 7-rhamnoside	meta_959	3.2376	-0.959844
TEA031817.1_gene	Transport-related genes	Cationic amino acid transporter 7, chloroplastic (Precursor) GN=CAT7 OS=Arabidopsis thaliana (Mouse-ear cress) PE=3 SV=1	CAT7	2.1298	Kaempferol 3-(2''-rhamnosyl-6''-acetylgalactoside) 7-rhamnoside	meta_959	3.2376	-0.923095
TEA031930.1_gene	Transport-related genes	Nucleobase-ascorbate transporter 6 GN=NAT6 OS=Arabidopsis thaliana (Mouse-ear cress) PE=2 SV=2	NAT6	3.24173	Kaempferol 3-(2''-rhamnosyl-6''-acetylgalactoside) 7-rhamnoside	meta_959	3.2376	-0.968237
TEA031948.1_gene	Transcription factor-related genes	WRKY transcription factor 6 GN=WRKY6 OS=Arabidopsis thaliana (Mouse-ear cress) PE=1 SV=1	WRKY6	-2.44003	Kaempferol 3-(2''-rhamnosyl-6''-acetylgalactoside) 7-rhamnoside	meta_959	3.2376	0.980994
TEA032033.1_gene	TF-related genes	GATA transcription factor 6 GN=GATA6 OS=Arabidopsis thaliana (Mouse-ear cress) PE=2 SV=1	GATA6	2.25517	Kaempferol 3-(2''-rhamnosyl-6''-acetylgalactoside) 7-rhamnoside	meta_959	3.2376	-0.945695
TEA032422.1_gene	Transport-related genes	Aluminum-activated malate transporter 9 GN=ALMT9 OS=Arabidopsis thaliana (Mouse-ear cress) PE=2 SV=1	ALMT9	-2.5527	Kaempferol 3-(2''-rhamnosyl-6''-acetylgalactoside) 7-rhamnoside	meta_959	3.2376	0.933297
TEA032601.1_gene	Transport-related genes	Probable metal-nicotianamine transporter YSL6 GN=YSL6 OS=Arabidopsis thaliana (Mouse-ear cress) PE=2 SV=2	YSL6	3.96306	Kaempferol 3-(2''-rhamnosyl-6''-acetylgalactoside) 7-rhamnoside	meta_959	3.2376	-0.972242
TEA032897.1_gene	Transcription factor-related genes	Transcription factor bHLH74 GN=T27I1.15 OS=Arabidopsis thaliana (Mouse-ear cress) PE=1 SV=1	T27I1.15	2.90769	Kaempferol 3-(2''-rhamnosyl-6''-acetylgalactoside) 7-rhamnoside	meta_959	3.2376	-0.974006
TEA032961.1_gene	Transcription factor-related genes	Putative NAC domain-containing protein 94 GN=ANAC094 OS=Arabidopsis thaliana (Mouse-ear cress) PE=3 SV=1	ANAC094	-3.22375	Kaempferol 3-(2''-rhamnosyl-6''-acetylgalactoside) 7-rhamnoside	meta_959	3.2376	0.977375
TEA033137.1_gene	Transcription factor-related genes	NAC domain-containing protein 2 GN=T1N6.12 OS=Arabidopsis thaliana (Mouse-ear cress) PE=2 SV=2	T1N6.12	-2.28281	Kaempferol 3-(2''-rhamnosyl-6''-acetylgalactoside) 7-rhamnoside	meta_959	3.2376	0.924015
TEA033191.1_gene	Transcription factor-related genes	Transcription repressor MYB4 GN=MYB4 OS=Arabidopsis thaliana (Mouse-ear cress) PE=1 SV=1	MYB4	3.28521	Kaempferol 3-(2''-rhamnosyl-6''-acetylgalactoside) 7-rhamnoside	meta_959	3.2376	-0.92015
TEA033283.1_gene	Transcription factor-related genes	Transcriptional activator DEMETER GN=T32M21.160/T32M21.170/T32M21.180 OS=Arabidopsis thaliana (Mouse-ear cress) PE=1 SV=2	T32M21.160/T32M21.170/T32M21.180	3.08121	Kaempferol 3-(2''-rhamnosyl-6''-acetylgalactoside) 7-rhamnoside	meta_959	3.2376	-0.969203
TEA033414.1_gene	Flavonoid biosynthesis-related genes	UDP-glycosyltransferase 92A1 GN=UGT92A1 OS=Arabidopsis thaliana (Mouse-ear cress) PE=2 SV=1	UGT92A1	-3.15561	Kaempferol 3-(2''-rhamnosyl-6''-acetylgalactoside) 7-rhamnoside	meta_959	3.2376	0.937666
TEA033515.1_gene	Flavonoid biosynthesis-related genes	Flavanone 3-dioxygenase GN=FHT OS=Petroselinum crispum (Parsley) PE=1 SV=1	FHT	-4.00378	Kaempferol 3-(2''-rhamnosyl-6''-acetylgalactoside) 7-rhamnoside	meta_959	3.2376	0.902977
TEA033621.1_gene	Transport-related genes	Polyol transporter 5 GN=PLT5 OS=Arabidopsis thaliana (Mouse-ear cress) PE=1 SV=2	PLT5	-2.9327	Kaempferol 3-(2''-rhamnosyl-6''-acetylgalactoside) 7-rhamnoside	meta_959	3.2376	0.96733
TEA033672.1_gene	Transcription factor-related genes	Myb-related protein Pp1 (Fragment) GN=PP1 OS=Physcomitrella patens subsp. patens (Moss) PE=2 SV=1	PP1	2.16162	Kaempferol 3-(2''-rhamnosyl-6''-acetylgalactoside) 7-rhamnoside	meta_959	3.2376	-0.982842
TEA033890.1_gene	Transcription factor-related genes	NAC transcription factor 25 GN=At1g61110 OS=Arabidopsis thaliana (Mouse-ear cress) PE=2 SV=1	At1g61110	-2.04298	Kaempferol 3-(2''-rhamnosyl-6''-acetylgalactoside) 7-rhamnoside	meta_959	3.2376	0.946245
TEA034008.1_gene	Flavonoid biosynthesis-related genes	Phenylalanine ammonia-lyase GN=PAL OS=Camellia sinensis (Tea) PE=2 SV=1	PAL	3.00963	Kaempferol 3-(2''-rhamnosyl-6''-acetylgalactoside) 7-rhamnoside	meta_959	3.2376	-0.938808
TEA034042.1_gene	Flavonoid biosynthesis-related genes	Chalcone synthase 2 GN=CHS2 OS=Camellia sinensis (Tea) PE=2 SV=1	CHS2	3.60117	Kaempferol 3-(2''-rhamnosyl-6''-acetylgalactoside) 7-rhamnoside	meta_959	3.2376	-0.969233
Camellia_sinensis_newGene_10148	Transcription factor-related genes	Transcription factor MYB88 OS=Arabidopsis thaliana OX=3702 GN=MYB88 PE=1 SV=1	MYB88	3.57924	Kaempferol 3-(2''-rhamnosylgalactoside) 7-rhamnoside	meta_816	2.22651	0.94702
Camellia_sinensis_newGene_11274	Hormone-related genes	Auxin efflux carrier component 6 OS=Arabidopsis thaliana OX=3702 GN=PIN6 PE=2 SV=2	PIN6	2.92141	Kaempferol 3-(2''-rhamnosylgalactoside) 7-rhamnoside	meta_816	2.22651	0.9546
Camellia_sinensis_newGene_14568	Hormone-related genes	Auxin-responsive protein IAA14 OS=Arabidopsis thaliana OX=3702 GN=IAA14 PE=1 SV=2	IAA14	4.22565	Kaempferol 3-(2''-rhamnosylgalactoside) 7-rhamnoside	meta_816	2.22651	0.92205
Camellia_sinensis_newGene_15328	Flavonoid biosynthesis-related genes	Cytochrome P450 82C4 OS=Arabidopsis thaliana OX=3702 GN=CYP82C4 PE=2 SV=1	CYP82C4	-3.19448	Kaempferol 3-(2''-rhamnosylgalactoside) 7-rhamnoside	meta_816	2.22651	-0.982981
Camellia_sinensis_newGene_16248	Flavonoid biosynthesis-related genes	Flavonoid 3&apos;,5&apos;-hydroxylase 1 OS=Petunia hybrida OX=4102 GN=CYP75A1 PE=2 SV=1	CYP75A1	-2.36978	Kaempferol 3-(2''-rhamnosylgalactoside) 7-rhamnoside	meta_816	2.22651	-0.951347
Camellia_sinensis_newGene_16872	Signaling-related genes	E3 ubiquitin-protein ligase KEG OS=Arabidopsis thaliana OX=3702 GN=KEG PE=1 SV=2	KEG	-2.06118	Kaempferol 3-(2''-rhamnosylgalactoside) 7-rhamnoside	meta_816	2.22651	-0.990478
Camellia_sinensis_newGene_1891	Transcription factor-related genes	Transcription factor DIVARICATA OS=Antirrhinum majus OX=4151 GN=DIVARICATA PE=2 SV=1	DIVARICATA	2.64979	Kaempferol 3-(2''-rhamnosylgalactoside) 7-rhamnoside	meta_816	2.22651	0.9631
Camellia_sinensis_newGene_19066	Transcription factor-related genes	NAC transcription factor 25 OS=Arabidopsis thaliana OX=3702 GN=NAC025 PE=2 SV=1	NAC025	-2.85905	Kaempferol 3-(2''-rhamnosylgalactoside) 7-rhamnoside	meta_816	2.22651	-0.947125
Camellia_sinensis_newGene_19339	Hormone-related genes	Auxin-responsive protein SAUR50 OS=Arabidopsis thaliana OX=3702 GN=SAUR50 PE=1 SV=1	SAUR50	2.84683	Kaempferol 3-(2''-rhamnosylgalactoside) 7-rhamnoside	meta_816	2.22651	0.990414
Camellia_sinensis_newGene_20380	Flavonoid biosynthesis-related genes	Anthocyanidin reductase ((2S)-flavan-3-ol-forming) OS=Vitis vinifera OX=29760 GN=ANR PE=1 SV=1	ANR	-3.71397	Kaempferol 3-(2''-rhamnosylgalactoside) 7-rhamnoside	meta_816	2.22651	-0.902426
Camellia_sinensis_newGene_21304	Transport-related genes	Probable boron transporter 2 OS=Arabidopsis thaliana OX=3702 GN=BOR2 PE=2 SV=1	BOR2	-5.27186	Kaempferol 3-(2''-rhamnosylgalactoside) 7-rhamnoside	meta_816	2.22651	-0.973137
Camellia_sinensis_newGene_21630	Hormone-related genes	Ethylene-responsive transcription factor WRI1 OS=Arabidopsis thaliana OX=3702 GN=WRI1 PE=2 SV=1	WRI1	4.22102	Kaempferol 3-(2''-rhamnosylgalactoside) 7-rhamnoside	meta_816	2.22651	0.991304
Camellia_sinensis_newGene_2203	Transport-related genes	ABC transporter C family member 8 OS=Arabidopsis thaliana OX=3702 GN=ABCC8 PE=2 SV=3	ABCC8	-3.21675	Kaempferol 3-(2''-rhamnosylgalactoside) 7-rhamnoside	meta_816	2.22651	-0.972966
Camellia_sinensis_newGene_22304	Flavonoid biosynthesis-related genes	Anthocyanidin reductase ((2S)-flavan-3-ol-forming) OS=Vitis vinifera OX=29760 GN=ANR PE=1 SV=1	ANR	-2.56743	Kaempferol 3-(2''-rhamnosylgalactoside) 7-rhamnoside	meta_816	2.22651	-0.986575
Camellia_sinensis_newGene_23485	Flavonoid biosynthesis-related genes	Uncharacterized acetyltransferase At3g50280 OS=Arabidopsis thaliana OX=3702 GN=At3g50280 PE=3 SV=1	At3g50280	-3.19954	Kaempferol 3-(2''-rhamnosylgalactoside) 7-rhamnoside	meta_816	2.22651	-0.977823
Camellia_sinensis_newGene_23837	TF-related genes	GATA transcription factor 24 OS=Arabidopsis thaliana OX=3702 GN=GATA24 PE=1 SV=2	GATA24	-2.14172	Kaempferol 3-(2''-rhamnosylgalactoside) 7-rhamnoside	meta_816	2.22651	-0.993554
Camellia_sinensis_newGene_27303	Transcription factor-related genes	NAC domain-containing protein 40 OS=Arabidopsis thaliana OX=3702 GN=NTL8 PE=1 SV=1	NTL8	2.78864	Kaempferol 3-(2''-rhamnosylgalactoside) 7-rhamnoside	meta_816	2.22651	0.984952
Camellia_sinensis_newGene_28181	Flavonoid biosynthesis-related genes	UDP-glycosyltransferase 88A1 OS=Arabidopsis thaliana OX=3702 GN=UGT88A1 PE=2 SV=1	UGT88A1	-3.26956	Kaempferol 3-(2''-rhamnosylgalactoside) 7-rhamnoside	meta_816	2.22651	-0.993854
Camellia_sinensis_newGene_28914	Flavonoid biosynthesis-related genes	UDP-glycosyltransferase 92A1 OS=Arabidopsis thaliana OX=3702 GN=UGT92A1 PE=2 SV=1	UGT92A1	3.74505	Kaempferol 3-(2''-rhamnosylgalactoside) 7-rhamnoside	meta_816	2.22651	0.994793
Camellia_sinensis_newGene_30581	Transport-related genes	Bidirectional sugar transporter NEC1 OS=Petunia hybrida OX=4102 GN=NEC1 PE=2 SV=1	NEC1	3.3444	Kaempferol 3-(2''-rhamnosylgalactoside) 7-rhamnoside	meta_816	2.22651	0.970849
Camellia_sinensis_newGene_33457	Transport-related genes	ABC transporter C family member 8 OS=Arabidopsis thaliana OX=3702 GN=ABCC8 PE=2 SV=3	ABCC8	-3.70994	Kaempferol 3-(2''-rhamnosylgalactoside) 7-rhamnoside	meta_816	2.22651	-0.958093
Camellia_sinensis_newGene_34692	Transcription factor-related genes	Transcription factor FAMA OS=Arabidopsis thaliana OX=3702 GN=FAMA PE=1 SV=1	FAMA	2.09551	Kaempferol 3-(2''-rhamnosylgalactoside) 7-rhamnoside	meta_816	2.22651	0.958493
Camellia_sinensis_newGene_34953	Flavonoid biosynthesis-related genes	UDP-glycosyltransferase 73C5 OS=Arabidopsis thaliana OX=3702 GN=UGT73C5 PE=2 SV=1	UGT73C5	-3.23966	Kaempferol 3-(2''-rhamnosylgalactoside) 7-rhamnoside	meta_816	2.22651	-0.993794
Camellia_sinensis_newGene_36419	Transcription factor-related genes	Transcription factor PRE6 OS=Arabidopsis thaliana OX=3702 GN=PRE6 PE=1 SV=1	PRE6	4.78262	Kaempferol 3-(2''-rhamnosylgalactoside) 7-rhamnoside	meta_816	2.22651	0.965828
Camellia_sinensis_newGene_36599	Flavonoid biosynthesis-related genes	Cytochrome P450 711A1 OS=Arabidopsis thaliana OX=3702 GN=CYP711A1 PE=2 SV=1	CYP711A1	-4.22159	Kaempferol 3-(2''-rhamnosylgalactoside) 7-rhamnoside	meta_816	2.22651	-0.987697
Camellia_sinensis_newGene_36911	Flavonoid biosynthesis-related genes	UDP-glycosyltransferase 73D1 OS=Arabidopsis thaliana OX=3702 GN=UGT73D1 PE=3 SV=1	UGT73D1	-3.61763	Kaempferol 3-(2''-rhamnosylgalactoside) 7-rhamnoside	meta_816	2.22651	-0.963492
Camellia_sinensis_newGene_38261	Hormone-related genes	Auxin-responsive protein IAA13 OS=Arabidopsis thaliana OX=3702 GN=IAA13 PE=1 SV=2	IAA13	4.16057	Kaempferol 3-(2''-rhamnosylgalactoside) 7-rhamnoside	meta_816	2.22651	0.955118
Camellia_sinensis_newGene_4048	Hormone-related genes	Auxin-responsive protein SAUR21 OS=Arabidopsis thaliana OX=3702 GN=SAUR21 PE=2 SV=1	SAUR21	3.02684	Kaempferol 3-(2''-rhamnosylgalactoside) 7-rhamnoside	meta_816	2.22651	0.958393
Camellia_sinensis_newGene_41105	Transport-related genes	ABC transporter D family member 1 OS=Arabidopsis thaliana OX=3702 GN=ABCC1 PE=1 SV=1	ABCC1	2.14051	Kaempferol 3-(2''-rhamnosylgalactoside) 7-rhamnoside	meta_816	2.22651	0.976146
Camellia_sinensis_newGene_42318	Transcription factor-related genes	Transcription factor MYB105 OS=Arabidopsis thaliana OX=3702 GN=MYB105 PE=1 SV=1	MYB105	2.04179	Kaempferol 3-(2''-rhamnosylgalactoside) 7-rhamnoside	meta_816	2.22651	0.97201
Camellia_sinensis_newGene_46922		Abscisate beta-glucosyltransferase OS=Phaseolus angularis OX=3914 GN=AOG PE=1 SV=1	AOG	-3.75829	Kaempferol 3-(2''-rhamnosylgalactoside) 7-rhamnoside	meta_816	2.22651	-0.971812
Camellia_sinensis_newGene_48310	Transport-related genes	Nuclear transport factor 2B OS=Arabidopsis thaliana OX=3702 GN=NTF2B PE=1 SV=1	NTF2B	2.21558	Kaempferol 3-(2''-rhamnosylgalactoside) 7-rhamnoside	meta_816	2.22651	0.972529
Camellia_sinensis_newGene_49349	Flavonoid biosynthesis-related genes	Cytochrome P450 89A2 OS=Arabidopsis thaliana OX=3702 GN=CYP89A2 PE=2 SV=2	CYP89A2	-5.30771	Kaempferol 3-(2''-rhamnosylgalactoside) 7-rhamnoside	meta_816	2.22651	-0.983245
Camellia_sinensis_newGene_7778	Flavonoid biosynthesis-related genes	7-deoxyloganetin glucosyltransferase OS=Gardenia jasminoides OX=114476 GN=UGT85A24 PE=1 SV=1	UGT85A24	-5.83181	Kaempferol 3-(2''-rhamnosylgalactoside) 7-rhamnoside	meta_816	2.22651	-0.987988
TEA000047.1_gene	Transport-related genes	Polyol transporter 5 GN=PLT5 OS=Arabidopsis thaliana (Mouse-ear cress) PE=1 SV=2	PLT5	-2.46723	Kaempferol 3-(2''-rhamnosylgalactoside) 7-rhamnoside	meta_816	2.22651	-0.992751
TEA000057.1_gene	Flavonoid biosynthesis-related genes	Cytochrome P450 84A1 GN=F23E13.110 OS=Arabidopsis thaliana (Mouse-ear cress) PE=1 SV=1	F23E13.110	-4.06025	Kaempferol 3-(2''-rhamnosylgalactoside) 7-rhamnoside	meta_816	2.22651	-0.977429
TEA000065.1_gene	Flavonoid biosynthesis-related genes	UDP-glycosyltransferase 92A1 GN=UGT92A1 OS=Arabidopsis thaliana (Mouse-ear cress) PE=2 SV=1	UGT92A1	2.99611	Kaempferol 3-(2''-rhamnosylgalactoside) 7-rhamnoside	meta_816	2.22651	0.936836
TEA000079.1_gene	Flavonoid biosynthesis-related genes	UDP-glycosyltransferase 92A1 GN=UGT92A1 OS=Arabidopsis thaliana (Mouse-ear cress) PE=2 SV=1	UGT92A1	2.70932	Kaempferol 3-(2''-rhamnosylgalactoside) 7-rhamnoside	meta_816	2.22651	0.909959
TEA000134.1_gene	Signaling-related genes	E3 ubiquitin-protein ligase RMA1H1 GN=RMA1H1 OS=Capsicum annuum (Bell pepper) PE=1 SV=1	RMA1H1	-2.59014	Kaempferol 3-(2''-rhamnosylgalactoside) 7-rhamnoside	meta_816	2.22651	-0.961522
TEA000265.1_gene	Hormone-related genes	Ethylene-responsive transcription factor 4 GN=At3g15210 OS=Arabidopsis thaliana (Mouse-ear cress) PE=1 SV=1	At3g15210	2.05059	Kaempferol 3-(2''-rhamnosylgalactoside) 7-rhamnoside	meta_816	2.22651	0.946619
TEA000294.1_gene	Transcription factor-related genes	Transcription factor AS1 GN=F13M22.13 OS=Arabidopsis thaliana (Mouse-ear cress) PE=1 SV=1	F13M22.13	5.56254	Kaempferol 3-(2''-rhamnosylgalactoside) 7-rhamnoside	meta_816	2.22651	0.97123
TEA000296.1_gene	Signaling-related genes	E3 ubiquitin-protein ligase ORTHRUS 2 GN=F12K22.14 OS=Arabidopsis thaliana (Mouse-ear cress) PE=1 SV=1	F12K22.14	2.32134	Kaempferol 3-(2''-rhamnosylgalactoside) 7-rhamnoside	meta_816	2.22651	0.976623
TEA000421.1_gene	Transcription factor-related genes	Transcription factor HBI1 GN=T30D6.19 OS=Arabidopsis thaliana (Mouse-ear cress) PE=1 SV=3	T30D6.19	2.12311	Kaempferol 3-(2''-rhamnosylgalactoside) 7-rhamnoside	meta_816	2.22651	0.950702
TEA000501.1_gene	Flavonoid biosynthesis-related genes	Uncharacterized acetyltransferase At3g50280 GN=At3g50280 OS=Arabidopsis thaliana (Mouse-ear cress) PE=3 SV=1	At3g50280	-2.41212	Kaempferol 3-(2''-rhamnosylgalactoside) 7-rhamnoside	meta_816	2.22651	-0.971619
TEA000510.1_gene	Flavonoid biosynthesis-related genes	Uncharacterized acetyltransferase At3g50280 GN=At3g50280 OS=Arabidopsis thaliana (Mouse-ear cress) PE=3 SV=1	At3g50280	-2.02248	Kaempferol 3-(2''-rhamnosylgalactoside) 7-rhamnoside	meta_816	2.22651	-0.944974
TEA000605.1_gene	Transport-related genes	Probable copper-transporting ATPase HMA5 GN=HMA5 OS=Arabidopsis thaliana (Mouse-ear cress) PE=1 SV=2	HMA5	2.95932	Kaempferol 3-(2''-rhamnosylgalactoside) 7-rhamnoside	meta_816	2.22651	0.951624
TEA000625.1_gene	Flavonoid biosynthesis-related genes	Cytochrome P450 81D11 GN=CYP81D11 OS=Arabidopsis thaliana (Mouse-ear cress) PE=2 SV=1	CYP81D11	2.42938	Kaempferol 3-(2''-rhamnosylgalactoside) 7-rhamnoside	meta_816	2.22651	0.974145
TEA000644.1_gene	Hormone-related genes	Auxin-binding protein ABP20 (Precursor) GN=ABP20 OS=Prunus persica (Peach) PE=2 SV=1	ABP20	-2.45704	Kaempferol 3-(2''-rhamnosylgalactoside) 7-rhamnoside	meta_816	2.22651	-0.924019
TEA000759.1_gene	Transport-related genes	Probable boron transporter 2 GN=BOR2 OS=Arabidopsis thaliana (Mouse-ear cress) PE=2 SV=1	BOR2	4.06282	Kaempferol 3-(2''-rhamnosylgalactoside) 7-rhamnoside	meta_816	2.22651	0.985414
TEA000808.1_gene	Transport-related genes	Nucleobase-ascorbate transporter 12 GN=NAT12 OS=Arabidopsis thaliana (Mouse-ear cress) PE=1 SV=3	NAT12	2.22083	Kaempferol 3-(2''-rhamnosylgalactoside) 7-rhamnoside	meta_816	2.22651	0.992677
TEA000976.1_gene	Transcription factor-related genes	Transcription factor MYB12 GN=T30B22.24 OS=Arabidopsis thaliana (Mouse-ear cress) PE=2 SV=1	T30B22.24	2.2615	Kaempferol 3-(2''-rhamnosylgalactoside) 7-rhamnoside	meta_816	2.22651	0.954376
TEA001089.1_gene	Hormone-related genes	Ethylene-responsive transcription factor ERF038 GN=ERF038 OS=Arabidopsis thaliana (Mouse-ear cress) PE=2 SV=1	ERF038	6.74067	Kaempferol 3-(2''-rhamnosylgalactoside) 7-rhamnoside	meta_816	2.22651	0.909818
TEA001106.1_gene	Transport-related genes	ABC transporter G family member 22 GN=F15M7.6 OS=Arabidopsis thaliana (Mouse-ear cress) PE=1 SV=1	F15M7.6	2.41758	Kaempferol 3-(2''-rhamnosylgalactoside) 7-rhamnoside	meta_816	2.22651	0.987239
TEA001206.1_gene	Transcription factor-related genes	Transcription factor bHLH48 GN=MHK10.2 OS=Arabidopsis thaliana (Mouse-ear cress) PE=2 SV=1	MHK10.2	4.17575	Kaempferol 3-(2''-rhamnosylgalactoside) 7-rhamnoside	meta_816	2.22651	0.995357
TEA001398.1_gene	Hormone-related genes	Ethylene-responsive transcription factor WIN1 GN=F9L1.31 OS=Arabidopsis thaliana (Mouse-ear cress) PE=2 SV=1	F9L1.31	8.44758	Kaempferol 3-(2''-rhamnosylgalactoside) 7-rhamnoside	meta_816	2.22651	0.910947
TEA001523.1_gene	Transcription factor-related genes	Transcription factor IBH1 GN=MFL8.8 OS=Arabidopsis thaliana (Mouse-ear cress) PE=1 SV=1	MFL8.8	-3.2196	Kaempferol 3-(2''-rhamnosylgalactoside) 7-rhamnoside	meta_816	2.22651	-0.922895
TEA001544.1_gene	Flavonoid biosynthesis-related genes	Cytochrome P450 76C4 GN=CYP76C4 OS=Arabidopsis thaliana (Mouse-ear cress) PE=3 SV=1	CYP76C4	-6.19017	Kaempferol 3-(2''-rhamnosylgalactoside) 7-rhamnoside	meta_816	2.22651	-0.992597
TEA001604.1_gene	Hormone-related genes	Ethylene-responsive transcription factor ERF114 GN=ERF114 OS=Arabidopsis thaliana (Mouse-ear cress) PE=2 SV=1	ERF114	-4.58809	Kaempferol 3-(2''-rhamnosylgalactoside) 7-rhamnoside	meta_816	2.22651	-0.977174
TEA001731.1_gene	Hormone-related genes	Ethylene-responsive transcription factor CRF4 GN=T13J8.60 OS=Arabidopsis thaliana (Mouse-ear cress) PE=1 SV=2	T13J8.60	2.07674	Kaempferol 3-(2''-rhamnosylgalactoside) 7-rhamnoside	meta_816	2.22651	0.97801
TEA001941.1_gene	Transcription factor-related genes	Transcription repressor OFP8 GN=OFP8 OS=Arabidopsis thaliana (Mouse-ear cress) PE=2 SV=1	OFP8	-6.65127	Kaempferol 3-(2''-rhamnosylgalactoside) 7-rhamnoside	meta_816	2.22651	-0.982761
TEA002102.1_gene	Transcription factor-related genes	Nuclear transcription factor Y subunit C-9 GN=F7G19.16 OS=Arabidopsis thaliana (Mouse-ear cress) PE=2 SV=1	F7G19.16	-2.53849	Kaempferol 3-(2''-rhamnosylgalactoside) 7-rhamnoside	meta_816	2.22651	-0.982931
TEA002126.1_gene	Hormone-related genes	Auxin-binding protein ABP19a (Precursor) GN=ABP19A OS=Prunus persica (Peach) PE=3 SV=1	ABP19A	7.27448	Kaempferol 3-(2''-rhamnosylgalactoside) 7-rhamnoside	meta_816	2.22651	0.975944
TEA002164.1_gene	Signaling-related genes	E3 ubiquitin-protein ligase ATL4 GN=F27H5_10 OS=Arabidopsis thaliana (Mouse-ear cress) PE=1 SV=1	F27H5_10	4.4701	Kaempferol 3-(2''-rhamnosylgalactoside) 7-rhamnoside	meta_816	2.22651	0.986214
TEA002356.1_gene	Flavonoid biosynthesis-related genes	Cytochrome P450 71D11 (Fragment) GN=CYP71D11 OS=Lotus japonicus (Lotus corniculatus var. japonicus) PE=2 SV=1	CYP71D11	-2.05153	Kaempferol 3-(2''-rhamnosylgalactoside) 7-rhamnoside	meta_816	2.22651	-0.963169
TEA002399.1_gene	Transcription factor-related genes	Transcription factor MYB86 GN=F21E10.4 OS=Arabidopsis thaliana (Mouse-ear cress) PE=2 SV=1	F21E10.4	3.93629	Kaempferol 3-(2''-rhamnosylgalactoside) 7-rhamnoside	meta_816	2.22651	0.970061
TEA002415.1_gene	Transport-related genes	ABC transporter B family member 2 (Precursor) GN=F20B18.70 OS=Arabidopsis thaliana (Mouse-ear cress) PE=1 SV=3	F20B18.70	3.34133	Kaempferol 3-(2''-rhamnosylgalactoside) 7-rhamnoside	meta_816	2.22651	0.975322
TEA002418.1_gene	Flavonoid biosynthesis-related genes	7-deoxyloganetin glucosyltransferase GN=UGT85A24 OS=Gardenia jasminoides (Cape jasmine) PE=1 SV=1	UGT85A24	2.35992	Kaempferol 3-(2''-rhamnosylgalactoside) 7-rhamnoside	meta_816	2.22651	0.986762
TEA002676.1_gene	Transport-related genes	ABC transporter G family member 31 GN=F23F1.14 OS=Arabidopsis thaliana (Mouse-ear cress) PE=1 SV=1	F23F1.14	-5.45785	Kaempferol 3-(2''-rhamnosylgalactoside) 7-rhamnoside	meta_816	2.22651	-0.991997
TEA003052.1_gene	Hormone-related genes	Ethylene-responsive transcription factor ERF114 GN=ERF114 OS=Arabidopsis thaliana (Mouse-ear cress) PE=2 SV=1	ERF114	-5.79987	Kaempferol 3-(2''-rhamnosylgalactoside) 7-rhamnoside	meta_816	2.22651	-0.968992
TEA003064.1_gene	Transport-related genes	ABC transporter B family member 2 (Precursor) GN=F20B18.70 OS=Arabidopsis thaliana (Mouse-ear cress) PE=1 SV=3	F20B18.70	7.05049	Kaempferol 3-(2''-rhamnosylgalactoside) 7-rhamnoside	meta_816	2.22651	0.994911
TEA003334.1_gene	Transcription factor-related genes	Transcription factor LUX GN=F12A12.160 OS=Arabidopsis thaliana (Mouse-ear cress) PE=1 SV=1	F12A12.160	4.84475	Kaempferol 3-(2''-rhamnosylgalactoside) 7-rhamnoside	meta_816	2.22651	0.996858
TEA003794.1_gene	Transcription factor-related genes	Transcription factor LUX GN=F12A12.160 OS=Arabidopsis thaliana (Mouse-ear cress) PE=1 SV=1	F12A12.160	2.54934	Kaempferol 3-(2''-rhamnosylgalactoside) 7-rhamnoside	meta_816	2.22651	0.977052
TEA003805.1_gene	Flavonoid biosynthesis-related genes	Flavonoid 3&apos;,5&apos;-hydroxylase 1 GN=CYP75A1 OS=Petunia hybrida (Petunia) PE=2 SV=1	CYP75A1	-2.39334	Kaempferol 3-(2''-rhamnosylgalactoside) 7-rhamnoside	meta_816	2.22651	-0.956642
TEA003831.1_gene	Transport-related genes	Probable inorganic phosphate transporter 1-9 GN=PHT1-9 OS=Arabidopsis thaliana (Mouse-ear cress) PE=2 SV=1	PHT1-9	-3.69317	Kaempferol 3-(2''-rhamnosylgalactoside) 7-rhamnoside	meta_816	2.22651	-0.956772
TEA003908.1_gene	Hormone-related genes	Auxin transporter-like protein 3 GN=LAX3 OS=Medicago truncatula (Barrel medic) PE=2 SV=1	LAX3	2.8948	Kaempferol 3-(2''-rhamnosylgalactoside) 7-rhamnoside	meta_816	2.22651	0.969823
TEA003971.1_gene	Signaling-related genes	E3 ubiquitin-protein ligase At4g11680 GN=At4g11680 OS=Arabidopsis thaliana (Mouse-ear cress) PE=2 SV=1	At4g11680	2.44957	Kaempferol 3-(2''-rhamnosylgalactoside) 7-rhamnoside	meta_816	2.22651	0.983768
TEA004395.1_gene	Transcription factor-related genes	NAC domain-containing protein 8 GN=NAC008 OS=Arabidopsis thaliana (Mouse-ear cress) PE=2 SV=1	NAC008	2.95239	Kaempferol 3-(2''-rhamnosylgalactoside) 7-rhamnoside	meta_816	2.22651	0.929769
TEA004486.1_gene	Flavonoid biosynthesis-related genes	UDP-glycosyltransferase 74B1 GN=UGT74B1 OS=Arabidopsis thaliana (Mouse-ear cress) PE=1 SV=1	UGT74B1	3.04376	Kaempferol 3-(2''-rhamnosylgalactoside) 7-rhamnoside	meta_816	2.22651	0.966281
TEA004508.1_gene	Flavonoid biosynthesis-related genes	Cytochrome P450 78A3 GN=CYP78A3 OS=Glycine max (Soybean) PE=2 SV=1	CYP78A3	-5.17397	Kaempferol 3-(2''-rhamnosylgalactoside) 7-rhamnoside	meta_816	2.22651	-0.980644
TEA004629.1_gene	Transport-related genes	Polyol transporter 5 GN=PLT5 OS=Arabidopsis thaliana (Mouse-ear cress) PE=1 SV=2	PLT5	-4.0096	Kaempferol 3-(2''-rhamnosylgalactoside) 7-rhamnoside	meta_816	2.22651	-0.990435
TEA004680.1_gene	TF-related genes	GATA transcription factor 9 GN=GATA9 OS=Arabidopsis thaliana (Mouse-ear cress) PE=2 SV=1	GATA9	5.20132	Kaempferol 3-(2''-rhamnosylgalactoside) 7-rhamnoside	meta_816	2.22651	0.962621
TEA004707.1_gene	Transcription factor-related genes	Transcription factor BPE GN=T30E16.21 OS=Arabidopsis thaliana (Mouse-ear cress) PE=2 SV=1	T30E16.21	2.54687	Kaempferol 3-(2''-rhamnosylgalactoside) 7-rhamnoside	meta_816	2.22651	0.967609
TEA004834.1_gene	Flavonoid biosynthesis-related genes	UDP-glycosyltransferase 74F2 GN=F18O19.7 OS=Arabidopsis thaliana (Mouse-ear cress) PE=1 SV=1	F18O19.7	-4.46549	Kaempferol 3-(2''-rhamnosylgalactoside) 7-rhamnoside	meta_816	2.22651	-0.973611
TEA005008.1_gene	Flavonoid biosynthesis-related genes	UDP-glycosyltransferase 73C3 GN=UGT73C3 OS=Arabidopsis thaliana (Mouse-ear cress) PE=2 SV=1	UGT73C3	-2.11041	Kaempferol 3-(2''-rhamnosylgalactoside) 7-rhamnoside	meta_816	2.22651	-0.997801
TEA005142.1_gene	Transcription factor-related genes	WRKY transcription factor 6 GN=WRKY6 OS=Arabidopsis thaliana (Mouse-ear cress) PE=1 SV=1	WRKY6	-4.20596	Kaempferol 3-(2''-rhamnosylgalactoside) 7-rhamnoside	meta_816	2.22651	-0.992731
TEA005413.1_gene	Transcription factor-related genes	Transcription factor MYB48 GN=MYB48 OS=Arabidopsis thaliana (Mouse-ear cress) PE=2 SV=1	MYB48	-2.42186	Kaempferol 3-(2''-rhamnosylgalactoside) 7-rhamnoside	meta_816	2.22651	-0.96331
TEA005596.1_gene	Transport-related genes	GABA transporter 1 GN=T23G18.9 OS=Arabidopsis thaliana (Mouse-ear cress) PE=1 SV=1	T23G18.9	-2.2606	Kaempferol 3-(2''-rhamnosylgalactoside) 7-rhamnoside	meta_816	2.22651	-0.999307
TEA006010.1_gene	Transcription factor-related genes	Transcription factor bHLH62 GN=F21O3.5 OS=Arabidopsis thaliana (Mouse-ear cress) PE=2 SV=1	F21O3.5	2.22433	Kaempferol 3-(2''-rhamnosylgalactoside) 7-rhamnoside	meta_816	2.22651	0.965955
TEA006182.1_gene	Hormone-related genes	Ethylene-responsive transcription factor 4 GN=ERF4 OS=Nicotiana sylvestris (Wood tobacco) PE=2 SV=1	ERF4	2.06708	Kaempferol 3-(2''-rhamnosylgalactoside) 7-rhamnoside	meta_816	2.22651	0.954502
TEA006379.1_gene	Hormone-related genes	Auxin-responsive protein IAA16 GN=IAA16 OS=Arabidopsis thaliana (Mouse-ear cress) PE=1 SV=1	IAA16	-5.93401	Kaempferol 3-(2''-rhamnosylgalactoside) 7-rhamnoside	meta_816	2.22651	-0.977315
TEA006586.1_gene	TF-related genes	Probable WRKY transcription factor 75 GN=WRKY75 OS=Arabidopsis thaliana (Mouse-ear cress) PE=2 SV=1	WRKY75	-7.21043	Kaempferol 3-(2''-rhamnosylgalactoside) 7-rhamnoside	meta_816	2.22651	-0.982663
TEA006592.1_gene	Transcription factor-related genes	Nuclear transcription factor Y subunit C-5 GN=NFYC5 OS=Arabidopsis thaliana (Mouse-ear cress) PE=2 SV=1	NFYC5	2.67193	Kaempferol 3-(2''-rhamnosylgalactoside) 7-rhamnoside	meta_816	2.22651	0.971996
TEA006643.1_gene	Flavonoid biosynthesis-related genes	Flavonol synthase/flavanone 3-hydroxylase GN=FLS OS=Citrus unshiu (Satsuma mandarin) PE=1 SV=1	FLS	3.03214	Kaempferol 3-(2''-rhamnosylgalactoside) 7-rhamnoside	meta_816	2.22651	0.977877
TEA006672.1_gene	Flavonoid biosynthesis-related genes	Cytochrome P450 714C2 GN=OsJ_35025 OS=Oryza sativa subsp. japonica (Rice) PE=2 SV=1	OsJ_35025	-4.71635	Kaempferol 3-(2''-rhamnosylgalactoside) 7-rhamnoside	meta_816	2.22651	-0.939335
TEA006699.1_gene	Flavonoid biosynthesis-related genes	UDP-glycosyltransferase 87A1 GN=UGT87A1 OS=Arabidopsis thaliana (Mouse-ear cress) PE=2 SV=1	UGT87A1	-2.41326	Kaempferol 3-(2''-rhamnosylgalactoside) 7-rhamnoside	meta_816	2.22651	-0.974052
TEA006704.1_gene	Flavonoid biosynthesis-related genes	UDP-glycosyltransferase 87A2 GN=UGT87A2 OS=Arabidopsis thaliana (Mouse-ear cress) PE=1 SV=1	UGT87A2	4.22887	Kaempferol 3-(2''-rhamnosylgalactoside) 7-rhamnoside	meta_816	2.22651	0.971575
TEA006724.1_gene	Hormone-related genes	Auxin-induced protein 22B GN=AUX22B OS=Vigna radiata var. radiata (Mung bean) PE=2 SV=1	AUX22B	3.28106	Kaempferol 3-(2''-rhamnosylgalactoside) 7-rhamnoside	meta_816	2.22651	0.947263
TEA007092.1_gene	Flavonoid biosynthesis-related genes	Isoflavone 2&apos;-hydroxylase GN=CYP81E1 OS=Glycyrrhiza echinata (Licorice) PE=1 SV=2	CYP81E1	-3.39357	Kaempferol 3-(2''-rhamnosylgalactoside) 7-rhamnoside	meta_816	2.22651	-0.98817
TEA007280.1_gene	TF-related genes	GATA transcription factor 15 GN=GATA15 OS=Arabidopsis thaliana (Mouse-ear cress) PE=2 SV=2	GATA15	3.04865	Kaempferol 3-(2''-rhamnosylgalactoside) 7-rhamnoside	meta_816	2.22651	0.997864
TEA007439.1_gene	Transport-related genes	Cationic amino acid transporter 6, chloroplastic (Precursor) GN=CAT6 OS=Arabidopsis thaliana (Mouse-ear cress) PE=2 SV=1	CAT6	-3.9883	Kaempferol 3-(2''-rhamnosylgalactoside) 7-rhamnoside	meta_816	2.22651	-0.963369
TEA007463.1_gene	Flavonoid biosynthesis-related genes	Cytochrome P450 704C1 GN=CYP704C1 OS=Pinus taeda (Loblolly pine) PE=2 SV=1	CYP704C1	2.21129	Kaempferol 3-(2''-rhamnosylgalactoside) 7-rhamnoside	meta_816	2.22651	0.953363
TEA007515.1_gene	Transcription factor-related genes	Trihelix transcription factor GTL2 GN=At5g28300 OS=Arabidopsis thaliana (Mouse-ear cress) PE=2 SV=1	At5g28300	6.40648	Kaempferol 3-(2''-rhamnosylgalactoside) 7-rhamnoside	meta_816	2.22651	0.951255
TEA007736.1_gene	Transport-related genes	ABC transporter G family member 11 GN=At1g17840 OS=Arabidopsis thaliana (Mouse-ear cress) PE=1 SV=1	At1g17840	-7.0462	Kaempferol 3-(2''-rhamnosylgalactoside) 7-rhamnoside	meta_816	2.22651	-0.998276
TEA007813.1_gene	Flavonoid biosynthesis-related genes	7-deoxyloganetin glucosyltransferase GN=UGT85A23 OS=Catharanthus roseus (Madagascar periwinkle) PE=1 SV=1	UGT85A23	-2.91574	Kaempferol 3-(2''-rhamnosylgalactoside) 7-rhamnoside	meta_816	2.22651	-0.983995
TEA007876.1_gene	Signaling-related genes	E3 ubiquitin-protein ligase XBAT32 GN=XBAT32 OS=Arabidopsis thaliana (Mouse-ear cress) PE=1 SV=1	XBAT32	3.54775	Kaempferol 3-(2''-rhamnosylgalactoside) 7-rhamnoside	meta_816	2.22651	0.992781
TEA007911.1_gene	Hormone-related genes	ABSCISIC ACID-INSENSITIVE 5-like protein 5 GN=T2P3 OS=Arabidopsis thaliana (Mouse-ear cress) PE=1 SV=1	T2P3	-2.04462	Kaempferol 3-(2''-rhamnosylgalactoside) 7-rhamnoside	meta_816	2.22651	-0.99145
TEA008016.1_gene	Flavonoid biosynthesis-related genes	2-hydroxyisoflavanone dehydratase GN=HIDM OS=Glycyrrhiza echinata (Licorice) PE=1 SV=1	HIDM	-2.35308	Kaempferol 3-(2''-rhamnosylgalactoside) 7-rhamnoside	meta_816	2.22651	-0.929397
TEA008132.1_gene	TF-related genes	Probable WRKY transcription factor 40 GN=WRKY40 OS=Arabidopsis thaliana (Mouse-ear cress) PE=1 SV=1	WRKY40	-4.89551	Kaempferol 3-(2''-rhamnosylgalactoside) 7-rhamnoside	meta_816	2.22651	-0.958982
TEA008168.1_gene	Transcription factor-related genes	Transcription factor GLABRA 3 GN=At5g41315 OS=Arabidopsis thaliana (Mouse-ear cress) PE=1 SV=1	At5g41315	3.10604	Kaempferol 3-(2''-rhamnosylgalactoside) 7-rhamnoside	meta_816	2.22651	0.98539
TEA008194.1_gene	Flavonoid biosynthesis-related genes	Cytochrome P450 81D11 GN=CYP81D11 OS=Arabidopsis thaliana (Mouse-ear cress) PE=2 SV=1	CYP81D11	-2.56929	Kaempferol 3-(2''-rhamnosylgalactoside) 7-rhamnoside	meta_816	2.22651	-0.981046
TEA008380.1_gene	Transcription factor-related genes	Putative NAC domain-containing protein 94 GN=ANAC094 OS=Arabidopsis thaliana (Mouse-ear cress) PE=3 SV=1	ANAC094	2.2383	Kaempferol 3-(2''-rhamnosylgalactoside) 7-rhamnoside	meta_816	2.22651	0.921446
TEA008512.1_gene	Transcription factor-related genes	Transcription factor bHLH147 GN=K14A17.17 OS=Arabidopsis thaliana (Mouse-ear cress) PE=1 SV=1	K14A17.17	2.43227	Kaempferol 3-(2''-rhamnosylgalactoside) 7-rhamnoside	meta_816	2.22651	0.988319
TEA008526.1_gene	Flavonoid biosynthesis-related genes	Cytochrome P450 82C4 GN=CYP82C4 OS=Arabidopsis thaliana (Mouse-ear cress) PE=2 SV=1	CYP82C4	-3.40119	Kaempferol 3-(2''-rhamnosylgalactoside) 7-rhamnoside	meta_816	2.22651	-0.983532
TEA008545.1_gene	Flavonoid biosynthesis-related genes	7-deoxyloganetic acid glucosyltransferase GN=UGT709C2 OS=Catharanthus roseus (Madagascar periwinkle) PE=1 SV=1	UGT709C2	-2.95565	Kaempferol 3-(2''-rhamnosylgalactoside) 7-rhamnoside	meta_816	2.22651	-0.990081
TEA008613.1_gene	Transcription factor-related genes	NAC domain-containing protein 90 GN=NAC090 OS=Arabidopsis thaliana (Mouse-ear cress) PE=2 SV=1	NAC090	-2.91842	Kaempferol 3-(2''-rhamnosylgalactoside) 7-rhamnoside	meta_816	2.22651	-0.964385
TEA008833.1_gene	Transport-related genes	Putative potassium transporter 8 GN=OsJ_10761 OS=Oryza sativa subsp. japonica (Rice) PE=3 SV=2	OsJ_10761	7.34101	Kaempferol 3-(2''-rhamnosylgalactoside) 7-rhamnoside	meta_816	2.22651	0.931591
TEA008872.1_gene	Transport-related genes	Boron transporter 4 GN=BOR4 OS=Arabidopsis thaliana (Mouse-ear cress) PE=2 SV=1	BOR4	-3.41043	Kaempferol 3-(2''-rhamnosylgalactoside) 7-rhamnoside	meta_816	2.22651	-0.959808
TEA008897.1_gene	Flavonoid biosynthesis-related genes	UDP-glycosyltransferase 73C3 GN=UGT73C3 OS=Arabidopsis thaliana (Mouse-ear cress) PE=2 SV=1	UGT73C3	-2.17828	Kaempferol 3-(2''-rhamnosylgalactoside) 7-rhamnoside	meta_816	2.22651	-0.939223
TEA008907.1_gene	Flavonoid biosynthesis-related genes	UDP-glycosyltransferase 71B6 GN=UGT71B6 OS=Arabidopsis thaliana (Mouse-ear cress) PE=1 SV=1	UGT71B6	-3.63121	Kaempferol 3-(2''-rhamnosylgalactoside) 7-rhamnoside	meta_816	2.22651	-0.995916
TEA009062.1_gene	Hormone-related genes	Auxin efflux carrier component 1 GN=PIN1 OS=Arabidopsis thaliana (Mouse-ear cress) PE=1 SV=1	PIN1	4.59	Kaempferol 3-(2''-rhamnosylgalactoside) 7-rhamnoside	meta_816	2.22651	0.989093
TEA009090.1_gene	Hormone-related genes	Auxin transporter-like protein 2 GN=LAX2 OS=Medicago truncatula (Barrel medic) PE=2 SV=1	LAX2	2.39129	Kaempferol 3-(2''-rhamnosylgalactoside) 7-rhamnoside	meta_816	2.22651	0.916462
TEA009266.1_gene	Flavonoid biosynthesis-related genes	Anthocyanidin reductase GN=T13M11.8 OS=Arabidopsis thaliana (Mouse-ear cress) PE=1 SV=2	T13M11.8	3.31481	Kaempferol 3-(2''-rhamnosylgalactoside) 7-rhamnoside	meta_816	2.22651	0.995299
TEA009412.1_gene	Transcription factor-related genes	Transcription factor MYB12 GN=T30B22.24 OS=Arabidopsis thaliana (Mouse-ear cress) PE=2 SV=1	T30B22.24	3.17311	Kaempferol 3-(2''-rhamnosylgalactoside) 7-rhamnoside	meta_816	2.22651	0.967309
TEA009553.1_gene	Flavonoid biosynthesis-related genes	Cytochrome P450 94A1 GN=CYP94A1 OS=Vicia sativa (Spring vetch) PE=2 SV=2	CYP94A1	-2.23125	Kaempferol 3-(2''-rhamnosylgalactoside) 7-rhamnoside	meta_816	2.22651	-0.940486
TEA009572.1_gene	Flavonoid biosynthesis-related genes	Cytochrome P450 734A1 GN=F18A8.8 OS=Arabidopsis thaliana (Mouse-ear cress) PE=2 SV=1	F18A8.8	-3.33072	Kaempferol 3-(2''-rhamnosylgalactoside) 7-rhamnoside	meta_816	2.22651	-0.951921
TEA009726.1_gene	Transcription factor-related genes	Transcription factor IBH1 GN=MFL8.8 OS=Arabidopsis thaliana (Mouse-ear cress) PE=1 SV=1	MFL8.8	-3.4537	Kaempferol 3-(2''-rhamnosylgalactoside) 7-rhamnoside	meta_816	2.22651	-0.995521
TEA009729.1_gene	Flavonoid biosynthesis-related genes	UDP-glycosyltransferase 83A1 GN=UGT83A1 OS=Arabidopsis thaliana (Mouse-ear cress) PE=2 SV=1	UGT83A1	2.52911	Kaempferol 3-(2''-rhamnosylgalactoside) 7-rhamnoside	meta_816	2.22651	0.959323
TEA009737.1_gene	Flavonoid biosynthesis-related genes	Flavonol synthase/flavanone 3-hydroxylase GN=FLS OS=Citrus unshiu (Satsuma mandarin) PE=1 SV=1	FLS	2.25795	Kaempferol 3-(2''-rhamnosylgalactoside) 7-rhamnoside	meta_816	2.22651	0.971957
TEA009875.1_gene	Signaling-related genes	Early light-induced protein 1, chloroplastic (Precursor) GN=ELIP1 OS=Arabidopsis thaliana (Mouse-ear cress) PE=1 SV=1	ELIP1	-3.96541	Kaempferol 3-(2''-rhamnosylgalactoside) 7-rhamnoside	meta_816	2.22651	-0.987767
TEA009907.1_gene	Transcription factor-related genes	WRKY transcription factor 6 GN=WRKY6 OS=Arabidopsis thaliana (Mouse-ear cress) PE=1 SV=1	WRKY6	-4.86373	Kaempferol 3-(2''-rhamnosylgalactoside) 7-rhamnoside	meta_816	2.22651	-0.989188
TEA010041.1_gene	Transcription factor-related genes	NAC transcription factor 29 GN=At1g69490 OS=Arabidopsis thaliana (Mouse-ear cress) PE=2 SV=1	At1g69490	-2.30239	Kaempferol 3-(2''-rhamnosylgalactoside) 7-rhamnoside	meta_816	2.22651	-0.974212
TEA010320.1_gene	Transcription factor-related genes	Transcription factor DIVARICATA GN=DIVARICATA OS=Antirrhinum majus (Garden snapdragon) PE=2 SV=1	DIVARICATA	2.34701	Kaempferol 3-(2''-rhamnosylgalactoside) 7-rhamnoside	meta_816	2.22651	0.981902
TEA010328.1_gene	Flavonoid biosynthesis-related genes	Flavonol synthase/flavanone 3-hydroxylase GN=FL OS=Petunia hybrida (Petunia) PE=2 SV=1	FL	2.27573	Kaempferol 3-(2''-rhamnosylgalactoside) 7-rhamnoside	meta_816	2.22651	0.977318
TEA010368.1_gene	Hormone-related genes	Ethylene-responsive transcription factor-like protein At4g13040 GN=At4g13040 OS=Arabidopsis thaliana (Mouse-ear cress) PE=2 SV=2	At4g13040	-2.38383	Kaempferol 3-(2''-rhamnosylgalactoside) 7-rhamnoside	meta_816	2.22651	-0.981668
TEA010659.1_gene	Transcription factor-related genes	Transcription factor bHLH96 GN=T9N14.4 OS=Arabidopsis thaliana (Mouse-ear cress) PE=2 SV=1	T9N14.4	2.58127	Kaempferol 3-(2''-rhamnosylgalactoside) 7-rhamnoside	meta_816	2.22651	0.993209
TEA010681.1_gene	Flavonoid biosynthesis-related genes	4-coumarate--CoA ligase-like 5 GN=F5M15.17 OS=Arabidopsis thaliana (Mouse-ear cress) PE=1 SV=2	F5M15.17	-2.04683	Kaempferol 3-(2''-rhamnosylgalactoside) 7-rhamnoside	meta_816	2.22651	-0.979043
TEA010703.1_gene	Transport-related genes	ABC transporter I family member 17 GN=T23K23.21 OS=Arabidopsis thaliana (Mouse-ear cress) PE=2 SV=1	T23K23.21	3.18778	Kaempferol 3-(2''-rhamnosylgalactoside) 7-rhamnoside	meta_816	2.22651	0.987327
TEA010793.1_gene	Transcription factor-related genes	WRKY transcription factor 6 GN=WRKY6 OS=Arabidopsis thaliana (Mouse-ear cress) PE=1 SV=1	WRKY6	-2.55546	Kaempferol 3-(2''-rhamnosylgalactoside) 7-rhamnoside	meta_816	2.22651	-0.994595
TEA010937.1_gene	Transport-related genes	UDP-galactose transporter 2 GN=UDP-GALT2 OS=Arabidopsis thaliana (Mouse-ear cress) PE=2 SV=1	UDP-GALT2	2.93782	Kaempferol 3-(2''-rhamnosylgalactoside) 7-rhamnoside	meta_816	2.22651	0.946171
TEA010984.1_gene	Flavonoid biosynthesis-related genes	Cytochrome P450 82C4 GN=CYP82C4 OS=Arabidopsis thaliana (Mouse-ear cress) PE=2 SV=1	CYP82C4	-2.01982	Kaempferol 3-(2''-rhamnosylgalactoside) 7-rhamnoside	meta_816	2.22651	-0.994956
TEA011000.1_gene	Flavonoid biosynthesis-related genes	Cytochrome P450 82C2 GN=CYP82C2 OS=Arabidopsis thaliana (Mouse-ear cress) PE=2 SV=2	CYP82C2	-2.12098	Kaempferol 3-(2''-rhamnosylgalactoside) 7-rhamnoside	meta_816	2.22651	-0.993887
TEA011002.1_gene	Hormone-related genes	Auxin-binding protein ABP19a (Precursor) GN=ABP19A OS=Prunus persica (Peach) PE=3 SV=1	ABP19A	-2.53337	Kaempferol 3-(2''-rhamnosylgalactoside) 7-rhamnoside	meta_816	2.22651	-0.921824
TEA011057.1_gene	Hormone-related genes	Ethylene-responsive transcription factor 5 GN=ERF5 OS=Nicotiana tabacum (Common tobacco) PE=2 SV=1	ERF5	3.11853	Kaempferol 3-(2''-rhamnosylgalactoside) 7-rhamnoside	meta_816	2.22651	0.98812
TEA011129.1_gene	Flavonoid biosynthesis-related genes	Cytochrome P450 71A1 GN=CYP71A1 OS=Persea americana (Avocado) PE=1 SV=2	CYP71A1	-2.37084	Kaempferol 3-(2''-rhamnosylgalactoside) 7-rhamnoside	meta_816	2.22651	-0.991294
TEA011479.1_gene	TF-related genes	AP2/ERF and B3 domain-containing transcription factor RAV1 GN=RAV1 OS=Arabidopsis thaliana (Mouse-ear cress) PE=1 SV=1	RAV1	-2.09978	Kaempferol 3-(2''-rhamnosylgalactoside) 7-rhamnoside	meta_816	2.22651	-0.975734
TEA011574.1_gene	Flavonoid biosynthesis-related genes	Cytochrome P450 71A6 (Fragment) GN=CYP71A6 OS=Nepeta racemosa (Catmint) PE=2 SV=1	CYP71A6	-3.21164	Kaempferol 3-(2''-rhamnosylgalactoside) 7-rhamnoside	meta_816	2.22651	-0.991765
TEA012091.1_gene	Transport-related genes	Copper transport protein ATX1 GN=ATX1 OS=Arabidopsis thaliana (Mouse-ear cress) PE=1 SV=1	ATX1	6.77225	Kaempferol 3-(2''-rhamnosylgalactoside) 7-rhamnoside	meta_816	2.22651	0.987065
TEA012360.1_gene	Transcription factor-related genes	WRKY transcription factor 18 GN=WRKY18 OS=Arabidopsis thaliana (Mouse-ear cress) PE=1 SV=2	WRKY18	-3.0923	Kaempferol 3-(2''-rhamnosylgalactoside) 7-rhamnoside	meta_816	2.22651	-0.913613
TEA012420.1_gene	Signaling-related genes	E3 ubiquitin-protein ligase RMA1H1 GN=RMA1H1 OS=Capsicum annuum (Bell pepper) PE=1 SV=1	RMA1H1	-3.71622	Kaempferol 3-(2''-rhamnosylgalactoside) 7-rhamnoside	meta_816	2.22651	-0.970669
TEA012462.1_gene	Flavonoid biosynthesis-related genes	Cytochrome P450 94A1 GN=CYP94A1 OS=Vicia sativa (Spring vetch) PE=2 SV=2	CYP94A1	-2.13204	Kaempferol 3-(2''-rhamnosylgalactoside) 7-rhamnoside	meta_816	2.22651	-0.998772
TEA013055.1_gene	Transcription factor-related genes	Transcription factor TCP20 GN=MOJ10.8 OS=Arabidopsis thaliana (Mouse-ear cress) PE=1 SV=1	MOJ10.8	-2.77006	Kaempferol 3-(2''-rhamnosylgalactoside) 7-rhamnoside	meta_816	2.22651	-0.969872
TEA013226.1_gene	Hormone-related genes	Abscisic acid 8&apos;-hydroxylase 4 GN=CYP707A4 OS=Arabidopsis thaliana (Mouse-ear cress) PE=2 SV=2	CYP707A4	-4.4855	Kaempferol 3-(2''-rhamnosylgalactoside) 7-rhamnoside	meta_816	2.22651	-0.942733
TEA013264.1_gene	Transcription factor-related genes	Transcription factor IBH1 GN=OSJNBa0015K02.11 OS=Oryza sativa subsp. japonica (Rice) PE=1 SV=2	OSJNBa0015K02.11	4.97922	Kaempferol 3-(2''-rhamnosylgalactoside) 7-rhamnoside	meta_816	2.22651	0.984911
TEA013292.1_gene	Hormone-related genes	Ethylene-responsive transcription factor 12 GN=F3M18.21 OS=Arabidopsis thaliana (Mouse-ear cress) PE=2 SV=1	F3M18.21	-2.19048	Kaempferol 3-(2''-rhamnosylgalactoside) 7-rhamnoside	meta_816	2.22651	-0.981462
TEA013315.1_gene	Flavonoid biosynthesis-related genes	Flavonoid 3&apos;,5&apos;-hydroxylase 2 GN=CYP75A3 OS=Petunia hybrida (Petunia) PE=2 SV=1	CYP75A3	5.242	Kaempferol 3-(2''-rhamnosylgalactoside) 7-rhamnoside	meta_816	2.22651	0.990434
TEA013358.1_gene	Flavonoid biosynthesis-related genes	Uncharacterized acetyltransferase At3g50280 GN=At3g50280 OS=Arabidopsis thaliana (Mouse-ear cress) PE=3 SV=1	At3g50280	-2.28645	Kaempferol 3-(2''-rhamnosylgalactoside) 7-rhamnoside	meta_816	2.22651	-0.964825
TEA013401.1_gene	Transport-related genes	ABC transporter G family member 15 GN=MSA6.13 OS=Arabidopsis thaliana (Mouse-ear cress) PE=2 SV=2	MSA6.13	2.68041	Kaempferol 3-(2''-rhamnosylgalactoside) 7-rhamnoside	meta_816	2.22651	0.981958
TEA013413.1_gene	Transport-related genes	ABC transporter G family member 6 GN=MSH12.4 OS=Arabidopsis thaliana (Mouse-ear cress) PE=2 SV=1	MSH12.4	-3.11084	Kaempferol 3-(2''-rhamnosylgalactoside) 7-rhamnoside	meta_816	2.22651	-0.992959
TEA013461.1_gene	Transport-related genes	Polyol transporter 5 GN=PLT5 OS=Arabidopsis thaliana (Mouse-ear cress) PE=1 SV=2	PLT5	-3.68619	Kaempferol 3-(2''-rhamnosylgalactoside) 7-rhamnoside	meta_816	2.22651	-0.992052
TEA013501.1_gene	Transcription factor-related genes	Transcription factor RF2b GN=RF2b OS=Oryza sativa subsp. japonica (Rice) PE=1 SV=1	RF2b	3.64877	Kaempferol 3-(2''-rhamnosylgalactoside) 7-rhamnoside	meta_816	2.22651	0.927945
TEA013548.1_gene	Transcription factor-related genes	NAC domain-containing protein 8 GN=NAC008 OS=Arabidopsis thaliana (Mouse-ear cress) PE=2 SV=1	NAC008	3.39685	Kaempferol 3-(2''-rhamnosylgalactoside) 7-rhamnoside	meta_816	2.22651	0.984908
TEA013745.1_gene	Transcription factor-related genes	Transcription factor bHLH96 GN=T9N14.4 OS=Arabidopsis thaliana (Mouse-ear cress) PE=2 SV=1	T9N14.4	6.25204	Kaempferol 3-(2''-rhamnosylgalactoside) 7-rhamnoside	meta_816	2.22651	0.944161
TEA013785.1_gene	TF-related genes	GATA transcription factor 8 GN=GATA8 OS=Arabidopsis thaliana (Mouse-ear cress) PE=2 SV=1	GATA8	6.46154	Kaempferol 3-(2''-rhamnosylgalactoside) 7-rhamnoside	meta_816	2.22651	0.988333
TEA013839.1_gene	Transcription factor-related genes	Transcription factor UNE12 GN=T10P11.13 OS=Arabidopsis thaliana (Mouse-ear cress) PE=2 SV=2	T10P11.13	-2.15822	Kaempferol 3-(2''-rhamnosylgalactoside) 7-rhamnoside	meta_816	2.22651	-0.983479
TEA013843.1_gene	Hormone-related genes	Auxin-induced protein 22D GN=AUX22D OS=Vigna radiata var. radiata (Mung bean) PE=2 SV=1	AUX22D	-3.02593	Kaempferol 3-(2''-rhamnosylgalactoside) 7-rhamnoside	meta_816	2.22651	-0.992283
TEA013923.1_gene	Flavonoid biosynthesis-related genes	Anthocyanidin 5,3-O-glucosyltransferase GN=RhGT1 OS=Rosa hybrid cultivar PE=2 SV=1	RhGT1	-2.92869	Kaempferol 3-(2''-rhamnosylgalactoside) 7-rhamnoside	meta_816	2.22651	-0.991838
TEA013947.1_gene	Transport-related genes	Probable boron transporter 2 GN=BOR2 OS=Arabidopsis thaliana (Mouse-ear cress) PE=2 SV=1	BOR2	3.445	Kaempferol 3-(2''-rhamnosylgalactoside) 7-rhamnoside	meta_816	2.22651	0.988826
TEA013996.1_gene	Hormone-related genes	AP2-like ethylene-responsive transcription factor At1g16060 GN=At1g16060 OS=Arabidopsis thaliana (Mouse-ear cress) PE=2 SV=1	At1g16060	6.8169	Kaempferol 3-(2''-rhamnosylgalactoside) 7-rhamnoside	meta_816	2.22651	0.902212
TEA014081.1_gene	Flavonoid biosynthesis-related genes	UDP-glycosyltransferase 74E2 GN=UGT74E2 OS=Arabidopsis thaliana (Mouse-ear cress) PE=1 SV=1	UGT74E2	-2.74633	Kaempferol 3-(2''-rhamnosylgalactoside) 7-rhamnoside	meta_816	2.22651	-0.995821
TEA014428.1_gene	Transport-related genes	ABC transporter B family member 19 GN=MLD15.2 OS=Arabidopsis thaliana (Mouse-ear cress) PE=1 SV=1	MLD15.2	4.18992	Kaempferol 3-(2''-rhamnosylgalactoside) 7-rhamnoside	meta_816	2.22651	0.961512
TEA014658.1_gene	Flavonoid biosynthesis-related genes	Cytochrome P450 76C1 GN=CYP76C1 OS=Arabidopsis thaliana (Mouse-ear cress) PE=2 SV=1	CYP76C1	-2.53314	Kaempferol 3-(2''-rhamnosylgalactoside) 7-rhamnoside	meta_816	2.22651	-0.969007
TEA014777.1_gene	Transcription factor-related genes	NAC transcription factor 25 GN=At1g61110 OS=Arabidopsis thaliana (Mouse-ear cress) PE=2 SV=1	At1g61110	-5.27987	Kaempferol 3-(2''-rhamnosylgalactoside) 7-rhamnoside	meta_816	2.22651	-0.981938
TEA014950.1_gene	Transport-related genes	Bidirectional sugar transporter SWEET16 GN=OsJ_10795 OS=Oryza sativa subsp. japonica (Rice) PE=3 SV=1	OsJ_10795	2.38462	Kaempferol 3-(2''-rhamnosylgalactoside) 7-rhamnoside	meta_816	2.22651	0.922889
TEA015126.1_gene	Transport-related genes	Polyol transporter 5 GN=PLT5 OS=Arabidopsis thaliana (Mouse-ear cress) PE=1 SV=2	PLT5	-3.99472	Kaempferol 3-(2''-rhamnosylgalactoside) 7-rhamnoside	meta_816	2.22651	-0.978873
TEA015127.1_gene	Flavonoid biosynthesis-related genes	2-hydroxyisoflavanone dehydratase GN=HIDM OS=Glycyrrhiza echinata (Licorice) PE=1 SV=1	HIDM	-4.56349	Kaempferol 3-(2''-rhamnosylgalactoside) 7-rhamnoside	meta_816	2.22651	-0.983601
TEA015243.1_gene	Transport-related genes	Oligopeptide transporter 3 GN=OPT3 OS=Arabidopsis thaliana (Mouse-ear cress) PE=2 SV=3	OPT3	-2.21045	Kaempferol 3-(2''-rhamnosylgalactoside) 7-rhamnoside	meta_816	2.22651	-0.987673
TEA015646.1_gene	Flavonoid biosynthesis-related genes	Cytochrome P450 86A8 GN=F4I18.5 OS=Arabidopsis thaliana (Mouse-ear cress) PE=2 SV=1	F4I18.5	6.95399	Kaempferol 3-(2''-rhamnosylgalactoside) 7-rhamnoside	meta_816	2.22651	0.997934
TEA015978.1_gene	Transcription factor-related genes	Transcription factor TCP4 GN=K15M2.17 OS=Arabidopsis thaliana (Mouse-ear cress) PE=2 SV=1	K15M2.17	2.15601	Kaempferol 3-(2''-rhamnosylgalactoside) 7-rhamnoside	meta_816	2.22651	0.990129
TEA016054.1_gene	Transport-related genes	Cationic amino acid transporter 1 GN=F7J7.60 OS=Arabidopsis thaliana (Mouse-ear cress) PE=1 SV=1	F7J7.60	-2.563	Kaempferol 3-(2''-rhamnosylgalactoside) 7-rhamnoside	meta_816	2.22651	-0.988556
TEA016123.1_gene	TF-related genes	GATA transcription factor 4 GN=GATA4 OS=Arabidopsis thaliana (Mouse-ear cress) PE=2 SV=1	GATA4	6.10117	Kaempferol 3-(2''-rhamnosylgalactoside) 7-rhamnoside	meta_816	2.22651	0.938417
TEA016178.1_gene	Flavonoid biosynthesis-related genes	UDP-glycosyltransferase 88A1 GN=UGT88A1 OS=Arabidopsis thaliana (Mouse-ear cress) PE=2 SV=1	UGT88A1	-2.90992	Kaempferol 3-(2''-rhamnosylgalactoside) 7-rhamnoside	meta_816	2.22651	-0.98795
TEA016225.1_gene	Hormone-related genes	Abscisic acid receptor PYL4 GN=T19C21.20 OS=Arabidopsis thaliana (Mouse-ear cress) PE=1 SV=1	T19C21.20	-3.01496	Kaempferol 3-(2''-rhamnosylgalactoside) 7-rhamnoside	meta_816	2.22651	-0.969342
TEA016378.1_gene	Transcription factor-related genes	Myb family transcription factor APL GN=APL OS=Arabidopsis thaliana (Mouse-ear cress) PE=2 SV=2	APL	2.8136	Kaempferol 3-(2''-rhamnosylgalactoside) 7-rhamnoside	meta_816	2.22651	0.926032
TEA016454.1_gene	Flavonoid biosynthesis-related genes	UDP-glycosyltransferase 73C2 GN=UGT73C2 OS=Arabidopsis thaliana (Mouse-ear cress) PE=3 SV=1	UGT73C2	-3.78294	Kaempferol 3-(2''-rhamnosylgalactoside) 7-rhamnoside	meta_816	2.22651	-0.974335
TEA016601.1_gene	Flavonoid biosynthesis-related genes	Flavonol synthase/flavanone 3-hydroxylase GN=FL OS=Petunia hybrida (Petunia) PE=2 SV=1	FL	3.12938	Kaempferol 3-(2''-rhamnosylgalactoside) 7-rhamnoside	meta_816	2.22651	0.994727
TEA016649.1_gene	Transport-related genes	ABC transporter C family member 2 GN=T29F13.13 OS=Arabidopsis thaliana (Mouse-ear cress) PE=1 SV=2	T29F13.13	-2.01536	Kaempferol 3-(2''-rhamnosylgalactoside) 7-rhamnoside	meta_816	2.22651	-0.95101
TEA016683.1_gene	Flavonoid biosynthesis-related genes	UDP-glycosyltransferase 74F2 GN=F18O19.7 OS=Arabidopsis thaliana (Mouse-ear cress) PE=1 SV=1	F18O19.7	-5.47016	Kaempferol 3-(2''-rhamnosylgalactoside) 7-rhamnoside	meta_816	2.22651	-0.98545
TEA016685.1_gene	Flavonoid biosynthesis-related genes	UDP-glycosyltransferase 74F1 GN=UGT74F1 OS=Arabidopsis thaliana (Mouse-ear cress) PE=1 SV=1	UGT74F1	-6.50486	Kaempferol 3-(2''-rhamnosylgalactoside) 7-rhamnoside	meta_816	2.22651	-0.993239
TEA016916.1_gene	TF-related genes	GATA transcription factor 26 GN=GATA26 OS=Arabidopsis thaliana (Mouse-ear cress) PE=2 SV=1	GATA26	-2.11655	Kaempferol 3-(2''-rhamnosylgalactoside) 7-rhamnoside	meta_816	2.22651	-0.984281
TEA016938.1_gene	Transcription factor-related genes	Transcription factor bHLH63 GN=T4L20.110 OS=Arabidopsis thaliana (Mouse-ear cress) PE=1 SV=1	T4L20.110	3.25771	Kaempferol 3-(2''-rhamnosylgalactoside) 7-rhamnoside	meta_816	2.22651	0.977635
TEA016973.1_gene	Flavonoid biosynthesis-related genes	Cytochrome P450 77A2 GN=CYP77A2 OS=Solanum melongena (Eggplant) PE=2 SV=1	CYP77A2	10.3048	Kaempferol 3-(2''-rhamnosylgalactoside) 7-rhamnoside	meta_816	2.22651	0.973009
TEA016994.1_gene	Flavonoid biosynthesis-related genes	7-deoxyloganetin glucosyltransferase GN=UGT85A23 OS=Catharanthus roseus (Madagascar periwinkle) PE=1 SV=1	UGT85A23	-3.83378	Kaempferol 3-(2''-rhamnosylgalactoside) 7-rhamnoside	meta_816	2.22651	-0.970289
TEA016995.1_gene	Flavonoid biosynthesis-related genes	7-deoxyloganetin glucosyltransferase GN=UGT85A24 OS=Gardenia jasminoides (Cape jasmine) PE=1 SV=1	UGT85A24	-4.77089	Kaempferol 3-(2''-rhamnosylgalactoside) 7-rhamnoside	meta_816	2.22651	-0.98281
TEA017059.1_gene	Transport-related genes	Nucleobase-ascorbate transporter 2 GN=NAT2 OS=Arabidopsis thaliana (Mouse-ear cress) PE=2 SV=2	NAT2	3.89871	Kaempferol 3-(2''-rhamnosylgalactoside) 7-rhamnoside	meta_816	2.22651	0.979425
TEA017070.1_gene	Transcription factor-related genes	Trihelix transcription factor GT-3a GN=T10O8.90 OS=Arabidopsis thaliana (Mouse-ear cress) PE=1 SV=1	T10O8.90	-3.3251	Kaempferol 3-(2''-rhamnosylgalactoside) 7-rhamnoside	meta_816	2.22651	-0.958189
TEA017086.1_gene	Transcription factor-related genes	Transcription factor TGA5 GN=MOJ9.13 OS=Arabidopsis thaliana (Mouse-ear cress) PE=1 SV=2	MOJ9.13	2.44599	Kaempferol 3-(2''-rhamnosylgalactoside) 7-rhamnoside	meta_816	2.22651	0.949501
TEA017247.1_gene	Signaling-related genes	E3 ubiquitin-protein ligase UPL2 GN=UPL2 OS=Arabidopsis thaliana (Mouse-ear cress) PE=1 SV=3	UPL2	4.06721	Kaempferol 3-(2''-rhamnosylgalactoside) 7-rhamnoside	meta_816	2.22651	0.914746
TEA017261.1_gene	Transcription factor-related genes	NAC domain-containing protein 2 GN=T1N6.12 OS=Arabidopsis thaliana (Mouse-ear cress) PE=2 SV=2	T1N6.12	-3.01988	Kaempferol 3-(2''-rhamnosylgalactoside) 7-rhamnoside	meta_816	2.22651	-0.973395
TEA017495.1_gene	Signaling-related genes	E3 ubiquitin-protein ligase RING1-like GN=At3g19950 OS=Arabidopsis thaliana (Mouse-ear cress) PE=1 SV=1	At3g19950	3.64264	Kaempferol 3-(2''-rhamnosylgalactoside) 7-rhamnoside	meta_816	2.22651	0.998219
TEA017526.1_gene	Flavonoid biosynthesis-related genes	Cytochrome P450 71B10 GN=CYP71B10 OS=Arabidopsis thaliana (Mouse-ear cress) PE=3 SV=1	CYP71B10	2.6442	Kaempferol 3-(2''-rhamnosylgalactoside) 7-rhamnoside	meta_816	2.22651	0.903222
TEA017531.1_gene	Hormone-related genes	Ethylene-responsive transcription factor ERF071 GN=ERF071 OS=Arabidopsis thaliana (Mouse-ear cress) PE=2 SV=1	ERF071	2.16655	Kaempferol 3-(2''-rhamnosylgalactoside) 7-rhamnoside	meta_816	2.22651	0.943376
TEA017592.1_gene	Hormone-related genes	Ethylene-responsive transcription factor ERF021 GN=ERF021 OS=Arabidopsis thaliana (Mouse-ear cress) PE=2 SV=1	ERF021	2.16887	Kaempferol 3-(2''-rhamnosylgalactoside) 7-rhamnoside	meta_816	2.22651	0.986974
TEA017704.1_gene	Hormone-related genes	Ethylene-responsive transcription factor ERF118 GN=ERF118 OS=Arabidopsis thaliana (Mouse-ear cress) PE=2 SV=1	ERF118	2.80273	Kaempferol 3-(2''-rhamnosylgalactoside) 7-rhamnoside	meta_816	2.22651	0.90923
TEA017971.1_gene	Transcription factor-related genes	Transcription factor TCP9 GN=TCP9 OS=Arabidopsis thaliana (Mouse-ear cress) PE=2 SV=1	TCP9	2.2708	Kaempferol 3-(2''-rhamnosylgalactoside) 7-rhamnoside	meta_816	2.22651	0.958828
TEA018010.1_gene	Transport-related genes	Putative glycerol-3-phosphate transporter 1 GN=At3g47420 OS=Arabidopsis thaliana (Mouse-ear cress) PE=2 SV=1	At3g47420	-3.20887	Kaempferol 3-(2''-rhamnosylgalactoside) 7-rhamnoside	meta_816	2.22651	-0.98981
TEA018286.1_gene	Transcription factor-related genes	NAC domain-containing protein 8 GN=NAC008 OS=Arabidopsis thaliana (Mouse-ear cress) PE=2 SV=1	NAC008	3.62329	Kaempferol 3-(2''-rhamnosylgalactoside) 7-rhamnoside	meta_816	2.22651	0.944446
TEA018437.1_gene	Flavonoid biosynthesis-related genes	7-deoxyloganetin glucosyltransferase GN=UGT85A24 OS=Gardenia jasminoides (Cape jasmine) PE=1 SV=1	UGT85A24	-4.17843	Kaempferol 3-(2''-rhamnosylgalactoside) 7-rhamnoside	meta_816	2.22651	-0.979455
TEA018441.1_gene	Flavonoid biosynthesis-related genes	7-deoxyloganetin glucosyltransferase GN=UGT85A24 OS=Gardenia jasminoides (Cape jasmine) PE=1 SV=1	UGT85A24	-3.41609	Kaempferol 3-(2''-rhamnosylgalactoside) 7-rhamnoside	meta_816	2.22651	-0.985977
TEA018665.1_gene	Flavonoid biosynthesis-related genes	Chalcone synthase 3 GN=CHS3 OS=Camellia sinensis (Tea) PE=2 SV=1	CHS3	4.19073	Kaempferol 3-(2''-rhamnosylgalactoside) 7-rhamnoside	meta_816	2.22651	0.957467
TEA018674.1_gene	Flavonoid biosynthesis-related genes	Cytochrome P450 72A15 GN=CYP72A15 OS=Arabidopsis thaliana (Mouse-ear cress) PE=2 SV=1	CYP72A15	-2.41556	Kaempferol 3-(2''-rhamnosylgalactoside) 7-rhamnoside	meta_816	2.22651	-0.988659
TEA018708.1_gene	Transport-related genes	GABA transporter 1 GN=T23G18.9 OS=Arabidopsis thaliana (Mouse-ear cress) PE=1 SV=1	T23G18.9	-2.39795	Kaempferol 3-(2''-rhamnosylgalactoside) 7-rhamnoside	meta_816	2.22651	-0.95512
TEA018766.1_gene	Transport-related genes	ABC transporter B family member 2 (Precursor) GN=F20B18.70 OS=Arabidopsis thaliana (Mouse-ear cress) PE=1 SV=3	F20B18.70	3.16741	Kaempferol 3-(2''-rhamnosylgalactoside) 7-rhamnoside	meta_816	2.22651	0.992446
TEA018895.1_gene	Flavonoid biosynthesis-related genes	UDP-glycosyltransferase 73C4 GN=UGT73C4 OS=Arabidopsis thaliana (Mouse-ear cress) PE=2 SV=1	UGT73C4	-2.40405	Kaempferol 3-(2''-rhamnosylgalactoside) 7-rhamnoside	meta_816	2.22651	-0.984133
TEA019162.1_gene	Flavonoid biosynthesis-related genes	UDP-glycosyltransferase 90A1 GN=UGT90A1 OS=Arabidopsis thaliana (Mouse-ear cress) PE=2 SV=1	UGT90A1	2.98065	Kaempferol 3-(2''-rhamnosylgalactoside) 7-rhamnoside	meta_816	2.22651	0.961461
TEA019802.1_gene	Hormone-related genes	Auxin transporter-like protein 2 GN=LAX2 OS=Medicago truncatula (Barrel medic) PE=2 SV=1	LAX2	2.2247	Kaempferol 3-(2''-rhamnosylgalactoside) 7-rhamnoside	meta_816	2.22651	0.970516
TEA019916.1_gene	Flavonoid biosynthesis-related genes	7-deoxyloganetin glucosyltransferase GN=UGT85A24 OS=Gardenia jasminoides (Cape jasmine) PE=1 SV=1	UGT85A24	3.38707	Kaempferol 3-(2''-rhamnosylgalactoside) 7-rhamnoside	meta_816	2.22651	0.996617
TEA020004.1_gene	Flavonoid biosynthesis-related genes	Cytochrome P450 86A8 GN=F4I18.5 OS=Arabidopsis thaliana (Mouse-ear cress) PE=2 SV=1	F4I18.5	8.27433	Kaempferol 3-(2''-rhamnosylgalactoside) 7-rhamnoside	meta_816	2.22651	0.996315
TEA020014.1_gene	Flavonoid biosynthesis-related genes	Cytochrome P450 82C4 GN=CYP82C4 OS=Arabidopsis thaliana (Mouse-ear cress) PE=2 SV=1	CYP82C4	-3.90752	Kaempferol 3-(2''-rhamnosylgalactoside) 7-rhamnoside	meta_816	2.22651	-0.984888
TEA020034.1_gene	Transcription factor-related genes	Transcription factor MYB86 GN=F21E10.4 OS=Arabidopsis thaliana (Mouse-ear cress) PE=2 SV=1	F21E10.4	2.38733	Kaempferol 3-(2''-rhamnosylgalactoside) 7-rhamnoside	meta_816	2.22651	0.936103
TEA020352.1_gene	Transcription factor-related genes	Transcription repressor KAN1 GN=MQK4.31 OS=Arabidopsis thaliana (Mouse-ear cress) PE=1 SV=1	MQK4.31	3.28504	Kaempferol 3-(2''-rhamnosylgalactoside) 7-rhamnoside	meta_816	2.22651	0.938432
TEA020372.1_gene	Transcription factor-related genes	Nuclear transcription factor Y subunit A-2 GN=F18C1.4 OS=Arabidopsis thaliana (Mouse-ear cress) PE=2 SV=1	F18C1.4	-3.05036	Kaempferol 3-(2''-rhamnosylgalactoside) 7-rhamnoside	meta_816	2.22651	-0.986753
TEA020448.1_gene	Signaling-related genes	E3 ubiquitin-protein ligase RHA1B GN=RHA1B OS=Arabidopsis thaliana (Mouse-ear cress) PE=2 SV=1	RHA1B	2.70418	Kaempferol 3-(2''-rhamnosylgalactoside) 7-rhamnoside	meta_816	2.22651	0.965305
TEA020545.1_gene	TF-related genes	Probable WRKY transcription factor 30 GN=WRKY30 OS=Arabidopsis thaliana (Mouse-ear cress) PE=2 SV=1	WRKY30	-2.93577	Kaempferol 3-(2''-rhamnosylgalactoside) 7-rhamnoside	meta_816	2.22651	-0.9663
TEA020548.1_gene	Transport-related genes	ABC transporter G family member 7 GN=F10A8.20 OS=Arabidopsis thaliana (Mouse-ear cress) PE=2 SV=1	F10A8.20	2.97359	Kaempferol 3-(2''-rhamnosylgalactoside) 7-rhamnoside	meta_816	2.22651	0.991243
TEA020645.1_gene	Flavonoid biosynthesis-related genes	Cytochrome P450 78A5 GN=F21F23.15 OS=Arabidopsis thaliana (Mouse-ear cress) PE=2 SV=1	F21F23.15	-5.14739	Kaempferol 3-(2''-rhamnosylgalactoside) 7-rhamnoside	meta_816	2.22651	-0.955221
TEA020893.1_gene	Transport-related genes	Nucleobase-ascorbate transporter 1 GN=NAT1 OS=Arabidopsis thaliana (Mouse-ear cress) PE=2 SV=1	NAT1	2.646	Kaempferol 3-(2''-rhamnosylgalactoside) 7-rhamnoside	meta_816	2.22651	0.982385
TEA021047.1_gene	Signaling-related genes	E3 ubiquitin-protein ligase RING1 GN=RING1 OS=Gossypium hirsutum (Upland cotton) PE=1 SV=1	RING1	-3.38445	Kaempferol 3-(2''-rhamnosylgalactoside) 7-rhamnoside	meta_816	2.22651	-0.913184
TEA021512.1_gene	Flavonoid biosynthesis-related genes	Cytochrome P450 81D11 GN=CYP81D11 OS=Arabidopsis thaliana (Mouse-ear cress) PE=2 SV=1	CYP81D11	-3.81471	Kaempferol 3-(2''-rhamnosylgalactoside) 7-rhamnoside	meta_816	2.22651	-0.970483
TEA021545.1_gene	Transcription factor-related genes	Transcription factor TCP12 GN=F14K14.9 OS=Arabidopsis thaliana (Mouse-ear cress) PE=2 SV=1	F14K14.9	-3.67233	Kaempferol 3-(2''-rhamnosylgalactoside) 7-rhamnoside	meta_816	2.22651	-0.947367
TEA021852.1_gene	Transcription factor-related genes	Transcription repressor OFP12 GN=OFP12 OS=Arabidopsis thaliana (Mouse-ear cress) PE=1 SV=1	OFP12	3.61523	Kaempferol 3-(2''-rhamnosylgalactoside) 7-rhamnoside	meta_816	2.22651	0.988041
TEA022035.1_gene	Transport-related genes	Oligopeptide transporter 4 GN=OPT4 OS=Arabidopsis thaliana (Mouse-ear cress) PE=1 SV=1	OPT4	2.77176	Kaempferol 3-(2''-rhamnosylgalactoside) 7-rhamnoside	meta_816	2.22651	0.98584
TEA022238.1_gene	Flavonoid biosynthesis-related genes	Anthocyanidin 3-O-glucoside 2&apos;&apos;-O-glucosyltransferase GN=3GGT OS=Ipomoea nil (Japanese morning glory) PE=1 SV=1	3GGT	6.01374	Kaempferol 3-(2''-rhamnosylgalactoside) 7-rhamnoside	meta_816	2.22651	0.97651
TEA022516.1_gene	Flavonoid biosynthesis-related genes	UDP-glycosyltransferase 89B1 GN=UGT89B1 OS=Arabidopsis thaliana (Mouse-ear cress) PE=2 SV=2	UGT89B1	-2.71717	Kaempferol 3-(2''-rhamnosylgalactoside) 7-rhamnoside	meta_816	2.22651	-0.963824
TEA022528.1_gene	Transcription factor-related genes	Transcription factor BIM2 GN=T6L1.19 OS=Arabidopsis thaliana (Mouse-ear cress) PE=1 SV=1	T6L1.19	4.28504	Kaempferol 3-(2''-rhamnosylgalactoside) 7-rhamnoside	meta_816	2.22651	0.988104
TEA022659.1_gene	Transport-related genes	ABC transporter G family member 1 GN=T16B24.1 OS=Arabidopsis thaliana (Mouse-ear cress) PE=2 SV=1	T16B24.1	4.68877	Kaempferol 3-(2''-rhamnosylgalactoside) 7-rhamnoside	meta_816	2.22651	0.967866
TEA022729.1_gene	Hormone-related genes	Ethylene-responsive transcription factor ERF011 GN=ERF011 OS=Arabidopsis thaliana (Mouse-ear cress) PE=2 SV=1	ERF011	-2.75827	Kaempferol 3-(2''-rhamnosylgalactoside) 7-rhamnoside	meta_816	2.22651	-0.968903
TEA022988.1_gene	Signaling-related genes	E3 ubiquitin-protein ligase RING1 GN=F12B17_270 OS=Arabidopsis thaliana (Mouse-ear cress) PE=1 SV=1	F12B17_270	-2.23779	Kaempferol 3-(2''-rhamnosylgalactoside) 7-rhamnoside	meta_816	2.22651	-0.908218
TEA023043.1_gene	Flavonoid biosynthesis-related genes	7-deoxyloganetin glucosyltransferase GN=UGT85A24 OS=Gardenia jasminoides (Cape jasmine) PE=1 SV=1	UGT85A24	-5.41667	Kaempferol 3-(2''-rhamnosylgalactoside) 7-rhamnoside	meta_816	2.22651	-0.984331
TEA023233.1_gene	TF-related genes	Probable WRKY transcription factor 28 GN=WRKY28 OS=Arabidopsis thaliana (Mouse-ear cress) PE=2 SV=1	WRKY28	-3.20964	Kaempferol 3-(2''-rhamnosylgalactoside) 7-rhamnoside	meta_816	2.22651	-0.955014
TEA023240.1_gene	Hormone-related genes	Auxin efflux carrier component 3 GN=PIN3 OS=Arabidopsis thaliana (Mouse-ear cress) PE=1 SV=1	PIN3	3.02286	Kaempferol 3-(2''-rhamnosylgalactoside) 7-rhamnoside	meta_816	2.22651	0.984136
TEA023243.1_gene	Flavonoid biosynthesis-related genes	Phenylalanine ammonia-lyase GN=PAL OS=Camellia sinensis (Tea) PE=2 SV=1	PAL	2.65326	Kaempferol 3-(2''-rhamnosylgalactoside) 7-rhamnoside	meta_816	2.22651	0.957288
TEA023333.1_gene	Flavonoid biosynthesis-related genes	Chalcone synthase 3 GN=CHS3 OS=Camellia sinensis (Tea) PE=2 SV=1	CHS3	2.81733	Kaempferol 3-(2''-rhamnosylgalactoside) 7-rhamnoside	meta_816	2.22651	0.983018
TEA023340.1_gene	Flavonoid biosynthesis-related genes	Chalcone synthase 1 GN=CHS1 OS=Camellia sinensis (Tea) PE=2 SV=1	CHS1	2.15171	Kaempferol 3-(2''-rhamnosylgalactoside) 7-rhamnoside	meta_816	2.22651	0.94878
TEA023420.1_gene	Transcription factor-related genes	Transcription factor MYB82 GN=MYB82 OS=Arabidopsis thaliana (Mouse-ear cress) PE=1 SV=1	MYB82	3.78749	Kaempferol 3-(2''-rhamnosylgalactoside) 7-rhamnoside	meta_816	2.22651	0.984522
TEA023425.1_gene	Hormone-related genes	Auxin-responsive protein IAA13 GN=IAA13 OS=Arabidopsis thaliana (Mouse-ear cress) PE=1 SV=2	IAA13	-2.71134	Kaempferol 3-(2''-rhamnosylgalactoside) 7-rhamnoside	meta_816	2.22651	-0.965371
TEA023433.1_gene	Transport-related genes	Nucleobase-ascorbate transporter 7 GN=NAT7 OS=Arabidopsis thaliana (Mouse-ear cress) PE=2 SV=2	NAT7	3.51655	Kaempferol 3-(2''-rhamnosylgalactoside) 7-rhamnoside	meta_816	2.22651	0.966077
TEA023493.1_gene	Hormone-related genes	Ethylene-responsive transcription factor 5 GN=ERF5 OS=Nicotiana tabacum (Common tobacco) PE=2 SV=1	ERF5	-2.48062	Kaempferol 3-(2''-rhamnosylgalactoside) 7-rhamnoside	meta_816	2.22651	-0.954978
TEA023584.1_gene	Transcription factor-related genes	Transcription factor MYB34 GN=MSL3.10 OS=Arabidopsis thaliana (Mouse-ear cress) PE=1 SV=1	MSL3.10	9.57792	Kaempferol 3-(2''-rhamnosylgalactoside) 7-rhamnoside	meta_816	2.22651	0.95334
TEA023676.1_gene	TF-related genes	GATA transcription factor 5 GN=GATA5 OS=Arabidopsis thaliana (Mouse-ear cress) PE=2 SV=1	GATA5	3.32891	Kaempferol 3-(2''-rhamnosylgalactoside) 7-rhamnoside	meta_816	2.22651	0.984832
TEA023870.1_gene	Flavonoid biosynthesis-related genes	Flavonoid 3&apos;,5&apos;-methyltransferase GN=FAOMT OS=Vitis vinifera (Grape) PE=1 SV=1	FAOMT	2.01764	Kaempferol 3-(2''-rhamnosylgalactoside) 7-rhamnoside	meta_816	2.22651	0.973301
TEA023946.1_gene	Flavonoid biosynthesis-related genes	Flavonol synthase/flavanone 3-hydroxylase GN=FLS OS=Petroselinum crispum (Parsley) PE=1 SV=1	FLS	2.2049	Kaempferol 3-(2''-rhamnosylgalactoside) 7-rhamnoside	meta_816	2.22651	0.954386
TEA024017.1_gene	Transcription factor-related genes	Transcription factor bHLH80 GN=F12A4.2 OS=Arabidopsis thaliana (Mouse-ear cress) PE=2 SV=1	F12A4.2	-2.54859	Kaempferol 3-(2''-rhamnosylgalactoside) 7-rhamnoside	meta_816	2.22651	-0.977515
TEA024080.1_gene	Signaling-related genes	E3 ubiquitin-protein ligase RING1 GN=RING1 OS=Gossypium hirsutum (Upland cotton) PE=1 SV=1	RING1	2.51296	Kaempferol 3-(2''-rhamnosylgalactoside) 7-rhamnoside	meta_816	2.22651	0.972636
TEA024149.1_gene	Hormone-related genes	Auxin-binding protein ABP19a (Precursor) GN=ABP19A OS=Prunus persica (Peach) PE=3 SV=1	ABP19A	4.14418	Kaempferol 3-(2''-rhamnosylgalactoside) 7-rhamnoside	meta_816	2.22651	0.9532
TEA024212.1_gene	Hormone-related genes	Auxin-induced protein 22D GN=AUX22D OS=Vigna radiata var. radiata (Mung bean) PE=2 SV=1	AUX22D	5.12291	Kaempferol 3-(2''-rhamnosylgalactoside) 7-rhamnoside	meta_816	2.22651	0.961495
TEA024241.1_gene	TF-related genes	E2F transcription factor-like E2FE GN=T24C20.40 OS=Arabidopsis thaliana (Mouse-ear cress) PE=2 SV=1	T24C20.40	4.19983	Kaempferol 3-(2''-rhamnosylgalactoside) 7-rhamnoside	meta_816	2.22651	0.964831
TEA024345.1_gene	Transport-related genes	Polyol transporter 5 GN=PLT5 OS=Arabidopsis thaliana (Mouse-ear cress) PE=1 SV=2	PLT5	-2.49155	Kaempferol 3-(2''-rhamnosylgalactoside) 7-rhamnoside	meta_816	2.22651	-0.986245
TEA024433.1_gene	Transport-related genes	Zinc transporter 1 (Precursor) GN=P0518C01.26 OS=Oryza sativa subsp. japonica (Rice) PE=1 SV=1	P0518C01.26	-2.54489	Kaempferol 3-(2''-rhamnosylgalactoside) 7-rhamnoside	meta_816	2.22651	-0.987331
TEA024440.1_gene	Signaling-related genes	E3 ubiquitin-protein ligase SDIR1 GN=SDIR1 OS=Arabidopsis thaliana (Mouse-ear cress) PE=1 SV=1	SDIR1	3.09593	Kaempferol 3-(2''-rhamnosylgalactoside) 7-rhamnoside	meta_816	2.22651	0.96486
TEA024523.1_gene	Transport-related genes	Copper transport protein ATX1 GN=ATX1 OS=Arabidopsis thaliana (Mouse-ear cress) PE=1 SV=1	ATX1	5.22338	Kaempferol 3-(2''-rhamnosylgalactoside) 7-rhamnoside	meta_816	2.22651	0.968292
TEA024624.1_gene	Flavonoid biosynthesis-related genes	7-deoxyloganetin glucosyltransferase GN=UGT85A24 OS=Gardenia jasminoides (Cape jasmine) PE=1 SV=1	UGT85A24	-2.86216	Kaempferol 3-(2''-rhamnosylgalactoside) 7-rhamnoside	meta_816	2.22651	-0.983793
TEA024658.1_gene	Transport-related genes	Zinc transporter 11 (Precursor) GN=ZIP11 OS=Arabidopsis thaliana (Mouse-ear cress) PE=2 SV=1	ZIP11	3.52061	Kaempferol 3-(2''-rhamnosylgalactoside) 7-rhamnoside	meta_816	2.22651	0.978961
TEA024685.1_gene	Transport-related genes	Ammonium transporter 2 GN=AMT2 OS=Arabidopsis thaliana (Mouse-ear cress) PE=1 SV=2	AMT2	2.53251	Kaempferol 3-(2''-rhamnosylgalactoside) 7-rhamnoside	meta_816	2.22651	0.956738
TEA024762.1_gene	Flavonoid biosynthesis-related genes	Bifunctional dihydroflavonol 4-reductase/flavanone 4-reductase GN=DFR OS=Malus domestica (Apple) PE=1 SV=1	DFR	-2.88906	Kaempferol 3-(2''-rhamnosylgalactoside) 7-rhamnoside	meta_816	2.22651	-0.979679
TEA024806.1_gene	Flavonoid biosynthesis-related genes	UDP-glycosyltransferase 73C3 GN=UGT73C3 OS=Arabidopsis thaliana (Mouse-ear cress) PE=2 SV=1	UGT73C3	-2.22343	Kaempferol 3-(2''-rhamnosylgalactoside) 7-rhamnoside	meta_816	2.22651	-0.921671
TEA024832.1_gene	Transport-related genes	ABC transporter C family member 9 GN=T2O9.140 OS=Arabidopsis thaliana (Mouse-ear cress) PE=2 SV=2	T2O9.140	3.77295	Kaempferol 3-(2''-rhamnosylgalactoside) 7-rhamnoside	meta_816	2.22651	0.9765
TEA024836.1_gene	Transcription factor-related genes	Myb-related protein 3R-1 GN=MYB3R-1 OS=Arabidopsis thaliana (Mouse-ear cress) PE=2 SV=1	MYB3R-1	2.20486	Kaempferol 3-(2''-rhamnosylgalactoside) 7-rhamnoside	meta_816	2.22651	0.970483
TEA025014.1_gene	Flavonoid biosynthesis-related genes	UDP-glycosyltransferase 91C1 GN=UGT91C1 OS=Arabidopsis thaliana (Mouse-ear cress) PE=2 SV=1	UGT91C1	-2.75092	Kaempferol 3-(2''-rhamnosylgalactoside) 7-rhamnoside	meta_816	2.22651	-0.946218
TEA025523.1_gene	Transcription factor-related genes	Transcription factor bHLH79 GN=MRG21.2 OS=Arabidopsis thaliana (Mouse-ear cress) PE=2 SV=1	MRG21.2	2.3785	Kaempferol 3-(2''-rhamnosylgalactoside) 7-rhamnoside	meta_816	2.22651	0.950017
TEA025556.1_gene	Transcription factor-related genes	Myb-related protein 3R-1 GN=MYB3R-1 OS=Arabidopsis thaliana (Mouse-ear cress) PE=2 SV=1	MYB3R-1	3.71234	Kaempferol 3-(2''-rhamnosylgalactoside) 7-rhamnoside	meta_816	2.22651	0.923552
TEA025560.1_gene	Flavonoid biosynthesis-related genes	Cytochrome P450 71A1 GN=CYP71A1 OS=Persea americana (Avocado) PE=1 SV=2	CYP71A1	-7.07794	Kaempferol 3-(2''-rhamnosylgalactoside) 7-rhamnoside	meta_816	2.22651	-0.970786
TEA025825.1_gene	Transport-related genes	Copper transport protein ATX1 GN=ATX1 OS=Arabidopsis thaliana (Mouse-ear cress) PE=1 SV=1	ATX1	3.0733	Kaempferol 3-(2''-rhamnosylgalactoside) 7-rhamnoside	meta_816	2.22651	0.975441
TEA025976.1_gene	Transport-related genes	ABC transporter C family member 4 GN=F17A22.19 OS=Arabidopsis thaliana (Mouse-ear cress) PE=2 SV=2	F17A22.19	-3.32523	Kaempferol 3-(2''-rhamnosylgalactoside) 7-rhamnoside	meta_816	2.22651	-0.978024
TEA025983.1_gene	Flavonoid biosynthesis-related genes	UDP-glycosyltransferase 73C3 GN=UGT73C3 OS=Arabidopsis thaliana (Mouse-ear cress) PE=2 SV=1	UGT73C3	-3.23168	Kaempferol 3-(2''-rhamnosylgalactoside) 7-rhamnoside	meta_816	2.22651	-0.991957
TEA025984.1_gene	Flavonoid biosynthesis-related genes	UDP-glycosyltransferase 73C3 GN=UGT73C3 OS=Arabidopsis thaliana (Mouse-ear cress) PE=2 SV=1	UGT73C3	-3.57364	Kaempferol 3-(2''-rhamnosylgalactoside) 7-rhamnoside	meta_816	2.22651	-0.991495
TEA026097.1_gene	Hormone-related genes	AP2-like ethylene-responsive transcription factor AIL5 GN=AIL5 OS=Arabidopsis thaliana (Mouse-ear cress) PE=2 SV=2	AIL5	4.16559	Kaempferol 3-(2''-rhamnosylgalactoside) 7-rhamnoside	meta_816	2.22651	0.984777
TEA026398.1_gene	Hormone-related genes	Auxin-responsive protein IAA27 GN=F19B15.110 OS=Arabidopsis thaliana (Mouse-ear cress) PE=1 SV=1	F19B15.110	3.2854	Kaempferol 3-(2''-rhamnosylgalactoside) 7-rhamnoside	meta_816	2.22651	0.959499
TEA026803.1_gene	Transcription factor-related genes	Transcription factor SCREAM2 GN=F13K23.12 OS=Arabidopsis thaliana (Mouse-ear cress) PE=1 SV=1	F13K23.12	2.78078	Kaempferol 3-(2''-rhamnosylgalactoside) 7-rhamnoside	meta_816	2.22651	0.920053
TEA026848.1_gene	Signaling-related genes	E3 ubiquitin-protein ligase RGLG2 GN=RGLG2 OS=Arabidopsis thaliana (Mouse-ear cress) PE=1 SV=1	RGLG2	-2.86408	Kaempferol 3-(2''-rhamnosylgalactoside) 7-rhamnoside	meta_816	2.22651	-0.91676
TEA027013.1_gene	Transcription factor-related genes	Transcription repressor OFP13 GN=OFP13 OS=Arabidopsis thaliana (Mouse-ear cress) PE=2 SV=1	OFP13	4.70197	Kaempferol 3-(2''-rhamnosylgalactoside) 7-rhamnoside	meta_816	2.22651	0.991237
TEA027083.1_gene	TF-related genes	Probable WRKY transcription factor 70 GN=WRKY70 OS=Arabidopsis thaliana (Mouse-ear cress) PE=2 SV=1	WRKY70	5.88842	Kaempferol 3-(2''-rhamnosylgalactoside) 7-rhamnoside	meta_816	2.22651	0.997603
TEA027096.1_gene	Transport-related genes	ABC transporter C family member 9 GN=T2O9.140 OS=Arabidopsis thaliana (Mouse-ear cress) PE=2 SV=2	T2O9.140	3.30742	Kaempferol 3-(2''-rhamnosylgalactoside) 7-rhamnoside	meta_816	2.22651	0.96768
TEA027131.1_gene	Signaling-related genes	E3 ubiquitin-protein ligase ATL6 (Precursor) GN=ATL6 OS=Arabidopsis thaliana (Mouse-ear cress) PE=1 SV=2	ATL6	-3.58868	Kaempferol 3-(2''-rhamnosylgalactoside) 7-rhamnoside	meta_816	2.22651	-0.963435
TEA027132.1_gene	Signaling-related genes	E3 ubiquitin-protein ligase ATL31 (Precursor) GN=F21A20.130 OS=Arabidopsis thaliana (Mouse-ear cress) PE=1 SV=2	F21A20.130	-4.25828	Kaempferol 3-(2''-rhamnosylgalactoside) 7-rhamnoside	meta_816	2.22651	-0.971503
TEA027171.1_gene	TF-related genes	GATA transcription factor 8 GN=GATA8 OS=Arabidopsis thaliana (Mouse-ear cress) PE=2 SV=1	GATA8	3.20611	Kaempferol 3-(2''-rhamnosylgalactoside) 7-rhamnoside	meta_816	2.22651	0.986636
TEA027183.1_gene	Transcription factor-related genes	Transcription factor RF2b GN=RF2b OS=Oryza sativa subsp. japonica (Rice) PE=1 SV=1	RF2b	4.49514	Kaempferol 3-(2''-rhamnosylgalactoside) 7-rhamnoside	meta_816	2.22651	0.975678
TEA027206.1_gene	Transport-related genes	Polyol transporter 5 GN=PLT5 OS=Arabidopsis thaliana (Mouse-ear cress) PE=1 SV=2	PLT5	-3.94262	Kaempferol 3-(2''-rhamnosylgalactoside) 7-rhamnoside	meta_816	2.22651	-0.985203
TEA027218.1_gene	Transport-related genes	Putative polyol transporter 1 GN=PLT1 OS=Arabidopsis thaliana (Mouse-ear cress) PE=3 SV=1	PLT1	-2.25408	Kaempferol 3-(2''-rhamnosylgalactoside) 7-rhamnoside	meta_816	2.22651	-0.977578
TEA027221.1_gene	Hormone-related genes	Ethylene-responsive transcription factor ERF062 GN=ERF062 OS=Arabidopsis thaliana (Mouse-ear cress) PE=2 SV=1	ERF062	-2.38432	Kaempferol 3-(2''-rhamnosylgalactoside) 7-rhamnoside	meta_816	2.22651	-0.938751
TEA027331.1_gene	Hormone-related genes	Auxin response factor 9 GN=ARF9 OS=Arabidopsis thaliana (Mouse-ear cress) PE=1 SV=1	ARF9	3.29679	Kaempferol 3-(2''-rhamnosylgalactoside) 7-rhamnoside	meta_816	2.22651	0.95551
TEA027409.1_gene	Hormone-related genes	ABSCISIC ACID-INSENSITIVE 5-like protein 2 GN=T8M16_180 OS=Arabidopsis thaliana (Mouse-ear cress) PE=1 SV=1	T8M16_180	2.90872	Kaempferol 3-(2''-rhamnosylgalactoside) 7-rhamnoside	meta_816	2.22651	0.949906
TEA027582.1_gene	Flavonoid biosynthesis-related genes	Leucoanthocyanidin reductase GN=LAR OS=Desmodium uncinatum (Spanish clover) PE=1 SV=1	LAR	9.59956	Kaempferol 3-(2''-rhamnosylgalactoside) 7-rhamnoside	meta_816	2.22651	0.991603
TEA027636.1_gene	Transport-related genes	ABC transporter G family member 11 GN=At1g17840 OS=Arabidopsis thaliana (Mouse-ear cress) PE=1 SV=1	At1g17840	2.29672	Kaempferol 3-(2''-rhamnosylgalactoside) 7-rhamnoside	meta_816	2.22651	0.969625
TEA027716.1_gene	Transcription factor-related genes	Transcription repressor OFP7 GN=OFP7 OS=Arabidopsis thaliana (Mouse-ear cress) PE=2 SV=1	OFP7	-2.29021	Kaempferol 3-(2''-rhamnosylgalactoside) 7-rhamnoside	meta_816	2.22651	-0.99363
TEA027780.1_gene	Flavonoid biosynthesis-related genes	Cytochrome P450 89A2 GN=F13O11.20 OS=Arabidopsis thaliana (Mouse-ear cress) PE=2 SV=2	F13O11.20	-2.74995	Kaempferol 3-(2''-rhamnosylgalactoside) 7-rhamnoside	meta_816	2.22651	-0.977508
TEA027830.1_gene	Transport-related genes	ABC transporter I family member 17 GN=T23K23.21 OS=Arabidopsis thaliana (Mouse-ear cress) PE=2 SV=1	T23K23.21	8.12997	Kaempferol 3-(2''-rhamnosylgalactoside) 7-rhamnoside	meta_816	2.22651	0.995173
TEA028105.1_gene	Flavonoid biosynthesis-related genes	Acetyl-CoA-benzylalcohol acetyltransferase GN=BEAT OS=Clarkia breweri (Fairy fans) PE=1 SV=1	BEAT	3.56478	Kaempferol 3-(2''-rhamnosylgalactoside) 7-rhamnoside	meta_816	2.22651	0.969327
TEA028274.1_gene	Transport-related genes	ABC transporter B family member 10 GN=F20B24.12 OS=Arabidopsis thaliana (Mouse-ear cress) PE=1 SV=2	F20B24.12	3.33674	Kaempferol 3-(2''-rhamnosylgalactoside) 7-rhamnoside	meta_816	2.22651	0.939887
TEA028473.1_gene	TF-related genes	Probable WRKY transcription factor 48 GN=WRKY48 OS=Arabidopsis thaliana (Mouse-ear cress) PE=2 SV=1	WRKY48	-3.78002	Kaempferol 3-(2''-rhamnosylgalactoside) 7-rhamnoside	meta_816	2.22651	-0.953948
TEA028476.1_gene	Transcription factor-related genes	Myb-related protein Myb4 GN=OSJNBa0073E02.6 OS=Oryza sativa subsp. japonica (Rice) PE=2 SV=2	OSJNBa0073E02.6	3.3063	Kaempferol 3-(2''-rhamnosylgalactoside) 7-rhamnoside	meta_816	2.22651	0.950547
TEA028505.1_gene	TF-related genes	Probable WRKY transcription factor 33 GN=WRKY33 OS=Arabidopsis thaliana (Mouse-ear cress) PE=1 SV=2	WRKY33	-2.18102	Kaempferol 3-(2''-rhamnosylgalactoside) 7-rhamnoside	meta_816	2.22651	-0.956822
TEA028514.1_gene	TF-related genes	AP2/ERF and B3 domain-containing transcription factor RAV1 GN=RAV1 OS=Arabidopsis thaliana (Mouse-ear cress) PE=1 SV=1	RAV1	-2.19226	Kaempferol 3-(2''-rhamnosylgalactoside) 7-rhamnoside	meta_816	2.22651	-0.976763
TEA028581.1_gene	Transcription factor-related genes	Transcription factor TCP14 GN=TCP14 OS=Arabidopsis thaliana (Mouse-ear cress) PE=1 SV=1	TCP14	3.00126	Kaempferol 3-(2''-rhamnosylgalactoside) 7-rhamnoside	meta_816	2.22651	0.978257
TEA029017.1_gene	Transcription factor-related genes	Transcription factor MYB23 GN=MYB23 OS=Arabidopsis thaliana (Mouse-ear cress) PE=1 SV=1	MYB23	9.17594	Kaempferol 3-(2''-rhamnosylgalactoside) 7-rhamnoside	meta_816	2.22651	0.964939
TEA029062.1_gene	Transcription factor-related genes	Transcription factor bHLH77 GN=MYM9.3 OS=Arabidopsis thaliana (Mouse-ear cress) PE=1 SV=1	MYM9.3	2.22263	Kaempferol 3-(2''-rhamnosylgalactoside) 7-rhamnoside	meta_816	2.22651	0.968484
TEA029337.1_gene	Flavonoid biosynthesis-related genes	Cytochrome P450 87A3 GN=OSJNBa0088I22.16 OS=Oryza sativa subsp. japonica (Rice) PE=2 SV=3	OSJNBa0088I22.16	-3.83873	Kaempferol 3-(2''-rhamnosylgalactoside) 7-rhamnoside	meta_816	2.22651	-0.969363
TEA029901.1_gene	Transcription factor-related genes	NAC transcription factor 29 GN=At1g69490 OS=Arabidopsis thaliana (Mouse-ear cress) PE=2 SV=1	At1g69490	-3.01338	Kaempferol 3-(2''-rhamnosylgalactoside) 7-rhamnoside	meta_816	2.22651	-0.926293
TEA030009.1_gene	Flavonoid biosynthesis-related genes	Dihydroflavonol-4-reductase GN=DFRA OS=Petunia hybrida (Petunia) PE=2 SV=2	DFRA	-2.27842	Kaempferol 3-(2''-rhamnosylgalactoside) 7-rhamnoside	meta_816	2.22651	-0.991446
TEA030062.1_gene	Flavonoid biosynthesis-related genes	Cytochrome P450 76C2 GN=F17K2.10 OS=Arabidopsis thaliana (Mouse-ear cress) PE=2 SV=1	F17K2.10	-2.51253	Kaempferol 3-(2''-rhamnosylgalactoside) 7-rhamnoside	meta_816	2.22651	-0.933407
TEA030075.1_gene	Transcription factor-related genes	Transcription factor TGA1 GN=MQN23.15 OS=Arabidopsis thaliana (Mouse-ear cress) PE=1 SV=2	MQN23.15	-4.6438	Kaempferol 3-(2''-rhamnosylgalactoside) 7-rhamnoside	meta_816	2.22651	-0.990637
TEA030099.1_gene	Transport-related genes	ABC transporter B family member 9 GN=F15J5.20 OS=Arabidopsis thaliana (Mouse-ear cress) PE=3 SV=2	F15J5.20	2.37654	Kaempferol 3-(2''-rhamnosylgalactoside) 7-rhamnoside	meta_816	2.22651	0.989007
TEA030362.1_gene		9-cis-epoxycarotenoid dioxygenase NCED3, chloroplastic (Precursor) GN=MOA2.4 OS=Arabidopsis thaliana (Mouse-ear cress) PE=2 SV=1	MOA2.4	4.45535	Kaempferol 3-(2''-rhamnosylgalactoside) 7-rhamnoside	meta_816	2.22651	0.968943
TEA030479.1_gene	Signaling-related genes	Light-inducible protein CPRF2 GN=CPRF2 OS=Petroselinum crispum (Parsley) PE=2 SV=2	CPRF2	-3.47849	Kaempferol 3-(2''-rhamnosylgalactoside) 7-rhamnoside	meta_816	2.22651	-0.998224
TEA030508.1_gene	Transport-related genes	ABC transporter G family member 32 GN=F12C20.5 OS=Arabidopsis thaliana (Mouse-ear cress) PE=1 SV=1	F12C20.5	7.2862	Kaempferol 3-(2''-rhamnosylgalactoside) 7-rhamnoside	meta_816	2.22651	0.989984
TEA030593.1_gene	Transport-related genes	ABC transporter B family member 25 GN=OSJNBb0081K01.19 OS=Oryza sativa subsp. japonica (Rice) PE=2 SV=1	OSJNBb0081K01.19	-3.98081	Kaempferol 3-(2''-rhamnosylgalactoside) 7-rhamnoside	meta_816	2.22651	-0.953955
TEA030599.1_gene	Transport-related genes	ABC transporter B family member 25 GN=OSJNBb0081K01.19 OS=Oryza sativa subsp. japonica (Rice) PE=2 SV=1	OSJNBb0081K01.19	-2.22755	Kaempferol 3-(2''-rhamnosylgalactoside) 7-rhamnoside	meta_816	2.22651	-0.915479
TEA030714.1_gene	Flavonoid biosynthesis-related genes	UDP-glycosyltransferase 87A2 GN=UGT87A2 OS=Arabidopsis thaliana (Mouse-ear cress) PE=1 SV=1	UGT87A2	2.56054	Kaempferol 3-(2''-rhamnosylgalactoside) 7-rhamnoside	meta_816	2.22651	0.979012
TEA030725.1_gene	Transcription factor-related genes	Transcription factor bHLH96 GN=T9N14.4 OS=Arabidopsis thaliana (Mouse-ear cress) PE=2 SV=1	T9N14.4	4.77791	Kaempferol 3-(2''-rhamnosylgalactoside) 7-rhamnoside	meta_816	2.22651	0.938286
TEA030827.1_gene	Transport-related genes	Probable polyol transporter 6 GN=PLT6 OS=Arabidopsis thaliana (Mouse-ear cress) PE=2 SV=2	PLT6	-4.44117	Kaempferol 3-(2''-rhamnosylgalactoside) 7-rhamnoside	meta_816	2.22651	-0.990956
TEA030924.1_gene	Transport-related genes	ABC transporter G family member 34 GN=F1O11.1 OS=Arabidopsis thaliana (Mouse-ear cress) PE=2 SV=1	F1O11.1	-3.94414	Kaempferol 3-(2''-rhamnosylgalactoside) 7-rhamnoside	meta_816	2.22651	-0.980718
TEA030955.1_gene	Transcription factor-related genes	Transcription factor bHLH149 GN=T12M4.4 OS=Arabidopsis thaliana (Mouse-ear cress) PE=1 SV=1	T12M4.4	2.12628	Kaempferol 3-(2''-rhamnosylgalactoside) 7-rhamnoside	meta_816	2.22651	0.976598
TEA030963.1_gene	Hormone-related genes	Ethylene-responsive transcription factor ERF010 GN=ERF010 OS=Arabidopsis thaliana (Mouse-ear cress) PE=2 SV=1	ERF010	-2.06058	Kaempferol 3-(2''-rhamnosylgalactoside) 7-rhamnoside	meta_816	2.22651	-0.986573
TEA031023.1_gene	Transcription factor-related genes	Transcriptional activator DEMETER GN=T32M21.160/T32M21.170/T32M21.180 OS=Arabidopsis thaliana (Mouse-ear cress) PE=1 SV=2	T32M21.160/T32M21.170/T32M21.180	2.08568	Kaempferol 3-(2''-rhamnosylgalactoside) 7-rhamnoside	meta_816	2.22651	0.982434
TEA031375.1_gene	Flavonoid biosynthesis-related genes	Anthocyanin regulatory C1 protein GN=C1 OS=Zea mays (Maize) PE=2 SV=1	C1	6.91089	Kaempferol 3-(2''-rhamnosylgalactoside) 7-rhamnoside	meta_816	2.22651	0.959918
TEA031378.1_gene	Transport-related genes	ABC transporter B family member 1 GN=T1J8.9 OS=Arabidopsis thaliana (Mouse-ear cress) PE=1 SV=1	T1J8.9	2.06008	Kaempferol 3-(2''-rhamnosylgalactoside) 7-rhamnoside	meta_816	2.22651	0.993566
TEA031469.1_gene	Transport-related genes	Copper transport protein ATX1 GN=ATX1 OS=Arabidopsis thaliana (Mouse-ear cress) PE=1 SV=1	ATX1	3.23445	Kaempferol 3-(2''-rhamnosylgalactoside) 7-rhamnoside	meta_816	2.22651	0.927184
TEA031479.1_gene	Flavonoid biosynthesis-related genes	UDP-glycosyltransferase 73C3 GN=UGT73C3 OS=Arabidopsis thaliana (Mouse-ear cress) PE=2 SV=1	UGT73C3	-3.40081	Kaempferol 3-(2''-rhamnosylgalactoside) 7-rhamnoside	meta_816	2.22651	-0.987491
TEA031491.1_gene	Transport-related genes	Polyol transporter 5 GN=PLT5 OS=Arabidopsis thaliana (Mouse-ear cress) PE=1 SV=2	PLT5	-6.06123	Kaempferol 3-(2''-rhamnosylgalactoside) 7-rhamnoside	meta_816	2.22651	-0.991821
TEA031499.1_gene	Transport-related genes	ABC transporter A family member 7 GN=T23J7.110 OS=Arabidopsis thaliana (Mouse-ear cress) PE=3 SV=2	T23J7.110	-3.36277	Kaempferol 3-(2''-rhamnosylgalactoside) 7-rhamnoside	meta_816	2.22651	-0.970907
TEA031526.1_gene	Flavonoid biosynthesis-related genes	7-deoxyloganetin glucosyltransferase GN=UGT85A24 OS=Gardenia jasminoides (Cape jasmine) PE=1 SV=1	UGT85A24	-5.46343	Kaempferol 3-(2''-rhamnosylgalactoside) 7-rhamnoside	meta_816	2.22651	-0.975957
TEA031723.1_gene	Transport-related genes	ABC transporter A family member 2 GN=T23J7.60 OS=Arabidopsis thaliana (Mouse-ear cress) PE=2 SV=1	T23J7.60	-3.57056	Kaempferol 3-(2''-rhamnosylgalactoside) 7-rhamnoside	meta_816	2.22651	-0.992934
TEA031802.1_gene	Transcription factor-related genes	Transcription factor bHLH87 GN=MHC9.1 OS=Arabidopsis thaliana (Mouse-ear cress) PE=2 SV=1	MHC9.1	3.36602	Kaempferol 3-(2''-rhamnosylgalactoside) 7-rhamnoside	meta_816	2.22651	0.964825
TEA031817.1_gene	Transport-related genes	Cationic amino acid transporter 7, chloroplastic (Precursor) GN=CAT7 OS=Arabidopsis thaliana (Mouse-ear cress) PE=3 SV=1	CAT7	2.1298	Kaempferol 3-(2''-rhamnosylgalactoside) 7-rhamnoside	meta_816	2.22651	0.960974
TEA031930.1_gene	Transport-related genes	Nucleobase-ascorbate transporter 6 GN=NAT6 OS=Arabidopsis thaliana (Mouse-ear cress) PE=2 SV=2	NAT6	3.24173	Kaempferol 3-(2''-rhamnosylgalactoside) 7-rhamnoside	meta_816	2.22651	0.994086
TEA031948.1_gene	Transcription factor-related genes	WRKY transcription factor 6 GN=WRKY6 OS=Arabidopsis thaliana (Mouse-ear cress) PE=1 SV=1	WRKY6	-2.44003	Kaempferol 3-(2''-rhamnosylgalactoside) 7-rhamnoside	meta_816	2.22651	-0.98412
TEA032033.1_gene	TF-related genes	GATA transcription factor 6 GN=GATA6 OS=Arabidopsis thaliana (Mouse-ear cress) PE=2 SV=1	GATA6	2.25517	Kaempferol 3-(2''-rhamnosylgalactoside) 7-rhamnoside	meta_816	2.22651	0.956066
TEA032601.1_gene	Transport-related genes	Probable metal-nicotianamine transporter YSL6 GN=YSL6 OS=Arabidopsis thaliana (Mouse-ear cress) PE=2 SV=2	YSL6	3.96306	Kaempferol 3-(2''-rhamnosylgalactoside) 7-rhamnoside	meta_816	2.22651	0.978753
TEA032897.1_gene	Transcription factor-related genes	Transcription factor bHLH74 GN=T27I1.15 OS=Arabidopsis thaliana (Mouse-ear cress) PE=1 SV=1	T27I1.15	2.90769	Kaempferol 3-(2''-rhamnosylgalactoside) 7-rhamnoside	meta_816	2.22651	0.990281
TEA032961.1_gene	Transcription factor-related genes	Putative NAC domain-containing protein 94 GN=ANAC094 OS=Arabidopsis thaliana (Mouse-ear cress) PE=3 SV=1	ANAC094	-3.22375	Kaempferol 3-(2''-rhamnosylgalactoside) 7-rhamnoside	meta_816	2.22651	-0.992286
TEA033137.1_gene	Transcription factor-related genes	NAC domain-containing protein 2 GN=T1N6.12 OS=Arabidopsis thaliana (Mouse-ear cress) PE=2 SV=2	T1N6.12	-2.28281	Kaempferol 3-(2''-rhamnosylgalactoside) 7-rhamnoside	meta_816	2.22651	-0.964439
TEA033191.1_gene	Transcription factor-related genes	Transcription repressor MYB4 GN=MYB4 OS=Arabidopsis thaliana (Mouse-ear cress) PE=1 SV=1	MYB4	3.28521	Kaempferol 3-(2''-rhamnosylgalactoside) 7-rhamnoside	meta_816	2.22651	0.939755
TEA033283.1_gene	Transcription factor-related genes	Transcriptional activator DEMETER GN=T32M21.160/T32M21.170/T32M21.180 OS=Arabidopsis thaliana (Mouse-ear cress) PE=1 SV=2	T32M21.160/T32M21.170/T32M21.180	3.08121	Kaempferol 3-(2''-rhamnosylgalactoside) 7-rhamnoside	meta_816	2.22651	0.994452
TEA033414.1_gene	Flavonoid biosynthesis-related genes	UDP-glycosyltransferase 92A1 GN=UGT92A1 OS=Arabidopsis thaliana (Mouse-ear cress) PE=2 SV=1	UGT92A1	-3.15561	Kaempferol 3-(2''-rhamnosylgalactoside) 7-rhamnoside	meta_816	2.22651	-0.984912
TEA033446.1_gene	Flavonoid biosynthesis-related genes	UDP-glycosyltransferase 89A2 GN=UGT89A2 OS=Arabidopsis thaliana (Mouse-ear cress) PE=2 SV=1	UGT89A2	-4.00458	Kaempferol 3-(2''-rhamnosylgalactoside) 7-rhamnoside	meta_816	2.22651	-0.938904
TEA033515.1_gene	Flavonoid biosynthesis-related genes	Flavanone 3-dioxygenase GN=FHT OS=Petroselinum crispum (Parsley) PE=1 SV=1	FHT	-4.00378	Kaempferol 3-(2''-rhamnosylgalactoside) 7-rhamnoside	meta_816	2.22651	-0.936548
TEA033621.1_gene	Transport-related genes	Polyol transporter 5 GN=PLT5 OS=Arabidopsis thaliana (Mouse-ear cress) PE=1 SV=2	PLT5	-2.9327	Kaempferol 3-(2''-rhamnosylgalactoside) 7-rhamnoside	meta_816	2.22651	-0.992951
TEA033672.1_gene	Transcription factor-related genes	Myb-related protein Pp1 (Fragment) GN=PP1 OS=Physcomitrella patens subsp. patens (Moss) PE=2 SV=1	PP1	2.16162	Kaempferol 3-(2''-rhamnosylgalactoside) 7-rhamnoside	meta_816	2.22651	0.99477
TEA033677.1_gene	Transcription factor-related genes	NAC domain-containing protein 100 GN=NAC100 OS=Arabidopsis thaliana (Mouse-ear cress) PE=2 SV=1	NAC100	-3.50804	Kaempferol 3-(2''-rhamnosylgalactoside) 7-rhamnoside	meta_816	2.22651	-0.933252
TEA033820.1_gene	TF-related genes	Probable WRKY transcription factor 50 GN=WRKY50 OS=Arabidopsis thaliana (Mouse-ear cress) PE=2 SV=1	WRKY50	-3.62665	Kaempferol 3-(2''-rhamnosylgalactoside) 7-rhamnoside	meta_816	2.22651	-0.915653
TEA033890.1_gene	Transcription factor-related genes	NAC transcription factor 25 GN=At1g61110 OS=Arabidopsis thaliana (Mouse-ear cress) PE=2 SV=1	At1g61110	-2.04298	Kaempferol 3-(2''-rhamnosylgalactoside) 7-rhamnoside	meta_816	2.22651	-0.984631
TEA034008.1_gene	Flavonoid biosynthesis-related genes	Phenylalanine ammonia-lyase GN=PAL OS=Camellia sinensis (Tea) PE=2 SV=1	PAL	3.00963	Kaempferol 3-(2''-rhamnosylgalactoside) 7-rhamnoside	meta_816	2.22651	0.969009
TEA034042.1_gene	Flavonoid biosynthesis-related genes	Chalcone synthase 2 GN=CHS2 OS=Camellia sinensis (Tea) PE=2 SV=1	CHS2	3.60117	Kaempferol 3-(2''-rhamnosylgalactoside) 7-rhamnoside	meta_816	2.22651	0.987222
Camellia_sinensis_newGene_15328	Flavonoid biosynthesis-related genes	Cytochrome P450 82C4 OS=Arabidopsis thaliana OX=3702 GN=CYP82C4 PE=2 SV=1	CYP82C4	-3.19448	Kaempferol 3-O-rutinoside	meta_683	-1.32671	0.986735
Camellia_sinensis_newGene_16248	Flavonoid biosynthesis-related genes	Flavonoid 3&apos;,5&apos;-hydroxylase 1 OS=Petunia hybrida OX=4102 GN=CYP75A1 PE=2 SV=1	CYP75A1	-2.36978	Kaempferol 3-O-rutinoside	meta_683	-1.32671	0.942868
Camellia_sinensis_newGene_16872	Signaling-related genes	E3 ubiquitin-protein ligase KEG OS=Arabidopsis thaliana OX=3702 GN=KEG PE=1 SV=2	KEG	-2.06118	Kaempferol 3-O-rutinoside	meta_683	-1.32671	0.947624
Camellia_sinensis_newGene_1891	Transcription factor-related genes	Transcription factor DIVARICATA OS=Antirrhinum majus OX=4151 GN=DIVARICATA PE=2 SV=1	DIVARICATA	2.64979	Kaempferol 3-O-rutinoside	meta_683	-1.32671	-0.942692
Camellia_sinensis_newGene_19066	Transcription factor-related genes	NAC transcription factor 25 OS=Arabidopsis thaliana OX=3702 GN=NAC025 PE=2 SV=1	NAC025	-2.85905	Kaempferol 3-O-rutinoside	meta_683	-1.32671	0.918066
Camellia_sinensis_newGene_19339	Hormone-related genes	Auxin-responsive protein SAUR50 OS=Arabidopsis thaliana OX=3702 GN=SAUR50 PE=1 SV=1	SAUR50	2.84683	Kaempferol 3-O-rutinoside	meta_683	-1.32671	-0.9758
Camellia_sinensis_newGene_20380	Flavonoid biosynthesis-related genes	Anthocyanidin reductase ((2S)-flavan-3-ol-forming) OS=Vitis vinifera OX=29760 GN=ANR PE=1 SV=1	ANR	-3.71397	Kaempferol 3-O-rutinoside	meta_683	-1.32671	0.913338
Camellia_sinensis_newGene_21304	Transport-related genes	Probable boron transporter 2 OS=Arabidopsis thaliana OX=3702 GN=BOR2 PE=2 SV=1	BOR2	-5.27186	Kaempferol 3-O-rutinoside	meta_683	-1.32671	0.962876
Camellia_sinensis_newGene_21630	Hormone-related genes	Ethylene-responsive transcription factor WRI1 OS=Arabidopsis thaliana OX=3702 GN=WRI1 PE=2 SV=1	WRI1	4.22102	Kaempferol 3-O-rutinoside	meta_683	-1.32671	-0.978434
Camellia_sinensis_newGene_21655	Flavonoid biosynthesis-related genes	Flavonol synthase/flavanone 3-hydroxylase OS=Citrus unshiu OX=55188 GN=FLS PE=1 SV=1	FLS	4.98655	Kaempferol 3-O-rutinoside	meta_683	-1.32671	-0.92239
Camellia_sinensis_newGene_2203	Transport-related genes	ABC transporter C family member 8 OS=Arabidopsis thaliana OX=3702 GN=ABCC8 PE=2 SV=3	ABCC8	-3.21675	Kaempferol 3-O-rutinoside	meta_683	-1.32671	0.941898
Camellia_sinensis_newGene_22304	Flavonoid biosynthesis-related genes	Anthocyanidin reductase ((2S)-flavan-3-ol-forming) OS=Vitis vinifera OX=29760 GN=ANR PE=1 SV=1	ANR	-2.56743	Kaempferol 3-O-rutinoside	meta_683	-1.32671	0.965217
Camellia_sinensis_newGene_23485	Flavonoid biosynthesis-related genes	Uncharacterized acetyltransferase At3g50280 OS=Arabidopsis thaliana OX=3702 GN=At3g50280 PE=3 SV=1	At3g50280	-3.19954	Kaempferol 3-O-rutinoside	meta_683	-1.32671	0.955623
Camellia_sinensis_newGene_23837	TF-related genes	GATA transcription factor 24 OS=Arabidopsis thaliana OX=3702 GN=GATA24 PE=1 SV=2	GATA24	-2.14172	Kaempferol 3-O-rutinoside	meta_683	-1.32671	0.958014
Camellia_sinensis_newGene_27303	Transcription factor-related genes	NAC domain-containing protein 40 OS=Arabidopsis thaliana OX=3702 GN=NTL8 PE=1 SV=1	NTL8	2.78864	Kaempferol 3-O-rutinoside	meta_683	-1.32671	-0.917729
Camellia_sinensis_newGene_28181	Flavonoid biosynthesis-related genes	UDP-glycosyltransferase 88A1 OS=Arabidopsis thaliana OX=3702 GN=UGT88A1 PE=2 SV=1	UGT88A1	-3.26956	Kaempferol 3-O-rutinoside	meta_683	-1.32671	0.967502
Camellia_sinensis_newGene_28914	Flavonoid biosynthesis-related genes	UDP-glycosyltransferase 92A1 OS=Arabidopsis thaliana OX=3702 GN=UGT92A1 PE=2 SV=1	UGT92A1	3.74505	Kaempferol 3-O-rutinoside	meta_683	-1.32671	-0.975874
Camellia_sinensis_newGene_30581	Transport-related genes	Bidirectional sugar transporter NEC1 OS=Petunia hybrida OX=4102 GN=NEC1 PE=2 SV=1	NEC1	3.3444	Kaempferol 3-O-rutinoside	meta_683	-1.32671	-0.940764
Camellia_sinensis_newGene_33457	Transport-related genes	ABC transporter C family member 8 OS=Arabidopsis thaliana OX=3702 GN=ABCC8 PE=2 SV=3	ABCC8	-3.70994	Kaempferol 3-O-rutinoside	meta_683	-1.32671	0.919099
Camellia_sinensis_newGene_34692	Transcription factor-related genes	Transcription factor FAMA OS=Arabidopsis thaliana OX=3702 GN=FAMA PE=1 SV=1	FAMA	2.09551	Kaempferol 3-O-rutinoside	meta_683	-1.32671	-0.980115
Camellia_sinensis_newGene_34953	Flavonoid biosynthesis-related genes	UDP-glycosyltransferase 73C5 OS=Arabidopsis thaliana OX=3702 GN=UGT73C5 PE=2 SV=1	UGT73C5	-3.23966	Kaempferol 3-O-rutinoside	meta_683	-1.32671	0.923376
Camellia_sinensis_newGene_36419	Transcription factor-related genes	Transcription factor PRE6 OS=Arabidopsis thaliana OX=3702 GN=PRE6 PE=1 SV=1	PRE6	4.78262	Kaempferol 3-O-rutinoside	meta_683	-1.32671	-0.964799
Camellia_sinensis_newGene_36599	Flavonoid biosynthesis-related genes	Cytochrome P450 711A1 OS=Arabidopsis thaliana OX=3702 GN=CYP711A1 PE=2 SV=1	CYP711A1	-4.22159	Kaempferol 3-O-rutinoside	meta_683	-1.32671	0.965706
Camellia_sinensis_newGene_36911	Flavonoid biosynthesis-related genes	UDP-glycosyltransferase 73D1 OS=Arabidopsis thaliana OX=3702 GN=UGT73D1 PE=3 SV=1	UGT73D1	-3.61763	Kaempferol 3-O-rutinoside	meta_683	-1.32671	0.944958
Camellia_sinensis_newGene_38261	Hormone-related genes	Auxin-responsive protein IAA13 OS=Arabidopsis thaliana OX=3702 GN=IAA13 PE=1 SV=2	IAA13	4.16057	Kaempferol 3-O-rutinoside	meta_683	-1.32671	-0.921205
Camellia_sinensis_newGene_41105	Transport-related genes	ABC transporter D family member 1 OS=Arabidopsis thaliana OX=3702 GN=ABCC1 PE=1 SV=1	ABCC1	2.14051	Kaempferol 3-O-rutinoside	meta_683	-1.32671	-0.964246
Camellia_sinensis_newGene_42318	Transcription factor-related genes	Transcription factor MYB105 OS=Arabidopsis thaliana OX=3702 GN=MYB105 PE=1 SV=1	MYB105	2.04179	Kaempferol 3-O-rutinoside	meta_683	-1.32671	-0.958519
Camellia_sinensis_newGene_49349	Flavonoid biosynthesis-related genes	Cytochrome P450 89A2 OS=Arabidopsis thaliana OX=3702 GN=CYP89A2 PE=2 SV=2	CYP89A2	-5.30771	Kaempferol 3-O-rutinoside	meta_683	-1.32671	0.916139
Camellia_sinensis_newGene_7778	Flavonoid biosynthesis-related genes	7-deoxyloganetin glucosyltransferase OS=Gardenia jasminoides OX=114476 GN=UGT85A24 PE=1 SV=1	UGT85A24	-5.83181	Kaempferol 3-O-rutinoside	meta_683	-1.32671	0.951322
TEA000047.1_gene	Transport-related genes	Polyol transporter 5 GN=PLT5 OS=Arabidopsis thaliana (Mouse-ear cress) PE=1 SV=2	PLT5	-2.46723	Kaempferol 3-O-rutinoside	meta_683	-1.32671	0.973197
TEA000050.1_gene	Transport-related genes	ABC transporter A family member 2 GN=T23J7.60 OS=Arabidopsis thaliana (Mouse-ear cress) PE=2 SV=1	T23J7.60	-3.59772	Kaempferol 3-O-rutinoside	meta_683	-1.32671	0.958635
TEA000057.1_gene	Flavonoid biosynthesis-related genes	Cytochrome P450 84A1 GN=F23E13.110 OS=Arabidopsis thaliana (Mouse-ear cress) PE=1 SV=1	F23E13.110	-4.06025	Kaempferol 3-O-rutinoside	meta_683	-1.32671	0.985421
TEA000065.1_gene	Flavonoid biosynthesis-related genes	UDP-glycosyltransferase 92A1 GN=UGT92A1 OS=Arabidopsis thaliana (Mouse-ear cress) PE=2 SV=1	UGT92A1	2.99611	Kaempferol 3-O-rutinoside	meta_683	-1.32671	-0.966421
TEA000079.1_gene	Flavonoid biosynthesis-related genes	UDP-glycosyltransferase 92A1 GN=UGT92A1 OS=Arabidopsis thaliana (Mouse-ear cress) PE=2 SV=1	UGT92A1	2.70932	Kaempferol 3-O-rutinoside	meta_683	-1.32671	-0.93909
TEA000134.1_gene	Signaling-related genes	E3 ubiquitin-protein ligase RMA1H1 GN=RMA1H1 OS=Capsicum annuum (Bell pepper) PE=1 SV=1	RMA1H1	-2.59014	Kaempferol 3-O-rutinoside	meta_683	-1.32671	0.915549
TEA000265.1_gene	Hormone-related genes	Ethylene-responsive transcription factor 4 GN=At3g15210 OS=Arabidopsis thaliana (Mouse-ear cress) PE=1 SV=1	At3g15210	2.05059	Kaempferol 3-O-rutinoside	meta_683	-1.32671	-0.982637
TEA000294.1_gene	Transcription factor-related genes	Transcription factor AS1 GN=F13M22.13 OS=Arabidopsis thaliana (Mouse-ear cress) PE=1 SV=1	F13M22.13	5.56254	Kaempferol 3-O-rutinoside	meta_683	-1.32671	-0.980693
TEA000296.1_gene	Signaling-related genes	E3 ubiquitin-protein ligase ORTHRUS 2 GN=F12K22.14 OS=Arabidopsis thaliana (Mouse-ear cress) PE=1 SV=1	F12K22.14	2.32134	Kaempferol 3-O-rutinoside	meta_683	-1.32671	-0.968299
TEA000421.1_gene	Transcription factor-related genes	Transcription factor HBI1 GN=T30D6.19 OS=Arabidopsis thaliana (Mouse-ear cress) PE=1 SV=3	T30D6.19	2.12311	Kaempferol 3-O-rutinoside	meta_683	-1.32671	-0.968956
TEA000501.1_gene	Flavonoid biosynthesis-related genes	Uncharacterized acetyltransferase At3g50280 GN=At3g50280 OS=Arabidopsis thaliana (Mouse-ear cress) PE=3 SV=1	At3g50280	-2.41212	Kaempferol 3-O-rutinoside	meta_683	-1.32671	0.9891
TEA000625.1_gene	Flavonoid biosynthesis-related genes	Cytochrome P450 81D11 GN=CYP81D11 OS=Arabidopsis thaliana (Mouse-ear cress) PE=2 SV=1	CYP81D11	2.42938	Kaempferol 3-O-rutinoside	meta_683	-1.32671	-0.900112
TEA000644.1_gene	Hormone-related genes	Auxin-binding protein ABP20 (Precursor) GN=ABP20 OS=Prunus persica (Peach) PE=2 SV=1	ABP20	-2.45704	Kaempferol 3-O-rutinoside	meta_683	-1.32671	0.974778
TEA000759.1_gene	Transport-related genes	Probable boron transporter 2 GN=BOR2 OS=Arabidopsis thaliana (Mouse-ear cress) PE=2 SV=1	BOR2	4.06282	Kaempferol 3-O-rutinoside	meta_683	-1.32671	-0.95119
TEA000808.1_gene	Transport-related genes	Nucleobase-ascorbate transporter 12 GN=NAT12 OS=Arabidopsis thaliana (Mouse-ear cress) PE=1 SV=3	NAT12	2.22083	Kaempferol 3-O-rutinoside	meta_683	-1.32671	-0.982594
TEA000976.1_gene	Transcription factor-related genes	Transcription factor MYB12 GN=T30B22.24 OS=Arabidopsis thaliana (Mouse-ear cress) PE=2 SV=1	T30B22.24	2.2615	Kaempferol 3-O-rutinoside	meta_683	-1.32671	-0.982709
TEA001106.1_gene	Transport-related genes	ABC transporter G family member 22 GN=F15M7.6 OS=Arabidopsis thaliana (Mouse-ear cress) PE=1 SV=1	F15M7.6	2.41758	Kaempferol 3-O-rutinoside	meta_683	-1.32671	-0.917615
TEA001206.1_gene	Transcription factor-related genes	Transcription factor bHLH48 GN=MHK10.2 OS=Arabidopsis thaliana (Mouse-ear cress) PE=2 SV=1	MHK10.2	4.17575	Kaempferol 3-O-rutinoside	meta_683	-1.32671	-0.970657
TEA001398.1_gene	Hormone-related genes	Ethylene-responsive transcription factor WIN1 GN=F9L1.31 OS=Arabidopsis thaliana (Mouse-ear cress) PE=2 SV=1	F9L1.31	8.44758	Kaempferol 3-O-rutinoside	meta_683	-1.32671	-0.947251
TEA001523.1_gene	Transcription factor-related genes	Transcription factor IBH1 GN=MFL8.8 OS=Arabidopsis thaliana (Mouse-ear cress) PE=1 SV=1	MFL8.8	-3.2196	Kaempferol 3-O-rutinoside	meta_683	-1.32671	0.971048
TEA001544.1_gene	Flavonoid biosynthesis-related genes	Cytochrome P450 76C4 GN=CYP76C4 OS=Arabidopsis thaliana (Mouse-ear cress) PE=3 SV=1	CYP76C4	-6.19017	Kaempferol 3-O-rutinoside	meta_683	-1.32671	0.941505
TEA001604.1_gene	Hormone-related genes	Ethylene-responsive transcription factor ERF114 GN=ERF114 OS=Arabidopsis thaliana (Mouse-ear cress) PE=2 SV=1	ERF114	-4.58809	Kaempferol 3-O-rutinoside	meta_683	-1.32671	0.949464
TEA001731.1_gene	Hormone-related genes	Ethylene-responsive transcription factor CRF4 GN=T13J8.60 OS=Arabidopsis thaliana (Mouse-ear cress) PE=1 SV=2	T13J8.60	2.07674	Kaempferol 3-O-rutinoside	meta_683	-1.32671	-0.912186
TEA001808.1_gene	Flavonoid biosynthesis-related genes	Acetyl-CoA-benzylalcohol acetyltransferase GN=BEAT OS=Clarkia breweri (Fairy fans) PE=1 SV=1	BEAT	5.53203	Kaempferol 3-O-rutinoside	meta_683	-1.32671	-0.940951
TEA001873.1_gene	TF-related genes	Probable WRKY transcription factor 28 GN=WRKY28 OS=Arabidopsis thaliana (Mouse-ear cress) PE=2 SV=1	WRKY28	-3.11857	Kaempferol 3-O-rutinoside	meta_683	-1.32671	0.9191
TEA001941.1_gene	Transcription factor-related genes	Transcription repressor OFP8 GN=OFP8 OS=Arabidopsis thaliana (Mouse-ear cress) PE=2 SV=1	OFP8	-6.65127	Kaempferol 3-O-rutinoside	meta_683	-1.32671	0.953973
TEA002102.1_gene	Transcription factor-related genes	Nuclear transcription factor Y subunit C-9 GN=F7G19.16 OS=Arabidopsis thaliana (Mouse-ear cress) PE=2 SV=1	F7G19.16	-2.53849	Kaempferol 3-O-rutinoside	meta_683	-1.32671	0.992624
TEA002126.1_gene	Hormone-related genes	Auxin-binding protein ABP19a (Precursor) GN=ABP19A OS=Prunus persica (Peach) PE=3 SV=1	ABP19A	7.27448	Kaempferol 3-O-rutinoside	meta_683	-1.32671	-0.958011
TEA002164.1_gene	Signaling-related genes	E3 ubiquitin-protein ligase ATL4 GN=F27H5_10 OS=Arabidopsis thaliana (Mouse-ear cress) PE=1 SV=1	F27H5_10	4.4701	Kaempferol 3-O-rutinoside	meta_683	-1.32671	-0.989054
TEA002399.1_gene	Transcription factor-related genes	Transcription factor MYB86 GN=F21E10.4 OS=Arabidopsis thaliana (Mouse-ear cress) PE=2 SV=1	F21E10.4	3.93629	Kaempferol 3-O-rutinoside	meta_683	-1.32671	-0.97592
TEA002415.1_gene	Transport-related genes	ABC transporter B family member 2 (Precursor) GN=F20B18.70 OS=Arabidopsis thaliana (Mouse-ear cress) PE=1 SV=3	F20B18.70	3.34133	Kaempferol 3-O-rutinoside	meta_683	-1.32671	-0.97065
TEA002418.1_gene	Flavonoid biosynthesis-related genes	7-deoxyloganetin glucosyltransferase GN=UGT85A24 OS=Gardenia jasminoides (Cape jasmine) PE=1 SV=1	UGT85A24	2.35992	Kaempferol 3-O-rutinoside	meta_683	-1.32671	-0.975837
TEA002676.1_gene	Transport-related genes	ABC transporter G family member 31 GN=F23F1.14 OS=Arabidopsis thaliana (Mouse-ear cress) PE=1 SV=1	F23F1.14	-5.45785	Kaempferol 3-O-rutinoside	meta_683	-1.32671	0.966772
TEA003052.1_gene	Hormone-related genes	Ethylene-responsive transcription factor ERF114 GN=ERF114 OS=Arabidopsis thaliana (Mouse-ear cress) PE=2 SV=1	ERF114	-5.79987	Kaempferol 3-O-rutinoside	meta_683	-1.32671	0.988374
TEA003064.1_gene	Transport-related genes	ABC transporter B family member 2 (Precursor) GN=F20B18.70 OS=Arabidopsis thaliana (Mouse-ear cress) PE=1 SV=3	F20B18.70	7.05049	Kaempferol 3-O-rutinoside	meta_683	-1.32671	-0.953095
TEA003334.1_gene	Transcription factor-related genes	Transcription factor LUX GN=F12A12.160 OS=Arabidopsis thaliana (Mouse-ear cress) PE=1 SV=1	F12A12.160	4.84475	Kaempferol 3-O-rutinoside	meta_683	-1.32671	-0.9627
TEA003794.1_gene	Transcription factor-related genes	Transcription factor LUX GN=F12A12.160 OS=Arabidopsis thaliana (Mouse-ear cress) PE=1 SV=1	F12A12.160	2.54934	Kaempferol 3-O-rutinoside	meta_683	-1.32671	-0.960217
TEA003805.1_gene	Flavonoid biosynthesis-related genes	Flavonoid 3&apos;,5&apos;-hydroxylase 1 GN=CYP75A1 OS=Petunia hybrida (Petunia) PE=2 SV=1	CYP75A1	-2.39334	Kaempferol 3-O-rutinoside	meta_683	-1.32671	0.972545
TEA003908.1_gene	Hormone-related genes	Auxin transporter-like protein 3 GN=LAX3 OS=Medicago truncatula (Barrel medic) PE=2 SV=1	LAX3	2.8948	Kaempferol 3-O-rutinoside	meta_683	-1.32671	-0.965508
TEA003971.1_gene	Signaling-related genes	E3 ubiquitin-protein ligase At4g11680 GN=At4g11680 OS=Arabidopsis thaliana (Mouse-ear cress) PE=2 SV=1	At4g11680	2.44957	Kaempferol 3-O-rutinoside	meta_683	-1.32671	-0.957303
TEA004486.1_gene	Flavonoid biosynthesis-related genes	UDP-glycosyltransferase 74B1 GN=UGT74B1 OS=Arabidopsis thaliana (Mouse-ear cress) PE=1 SV=1	UGT74B1	3.04376	Kaempferol 3-O-rutinoside	meta_683	-1.32671	-0.985556
TEA004508.1_gene	Flavonoid biosynthesis-related genes	Cytochrome P450 78A3 GN=CYP78A3 OS=Glycine max (Soybean) PE=2 SV=1	CYP78A3	-5.17397	Kaempferol 3-O-rutinoside	meta_683	-1.32671	0.930969
TEA004629.1_gene	Transport-related genes	Polyol transporter 5 GN=PLT5 OS=Arabidopsis thaliana (Mouse-ear cress) PE=1 SV=2	PLT5	-4.0096	Kaempferol 3-O-rutinoside	meta_683	-1.32671	0.95888
TEA004680.1_gene	TF-related genes	GATA transcription factor 9 GN=GATA9 OS=Arabidopsis thaliana (Mouse-ear cress) PE=2 SV=1	GATA9	5.20132	Kaempferol 3-O-rutinoside	meta_683	-1.32671	-0.919827
TEA004707.1_gene	Transcription factor-related genes	Transcription factor BPE GN=T30E16.21 OS=Arabidopsis thaliana (Mouse-ear cress) PE=2 SV=1	T30E16.21	2.54687	Kaempferol 3-O-rutinoside	meta_683	-1.32671	-0.992731
TEA004834.1_gene	Flavonoid biosynthesis-related genes	UDP-glycosyltransferase 74F2 GN=F18O19.7 OS=Arabidopsis thaliana (Mouse-ear cress) PE=1 SV=1	F18O19.7	-4.46549	Kaempferol 3-O-rutinoside	meta_683	-1.32671	0.973612
TEA004986.1_gene	Transport-related genes	GABA transporter 1 GN=T23G18.9 OS=Arabidopsis thaliana (Mouse-ear cress) PE=1 SV=1	T23G18.9	-5.75675	Kaempferol 3-O-rutinoside	meta_683	-1.32671	0.946412
TEA005008.1_gene	Flavonoid biosynthesis-related genes	UDP-glycosyltransferase 73C3 GN=UGT73C3 OS=Arabidopsis thaliana (Mouse-ear cress) PE=2 SV=1	UGT73C3	-2.11041	Kaempferol 3-O-rutinoside	meta_683	-1.32671	0.935482
TEA005142.1_gene	Transcription factor-related genes	WRKY transcription factor 6 GN=WRKY6 OS=Arabidopsis thaliana (Mouse-ear cress) PE=1 SV=1	WRKY6	-4.20596	Kaempferol 3-O-rutinoside	meta_683	-1.32671	0.959656
TEA005596.1_gene	Transport-related genes	GABA transporter 1 GN=T23G18.9 OS=Arabidopsis thaliana (Mouse-ear cress) PE=1 SV=1	T23G18.9	-2.2606	Kaempferol 3-O-rutinoside	meta_683	-1.32671	0.955512
TEA006010.1_gene	Transcription factor-related genes	Transcription factor bHLH62 GN=F21O3.5 OS=Arabidopsis thaliana (Mouse-ear cress) PE=2 SV=1	F21O3.5	2.22433	Kaempferol 3-O-rutinoside	meta_683	-1.32671	-0.950217
TEA006182.1_gene	Hormone-related genes	Ethylene-responsive transcription factor 4 GN=ERF4 OS=Nicotiana sylvestris (Wood tobacco) PE=2 SV=1	ERF4	2.06708	Kaempferol 3-O-rutinoside	meta_683	-1.32671	-0.91847
TEA006379.1_gene	Hormone-related genes	Auxin-responsive protein IAA16 GN=IAA16 OS=Arabidopsis thaliana (Mouse-ear cress) PE=1 SV=1	IAA16	-5.93401	Kaempferol 3-O-rutinoside	meta_683	-1.32671	0.941807
TEA006586.1_gene	TF-related genes	Probable WRKY transcription factor 75 GN=WRKY75 OS=Arabidopsis thaliana (Mouse-ear cress) PE=2 SV=1	WRKY75	-7.21043	Kaempferol 3-O-rutinoside	meta_683	-1.32671	0.959864
TEA006592.1_gene	Transcription factor-related genes	Nuclear transcription factor Y subunit C-5 GN=NFYC5 OS=Arabidopsis thaliana (Mouse-ear cress) PE=2 SV=1	NFYC5	2.67193	Kaempferol 3-O-rutinoside	meta_683	-1.32671	-0.96606
TEA006643.1_gene	Flavonoid biosynthesis-related genes	Flavonol synthase/flavanone 3-hydroxylase GN=FLS OS=Citrus unshiu (Satsuma mandarin) PE=1 SV=1	FLS	3.03214	Kaempferol 3-O-rutinoside	meta_683	-1.32671	-0.962695
TEA006672.1_gene	Flavonoid biosynthesis-related genes	Cytochrome P450 714C2 GN=OsJ_35025 OS=Oryza sativa subsp. japonica (Rice) PE=2 SV=1	OsJ_35025	-4.71635	Kaempferol 3-O-rutinoside	meta_683	-1.32671	0.905852
TEA006699.1_gene	Flavonoid biosynthesis-related genes	UDP-glycosyltransferase 87A1 GN=UGT87A1 OS=Arabidopsis thaliana (Mouse-ear cress) PE=2 SV=1	UGT87A1	-2.41326	Kaempferol 3-O-rutinoside	meta_683	-1.32671	0.927252
TEA006704.1_gene	Flavonoid biosynthesis-related genes	UDP-glycosyltransferase 87A2 GN=UGT87A2 OS=Arabidopsis thaliana (Mouse-ear cress) PE=1 SV=1	UGT87A2	4.22887	Kaempferol 3-O-rutinoside	meta_683	-1.32671	-0.952438
TEA006724.1_gene	Hormone-related genes	Auxin-induced protein 22B GN=AUX22B OS=Vigna radiata var. radiata (Mung bean) PE=2 SV=1	AUX22B	3.28106	Kaempferol 3-O-rutinoside	meta_683	-1.32671	-0.95988
TEA007092.1_gene	Flavonoid biosynthesis-related genes	Isoflavone 2&apos;-hydroxylase GN=CYP81E1 OS=Glycyrrhiza echinata (Licorice) PE=1 SV=2	CYP81E1	-3.39357	Kaempferol 3-O-rutinoside	meta_683	-1.32671	0.976452
TEA007093.1_gene	Flavonoid biosynthesis-related genes	Isoflavone 2&apos;-hydroxylase GN=CYP81E1 OS=Glycyrrhiza echinata (Licorice) PE=1 SV=2	CYP81E1	-4.35082	Kaempferol 3-O-rutinoside	meta_683	-1.32671	0.937576
TEA007280.1_gene	TF-related genes	GATA transcription factor 15 GN=GATA15 OS=Arabidopsis thaliana (Mouse-ear cress) PE=2 SV=2	GATA15	3.04865	Kaempferol 3-O-rutinoside	meta_683	-1.32671	-0.952866
TEA007439.1_gene	Transport-related genes	Cationic amino acid transporter 6, chloroplastic (Precursor) GN=CAT6 OS=Arabidopsis thaliana (Mouse-ear cress) PE=2 SV=1	CAT6	-3.9883	Kaempferol 3-O-rutinoside	meta_683	-1.32671	0.950441
TEA007463.1_gene	Flavonoid biosynthesis-related genes	Cytochrome P450 704C1 GN=CYP704C1 OS=Pinus taeda (Loblolly pine) PE=2 SV=1	CYP704C1	2.21129	Kaempferol 3-O-rutinoside	meta_683	-1.32671	-0.954973
TEA007515.1_gene	Transcription factor-related genes	Trihelix transcription factor GTL2 GN=At5g28300 OS=Arabidopsis thaliana (Mouse-ear cress) PE=2 SV=1	At5g28300	6.40648	Kaempferol 3-O-rutinoside	meta_683	-1.32671	-0.975968
TEA007736.1_gene	Transport-related genes	ABC transporter G family member 11 GN=At1g17840 OS=Arabidopsis thaliana (Mouse-ear cress) PE=1 SV=1	At1g17840	-7.0462	Kaempferol 3-O-rutinoside	meta_683	-1.32671	0.963893
TEA007813.1_gene	Flavonoid biosynthesis-related genes	7-deoxyloganetin glucosyltransferase GN=UGT85A23 OS=Catharanthus roseus (Madagascar periwinkle) PE=1 SV=1	UGT85A23	-2.91574	Kaempferol 3-O-rutinoside	meta_683	-1.32671	0.977793
TEA007876.1_gene	Signaling-related genes	E3 ubiquitin-protein ligase XBAT32 GN=XBAT32 OS=Arabidopsis thaliana (Mouse-ear cress) PE=1 SV=1	XBAT32	3.54775	Kaempferol 3-O-rutinoside	meta_683	-1.32671	-0.95314
TEA007911.1_gene	Hormone-related genes	ABSCISIC ACID-INSENSITIVE 5-like protein 5 GN=T2P3 OS=Arabidopsis thaliana (Mouse-ear cress) PE=1 SV=1	T2P3	-2.04462	Kaempferol 3-O-rutinoside	meta_683	-1.32671	0.954433
TEA008168.1_gene	Transcription factor-related genes	Transcription factor GLABRA 3 GN=At5g41315 OS=Arabidopsis thaliana (Mouse-ear cress) PE=1 SV=1	At5g41315	3.10604	Kaempferol 3-O-rutinoside	meta_683	-1.32671	-0.979459
TEA008194.1_gene	Flavonoid biosynthesis-related genes	Cytochrome P450 81D11 GN=CYP81D11 OS=Arabidopsis thaliana (Mouse-ear cress) PE=2 SV=1	CYP81D11	-2.56929	Kaempferol 3-O-rutinoside	meta_683	-1.32671	0.928748
TEA008512.1_gene	Transcription factor-related genes	Transcription factor bHLH147 GN=K14A17.17 OS=Arabidopsis thaliana (Mouse-ear cress) PE=1 SV=1	K14A17.17	2.43227	Kaempferol 3-O-rutinoside	meta_683	-1.32671	-0.972691
TEA008526.1_gene	Flavonoid biosynthesis-related genes	Cytochrome P450 82C4 GN=CYP82C4 OS=Arabidopsis thaliana (Mouse-ear cress) PE=2 SV=1	CYP82C4	-3.40119	Kaempferol 3-O-rutinoside	meta_683	-1.32671	0.992101
TEA008545.1_gene	Flavonoid biosynthesis-related genes	7-deoxyloganetic acid glucosyltransferase GN=UGT709C2 OS=Catharanthus roseus (Madagascar periwinkle) PE=1 SV=1	UGT709C2	-2.95565	Kaempferol 3-O-rutinoside	meta_683	-1.32671	0.950295
TEA008613.1_gene	Transcription factor-related genes	NAC domain-containing protein 90 GN=NAC090 OS=Arabidopsis thaliana (Mouse-ear cress) PE=2 SV=1	NAC090	-2.91842	Kaempferol 3-O-rutinoside	meta_683	-1.32671	0.971745
TEA008833.1_gene	Transport-related genes	Putative potassium transporter 8 GN=OsJ_10761 OS=Oryza sativa subsp. japonica (Rice) PE=3 SV=2	OsJ_10761	7.34101	Kaempferol 3-O-rutinoside	meta_683	-1.32671	-0.948803
TEA008897.1_gene	Flavonoid biosynthesis-related genes	UDP-glycosyltransferase 73C3 GN=UGT73C3 OS=Arabidopsis thaliana (Mouse-ear cress) PE=2 SV=1	UGT73C3	-2.17828	Kaempferol 3-O-rutinoside	meta_683	-1.32671	0.955321
TEA008907.1_gene	Flavonoid biosynthesis-related genes	UDP-glycosyltransferase 71B6 GN=UGT71B6 OS=Arabidopsis thaliana (Mouse-ear cress) PE=1 SV=1	UGT71B6	-3.63121	Kaempferol 3-O-rutinoside	meta_683	-1.32671	0.967169
TEA009062.1_gene	Hormone-related genes	Auxin efflux carrier component 1 GN=PIN1 OS=Arabidopsis thaliana (Mouse-ear cress) PE=1 SV=1	PIN1	4.59	Kaempferol 3-O-rutinoside	meta_683	-1.32671	-0.979719
TEA009090.1_gene	Hormone-related genes	Auxin transporter-like protein 2 GN=LAX2 OS=Medicago truncatula (Barrel medic) PE=2 SV=1	LAX2	2.39129	Kaempferol 3-O-rutinoside	meta_683	-1.32671	-0.943514
TEA009266.1_gene	Flavonoid biosynthesis-related genes	Anthocyanidin reductase GN=T13M11.8 OS=Arabidopsis thaliana (Mouse-ear cress) PE=1 SV=2	T13M11.8	3.31481	Kaempferol 3-O-rutinoside	meta_683	-1.32671	-0.972624
TEA009412.1_gene	Transcription factor-related genes	Transcription factor MYB12 GN=T30B22.24 OS=Arabidopsis thaliana (Mouse-ear cress) PE=2 SV=1	T30B22.24	3.17311	Kaempferol 3-O-rutinoside	meta_683	-1.32671	-0.995202
TEA009553.1_gene	Flavonoid biosynthesis-related genes	Cytochrome P450 94A1 GN=CYP94A1 OS=Vicia sativa (Spring vetch) PE=2 SV=2	CYP94A1	-2.23125	Kaempferol 3-O-rutinoside	meta_683	-1.32671	0.988336
TEA009572.1_gene	Flavonoid biosynthesis-related genes	Cytochrome P450 734A1 GN=F18A8.8 OS=Arabidopsis thaliana (Mouse-ear cress) PE=2 SV=1	F18A8.8	-3.33072	Kaempferol 3-O-rutinoside	meta_683	-1.32671	0.936538
TEA009726.1_gene	Transcription factor-related genes	Transcription factor IBH1 GN=MFL8.8 OS=Arabidopsis thaliana (Mouse-ear cress) PE=1 SV=1	MFL8.8	-3.4537	Kaempferol 3-O-rutinoside	meta_683	-1.32671	0.956642
TEA009729.1_gene	Flavonoid biosynthesis-related genes	UDP-glycosyltransferase 83A1 GN=UGT83A1 OS=Arabidopsis thaliana (Mouse-ear cress) PE=2 SV=1	UGT83A1	2.52911	Kaempferol 3-O-rutinoside	meta_683	-1.32671	-0.986846
TEA009737.1_gene	Flavonoid biosynthesis-related genes	Flavonol synthase/flavanone 3-hydroxylase GN=FLS OS=Citrus unshiu (Satsuma mandarin) PE=1 SV=1	FLS	2.25795	Kaempferol 3-O-rutinoside	meta_683	-1.32671	-0.963105
TEA009875.1_gene	Signaling-related genes	Early light-induced protein 1, chloroplastic (Precursor) GN=ELIP1 OS=Arabidopsis thaliana (Mouse-ear cress) PE=1 SV=1	ELIP1	-3.96541	Kaempferol 3-O-rutinoside	meta_683	-1.32671	0.933407
TEA009907.1_gene	Transcription factor-related genes	WRKY transcription factor 6 GN=WRKY6 OS=Arabidopsis thaliana (Mouse-ear cress) PE=1 SV=1	WRKY6	-4.86373	Kaempferol 3-O-rutinoside	meta_683	-1.32671	0.959939
TEA010041.1_gene	Transcription factor-related genes	NAC transcription factor 29 GN=At1g69490 OS=Arabidopsis thaliana (Mouse-ear cress) PE=2 SV=1	At1g69490	-2.30239	Kaempferol 3-O-rutinoside	meta_683	-1.32671	0.964771
TEA010320.1_gene	Transcription factor-related genes	Transcription factor DIVARICATA GN=DIVARICATA OS=Antirrhinum majus (Garden snapdragon) PE=2 SV=1	DIVARICATA	2.34701	Kaempferol 3-O-rutinoside	meta_683	-1.32671	-0.956034
TEA010328.1_gene	Flavonoid biosynthesis-related genes	Flavonol synthase/flavanone 3-hydroxylase GN=FL OS=Petunia hybrida (Petunia) PE=2 SV=1	FL	2.27573	Kaempferol 3-O-rutinoside	meta_683	-1.32671	-0.994985
TEA010368.1_gene	Hormone-related genes	Ethylene-responsive transcription factor-like protein At4g13040 GN=At4g13040 OS=Arabidopsis thaliana (Mouse-ear cress) PE=2 SV=2	At4g13040	-2.38383	Kaempferol 3-O-rutinoside	meta_683	-1.32671	0.921529
TEA010659.1_gene	Transcription factor-related genes	Transcription factor bHLH96 GN=T9N14.4 OS=Arabidopsis thaliana (Mouse-ear cress) PE=2 SV=1	T9N14.4	2.58127	Kaempferol 3-O-rutinoside	meta_683	-1.32671	-0.978045
TEA010703.1_gene	Transport-related genes	ABC transporter I family member 17 GN=T23K23.21 OS=Arabidopsis thaliana (Mouse-ear cress) PE=2 SV=1	T23K23.21	3.18778	Kaempferol 3-O-rutinoside	meta_683	-1.32671	-0.979812
TEA010793.1_gene	Transcription factor-related genes	WRKY transcription factor 6 GN=WRKY6 OS=Arabidopsis thaliana (Mouse-ear cress) PE=1 SV=1	WRKY6	-2.55546	Kaempferol 3-O-rutinoside	meta_683	-1.32671	0.958295
TEA010937.1_gene	Transport-related genes	UDP-galactose transporter 2 GN=UDP-GALT2 OS=Arabidopsis thaliana (Mouse-ear cress) PE=2 SV=1	UDP-GALT2	2.93782	Kaempferol 3-O-rutinoside	meta_683	-1.32671	-0.969061
TEA010984.1_gene	Flavonoid biosynthesis-related genes	Cytochrome P450 82C4 GN=CYP82C4 OS=Arabidopsis thaliana (Mouse-ear cress) PE=2 SV=1	CYP82C4	-2.01982	Kaempferol 3-O-rutinoside	meta_683	-1.32671	0.97722
TEA011000.1_gene	Flavonoid biosynthesis-related genes	Cytochrome P450 82C2 GN=CYP82C2 OS=Arabidopsis thaliana (Mouse-ear cress) PE=2 SV=2	CYP82C2	-2.12098	Kaempferol 3-O-rutinoside	meta_683	-1.32671	0.972888
TEA011002.1_gene	Hormone-related genes	Auxin-binding protein ABP19a (Precursor) GN=ABP19A OS=Prunus persica (Peach) PE=3 SV=1	ABP19A	-2.53337	Kaempferol 3-O-rutinoside	meta_683	-1.32671	0.990281
TEA011057.1_gene	Hormone-related genes	Ethylene-responsive transcription factor 5 GN=ERF5 OS=Nicotiana tabacum (Common tobacco) PE=2 SV=1	ERF5	3.11853	Kaempferol 3-O-rutinoside	meta_683	-1.32671	-0.919242
TEA011129.1_gene	Flavonoid biosynthesis-related genes	Cytochrome P450 71A1 GN=CYP71A1 OS=Persea americana (Avocado) PE=1 SV=2	CYP71A1	-2.37084	Kaempferol 3-O-rutinoside	meta_683	-1.32671	0.980507
TEA011479.1_gene	TF-related genes	AP2/ERF and B3 domain-containing transcription factor RAV1 GN=RAV1 OS=Arabidopsis thaliana (Mouse-ear cress) PE=1 SV=1	RAV1	-2.09978	Kaempferol 3-O-rutinoside	meta_683	-1.32671	0.941437
TEA011574.1_gene	Flavonoid biosynthesis-related genes	Cytochrome P450 71A6 (Fragment) GN=CYP71A6 OS=Nepeta racemosa (Catmint) PE=2 SV=1	CYP71A6	-3.21164	Kaempferol 3-O-rutinoside	meta_683	-1.32671	0.925114
TEA012091.1_gene	Transport-related genes	Copper transport protein ATX1 GN=ATX1 OS=Arabidopsis thaliana (Mouse-ear cress) PE=1 SV=1	ATX1	6.77225	Kaempferol 3-O-rutinoside	meta_683	-1.32671	-0.96423
TEA012420.1_gene	Signaling-related genes	E3 ubiquitin-protein ligase RMA1H1 GN=RMA1H1 OS=Capsicum annuum (Bell pepper) PE=1 SV=1	RMA1H1	-3.71622	Kaempferol 3-O-rutinoside	meta_683	-1.32671	0.944511
TEA012462.1_gene	Flavonoid biosynthesis-related genes	Cytochrome P450 94A1 GN=CYP94A1 OS=Vicia sativa (Spring vetch) PE=2 SV=2	CYP94A1	-2.13204	Kaempferol 3-O-rutinoside	meta_683	-1.32671	0.956382
TEA012515.1_gene	Transcription factor-related genes	Transcription factor RAX2 GN=T1J8.7 OS=Arabidopsis thaliana (Mouse-ear cress) PE=1 SV=1	T1J8.7	-5.63254	Kaempferol 3-O-rutinoside	meta_683	-1.32671	0.934035
TEA013055.1_gene	Transcription factor-related genes	Transcription factor TCP20 GN=MOJ10.8 OS=Arabidopsis thaliana (Mouse-ear cress) PE=1 SV=1	MOJ10.8	-2.77006	Kaempferol 3-O-rutinoside	meta_683	-1.32671	0.9008
TEA013264.1_gene	Transcription factor-related genes	Transcription factor IBH1 GN=OSJNBa0015K02.11 OS=Oryza sativa subsp. japonica (Rice) PE=1 SV=2	OSJNBa0015K02.11	4.97922	Kaempferol 3-O-rutinoside	meta_683	-1.32671	-0.901053
TEA013292.1_gene	Hormone-related genes	Ethylene-responsive transcription factor 12 GN=F3M18.21 OS=Arabidopsis thaliana (Mouse-ear cress) PE=2 SV=1	F3M18.21	-2.19048	Kaempferol 3-O-rutinoside	meta_683	-1.32671	0.921301
TEA013315.1_gene	Flavonoid biosynthesis-related genes	Flavonoid 3&apos;,5&apos;-hydroxylase 2 GN=CYP75A3 OS=Petunia hybrida (Petunia) PE=2 SV=1	CYP75A3	5.242	Kaempferol 3-O-rutinoside	meta_683	-1.32671	-0.946727
TEA013358.1_gene	Flavonoid biosynthesis-related genes	Uncharacterized acetyltransferase At3g50280 GN=At3g50280 OS=Arabidopsis thaliana (Mouse-ear cress) PE=3 SV=1	At3g50280	-2.28645	Kaempferol 3-O-rutinoside	meta_683	-1.32671	0.93558
TEA013401.1_gene	Transport-related genes	ABC transporter G family member 15 GN=MSA6.13 OS=Arabidopsis thaliana (Mouse-ear cress) PE=2 SV=2	MSA6.13	2.68041	Kaempferol 3-O-rutinoside	meta_683	-1.32671	-0.954523
TEA013413.1_gene	Transport-related genes	ABC transporter G family member 6 GN=MSH12.4 OS=Arabidopsis thaliana (Mouse-ear cress) PE=2 SV=1	MSH12.4	-3.11084	Kaempferol 3-O-rutinoside	meta_683	-1.32671	0.977243
TEA013461.1_gene	Transport-related genes	Polyol transporter 5 GN=PLT5 OS=Arabidopsis thaliana (Mouse-ear cress) PE=1 SV=2	PLT5	-3.68619	Kaempferol 3-O-rutinoside	meta_683	-1.32671	0.980448
TEA013501.1_gene	Transcription factor-related genes	Transcription factor RF2b GN=RF2b OS=Oryza sativa subsp. japonica (Rice) PE=1 SV=1	RF2b	3.64877	Kaempferol 3-O-rutinoside	meta_683	-1.32671	-0.949709
TEA013548.1_gene	Transcription factor-related genes	NAC domain-containing protein 8 GN=NAC008 OS=Arabidopsis thaliana (Mouse-ear cress) PE=2 SV=1	NAC008	3.39685	Kaempferol 3-O-rutinoside	meta_683	-1.32671	-0.960446
TEA013785.1_gene	TF-related genes	GATA transcription factor 8 GN=GATA8 OS=Arabidopsis thaliana (Mouse-ear cress) PE=2 SV=1	GATA8	6.46154	Kaempferol 3-O-rutinoside	meta_683	-1.32671	-0.968565
TEA013839.1_gene	Transcription factor-related genes	Transcription factor UNE12 GN=T10P11.13 OS=Arabidopsis thaliana (Mouse-ear cress) PE=2 SV=2	T10P11.13	-2.15822	Kaempferol 3-O-rutinoside	meta_683	-1.32671	0.959486
TEA013843.1_gene	Hormone-related genes	Auxin-induced protein 22D GN=AUX22D OS=Vigna radiata var. radiata (Mung bean) PE=2 SV=1	AUX22D	-3.02593	Kaempferol 3-O-rutinoside	meta_683	-1.32671	0.968648
TEA013923.1_gene	Flavonoid biosynthesis-related genes	Anthocyanidin 5,3-O-glucosyltransferase GN=RhGT1 OS=Rosa hybrid cultivar PE=2 SV=1	RhGT1	-2.92869	Kaempferol 3-O-rutinoside	meta_683	-1.32671	0.957172
TEA013947.1_gene	Transport-related genes	Probable boron transporter 2 GN=BOR2 OS=Arabidopsis thaliana (Mouse-ear cress) PE=2 SV=1	BOR2	3.445	Kaempferol 3-O-rutinoside	meta_683	-1.32671	-0.956838
TEA014081.1_gene	Flavonoid biosynthesis-related genes	UDP-glycosyltransferase 74E2 GN=UGT74E2 OS=Arabidopsis thaliana (Mouse-ear cress) PE=1 SV=1	UGT74E2	-2.74633	Kaempferol 3-O-rutinoside	meta_683	-1.32671	0.961958
TEA014428.1_gene	Transport-related genes	ABC transporter B family member 19 GN=MLD15.2 OS=Arabidopsis thaliana (Mouse-ear cress) PE=1 SV=1	MLD15.2	4.18992	Kaempferol 3-O-rutinoside	meta_683	-1.32671	-0.978025
TEA014658.1_gene	Flavonoid biosynthesis-related genes	Cytochrome P450 76C1 GN=CYP76C1 OS=Arabidopsis thaliana (Mouse-ear cress) PE=2 SV=1	CYP76C1	-2.53314	Kaempferol 3-O-rutinoside	meta_683	-1.32671	0.957984
TEA014777.1_gene	Transcription factor-related genes	NAC transcription factor 25 GN=At1g61110 OS=Arabidopsis thaliana (Mouse-ear cress) PE=2 SV=1	At1g61110	-5.27987	Kaempferol 3-O-rutinoside	meta_683	-1.32671	0.989282
TEA015127.1_gene	Flavonoid biosynthesis-related genes	2-hydroxyisoflavanone dehydratase GN=HIDM OS=Glycyrrhiza echinata (Licorice) PE=1 SV=1	HIDM	-4.56349	Kaempferol 3-O-rutinoside	meta_683	-1.32671	0.918217
TEA015243.1_gene	Transport-related genes	Oligopeptide transporter 3 GN=OPT3 OS=Arabidopsis thaliana (Mouse-ear cress) PE=2 SV=3	OPT3	-2.21045	Kaempferol 3-O-rutinoside	meta_683	-1.32671	0.956589
TEA015433.1_gene	Transcription factor-related genes	Transcription factor MYB86 GN=F21E10.4 OS=Arabidopsis thaliana (Mouse-ear cress) PE=2 SV=1	F21E10.4	3.57637	Kaempferol 3-O-rutinoside	meta_683	-1.32671	-0.910152
TEA015646.1_gene	Flavonoid biosynthesis-related genes	Cytochrome P450 86A8 GN=F4I18.5 OS=Arabidopsis thaliana (Mouse-ear cress) PE=2 SV=1	F4I18.5	6.95399	Kaempferol 3-O-rutinoside	meta_683	-1.32671	-0.962193
TEA015978.1_gene	Transcription factor-related genes	Transcription factor TCP4 GN=K15M2.17 OS=Arabidopsis thaliana (Mouse-ear cress) PE=2 SV=1	K15M2.17	2.15601	Kaempferol 3-O-rutinoside	meta_683	-1.32671	-0.983416
TEA016054.1_gene	Transport-related genes	Cationic amino acid transporter 1 GN=F7J7.60 OS=Arabidopsis thaliana (Mouse-ear cress) PE=1 SV=1	F7J7.60	-2.563	Kaempferol 3-O-rutinoside	meta_683	-1.32671	0.978145
TEA016123.1_gene	TF-related genes	GATA transcription factor 4 GN=GATA4 OS=Arabidopsis thaliana (Mouse-ear cress) PE=2 SV=1	GATA4	6.10117	Kaempferol 3-O-rutinoside	meta_683	-1.32671	-0.940573
TEA016178.1_gene	Flavonoid biosynthesis-related genes	UDP-glycosyltransferase 88A1 GN=UGT88A1 OS=Arabidopsis thaliana (Mouse-ear cress) PE=2 SV=1	UGT88A1	-2.90992	Kaempferol 3-O-rutinoside	meta_683	-1.32671	0.985264
TEA016378.1_gene	Transcription factor-related genes	Myb family transcription factor APL GN=APL OS=Arabidopsis thaliana (Mouse-ear cress) PE=2 SV=2	APL	2.8136	Kaempferol 3-O-rutinoside	meta_683	-1.32671	-0.959441
TEA016454.1_gene	Flavonoid biosynthesis-related genes	UDP-glycosyltransferase 73C2 GN=UGT73C2 OS=Arabidopsis thaliana (Mouse-ear cress) PE=3 SV=1	UGT73C2	-3.78294	Kaempferol 3-O-rutinoside	meta_683	-1.32671	0.963694
TEA016601.1_gene	Flavonoid biosynthesis-related genes	Flavonol synthase/flavanone 3-hydroxylase GN=FL OS=Petunia hybrida (Petunia) PE=2 SV=1	FL	3.12938	Kaempferol 3-O-rutinoside	meta_683	-1.32671	-0.959666
TEA016649.1_gene	Transport-related genes	ABC transporter C family member 2 GN=T29F13.13 OS=Arabidopsis thaliana (Mouse-ear cress) PE=1 SV=2	T29F13.13	-2.01536	Kaempferol 3-O-rutinoside	meta_683	-1.32671	0.90119
TEA016683.1_gene	Flavonoid biosynthesis-related genes	UDP-glycosyltransferase 74F2 GN=F18O19.7 OS=Arabidopsis thaliana (Mouse-ear cress) PE=1 SV=1	F18O19.7	-5.47016	Kaempferol 3-O-rutinoside	meta_683	-1.32671	0.982459
TEA016685.1_gene	Flavonoid biosynthesis-related genes	UDP-glycosyltransferase 74F1 GN=UGT74F1 OS=Arabidopsis thaliana (Mouse-ear cress) PE=1 SV=1	UGT74F1	-6.50486	Kaempferol 3-O-rutinoside	meta_683	-1.32671	0.950186
TEA016916.1_gene	TF-related genes	GATA transcription factor 26 GN=GATA26 OS=Arabidopsis thaliana (Mouse-ear cress) PE=2 SV=1	GATA26	-2.11655	Kaempferol 3-O-rutinoside	meta_683	-1.32671	0.987893
TEA016938.1_gene	Transcription factor-related genes	Transcription factor bHLH63 GN=T4L20.110 OS=Arabidopsis thaliana (Mouse-ear cress) PE=1 SV=1	T4L20.110	3.25771	Kaempferol 3-O-rutinoside	meta_683	-1.32671	-0.962814
TEA016973.1_gene	Flavonoid biosynthesis-related genes	Cytochrome P450 77A2 GN=CYP77A2 OS=Solanum melongena (Eggplant) PE=2 SV=1	CYP77A2	10.3048	Kaempferol 3-O-rutinoside	meta_683	-1.32671	-0.936798
TEA016994.1_gene	Flavonoid biosynthesis-related genes	7-deoxyloganetin glucosyltransferase GN=UGT85A23 OS=Catharanthus roseus (Madagascar periwinkle) PE=1 SV=1	UGT85A23	-3.83378	Kaempferol 3-O-rutinoside	meta_683	-1.32671	0.93534
TEA016995.1_gene	Flavonoid biosynthesis-related genes	7-deoxyloganetin glucosyltransferase GN=UGT85A24 OS=Gardenia jasminoides (Cape jasmine) PE=1 SV=1	UGT85A24	-4.77089	Kaempferol 3-O-rutinoside	meta_683	-1.32671	0.991352
TEA017059.1_gene	Transport-related genes	Nucleobase-ascorbate transporter 2 GN=NAT2 OS=Arabidopsis thaliana (Mouse-ear cress) PE=2 SV=2	NAT2	3.89871	Kaempferol 3-O-rutinoside	meta_683	-1.32671	-0.968575
TEA017070.1_gene	Transcription factor-related genes	Trihelix transcription factor GT-3a GN=T10O8.90 OS=Arabidopsis thaliana (Mouse-ear cress) PE=1 SV=1	T10O8.90	-3.3251	Kaempferol 3-O-rutinoside	meta_683	-1.32671	0.91179
TEA017086.1_gene	Transcription factor-related genes	Transcription factor TGA5 GN=MOJ9.13 OS=Arabidopsis thaliana (Mouse-ear cress) PE=1 SV=2	MOJ9.13	2.44599	Kaempferol 3-O-rutinoside	meta_683	-1.32671	-0.94816
TEA017247.1_gene	Signaling-related genes	E3 ubiquitin-protein ligase UPL2 GN=UPL2 OS=Arabidopsis thaliana (Mouse-ear cress) PE=1 SV=3	UPL2	4.06721	Kaempferol 3-O-rutinoside	meta_683	-1.32671	-0.92744
TEA017495.1_gene	Signaling-related genes	E3 ubiquitin-protein ligase RING1-like GN=At3g19950 OS=Arabidopsis thaliana (Mouse-ear cress) PE=1 SV=1	At3g19950	3.64264	Kaempferol 3-O-rutinoside	meta_683	-1.32671	-0.95028
TEA017531.1_gene	Hormone-related genes	Ethylene-responsive transcription factor ERF071 GN=ERF071 OS=Arabidopsis thaliana (Mouse-ear cress) PE=2 SV=1	ERF071	2.16655	Kaempferol 3-O-rutinoside	meta_683	-1.32671	-0.920815
TEA017592.1_gene	Hormone-related genes	Ethylene-responsive transcription factor ERF021 GN=ERF021 OS=Arabidopsis thaliana (Mouse-ear cress) PE=2 SV=1	ERF021	2.16887	Kaempferol 3-O-rutinoside	meta_683	-1.32671	-0.954394
TEA017704.1_gene	Hormone-related genes	Ethylene-responsive transcription factor ERF118 GN=ERF118 OS=Arabidopsis thaliana (Mouse-ear cress) PE=2 SV=1	ERF118	2.80273	Kaempferol 3-O-rutinoside	meta_683	-1.32671	-0.938976
TEA018010.1_gene	Transport-related genes	Putative glycerol-3-phosphate transporter 1 GN=At3g47420 OS=Arabidopsis thaliana (Mouse-ear cress) PE=2 SV=1	At3g47420	-3.20887	Kaempferol 3-O-rutinoside	meta_683	-1.32671	0.961488
TEA018286.1_gene	Transcription factor-related genes	NAC domain-containing protein 8 GN=NAC008 OS=Arabidopsis thaliana (Mouse-ear cress) PE=2 SV=1	NAC008	3.62329	Kaempferol 3-O-rutinoside	meta_683	-1.32671	-0.90716
TEA018437.1_gene	Flavonoid biosynthesis-related genes	7-deoxyloganetin glucosyltransferase GN=UGT85A24 OS=Gardenia jasminoides (Cape jasmine) PE=1 SV=1	UGT85A24	-4.17843	Kaempferol 3-O-rutinoside	meta_683	-1.32671	0.982142
TEA018441.1_gene	Flavonoid biosynthesis-related genes	7-deoxyloganetin glucosyltransferase GN=UGT85A24 OS=Gardenia jasminoides (Cape jasmine) PE=1 SV=1	UGT85A24	-3.41609	Kaempferol 3-O-rutinoside	meta_683	-1.32671	0.948901
TEA018665.1_gene	Flavonoid biosynthesis-related genes	Chalcone synthase 3 GN=CHS3 OS=Camellia sinensis (Tea) PE=2 SV=1	CHS3	4.19073	Kaempferol 3-O-rutinoside	meta_683	-1.32671	-0.981516
TEA018674.1_gene	Flavonoid biosynthesis-related genes	Cytochrome P450 72A15 GN=CYP72A15 OS=Arabidopsis thaliana (Mouse-ear cress) PE=2 SV=1	CYP72A15	-2.41556	Kaempferol 3-O-rutinoside	meta_683	-1.32671	0.932071
TEA018766.1_gene	Transport-related genes	ABC transporter B family member 2 (Precursor) GN=F20B18.70 OS=Arabidopsis thaliana (Mouse-ear cress) PE=1 SV=3	F20B18.70	3.16741	Kaempferol 3-O-rutinoside	meta_683	-1.32671	-0.950397
TEA018895.1_gene	Flavonoid biosynthesis-related genes	UDP-glycosyltransferase 73C4 GN=UGT73C4 OS=Arabidopsis thaliana (Mouse-ear cress) PE=2 SV=1	UGT73C4	-2.40405	Kaempferol 3-O-rutinoside	meta_683	-1.32671	0.987028
TEA019162.1_gene	Flavonoid biosynthesis-related genes	UDP-glycosyltransferase 90A1 GN=UGT90A1 OS=Arabidopsis thaliana (Mouse-ear cress) PE=2 SV=1	UGT90A1	2.98065	Kaempferol 3-O-rutinoside	meta_683	-1.32671	-0.957232
TEA019802.1_gene	Hormone-related genes	Auxin transporter-like protein 2 GN=LAX2 OS=Medicago truncatula (Barrel medic) PE=2 SV=1	LAX2	2.2247	Kaempferol 3-O-rutinoside	meta_683	-1.32671	-0.97249
TEA019916.1_gene	Flavonoid biosynthesis-related genes	7-deoxyloganetin glucosyltransferase GN=UGT85A24 OS=Gardenia jasminoides (Cape jasmine) PE=1 SV=1	UGT85A24	3.38707	Kaempferol 3-O-rutinoside	meta_683	-1.32671	-0.957515
TEA020004.1_gene	Flavonoid biosynthesis-related genes	Cytochrome P450 86A8 GN=F4I18.5 OS=Arabidopsis thaliana (Mouse-ear cress) PE=2 SV=1	F4I18.5	8.27433	Kaempferol 3-O-rutinoside	meta_683	-1.32671	-0.959798
TEA020014.1_gene	Flavonoid biosynthesis-related genes	Cytochrome P450 82C4 GN=CYP82C4 OS=Arabidopsis thaliana (Mouse-ear cress) PE=2 SV=1	CYP82C4	-3.90752	Kaempferol 3-O-rutinoside	meta_683	-1.32671	0.976215
TEA020034.1_gene	Transcription factor-related genes	Transcription factor MYB86 GN=F21E10.4 OS=Arabidopsis thaliana (Mouse-ear cress) PE=2 SV=1	F21E10.4	2.38733	Kaempferol 3-O-rutinoside	meta_683	-1.32671	-0.93123
TEA020352.1_gene	Transcription factor-related genes	Transcription repressor KAN1 GN=MQK4.31 OS=Arabidopsis thaliana (Mouse-ear cress) PE=1 SV=1	MQK4.31	3.28504	Kaempferol 3-O-rutinoside	meta_683	-1.32671	-0.985842
TEA020372.1_gene	Transcription factor-related genes	Nuclear transcription factor Y subunit A-2 GN=F18C1.4 OS=Arabidopsis thaliana (Mouse-ear cress) PE=2 SV=1	F18C1.4	-3.05036	Kaempferol 3-O-rutinoside	meta_683	-1.32671	0.939746
TEA020448.1_gene	Signaling-related genes	E3 ubiquitin-protein ligase RHA1B GN=RHA1B OS=Arabidopsis thaliana (Mouse-ear cress) PE=2 SV=1	RHA1B	2.70418	Kaempferol 3-O-rutinoside	meta_683	-1.32671	-0.966032
TEA020545.1_gene	TF-related genes	Probable WRKY transcription factor 30 GN=WRKY30 OS=Arabidopsis thaliana (Mouse-ear cress) PE=2 SV=1	WRKY30	-2.93577	Kaempferol 3-O-rutinoside	meta_683	-1.32671	0.941741
TEA020548.1_gene	Transport-related genes	ABC transporter G family member 7 GN=F10A8.20 OS=Arabidopsis thaliana (Mouse-ear cress) PE=2 SV=1	F10A8.20	2.97359	Kaempferol 3-O-rutinoside	meta_683	-1.32671	-0.980063
TEA020645.1_gene	Flavonoid biosynthesis-related genes	Cytochrome P450 78A5 GN=F21F23.15 OS=Arabidopsis thaliana (Mouse-ear cress) PE=2 SV=1	F21F23.15	-5.14739	Kaempferol 3-O-rutinoside	meta_683	-1.32671	0.927489
TEA020893.1_gene	Transport-related genes	Nucleobase-ascorbate transporter 1 GN=NAT1 OS=Arabidopsis thaliana (Mouse-ear cress) PE=2 SV=1	NAT1	2.646	Kaempferol 3-O-rutinoside	meta_683	-1.32671	-0.983207
TEA021047.1_gene	Signaling-related genes	E3 ubiquitin-protein ligase RING1 GN=RING1 OS=Gossypium hirsutum (Upland cotton) PE=1 SV=1	RING1	-3.38445	Kaempferol 3-O-rutinoside	meta_683	-1.32671	0.924928
TEA021512.1_gene	Flavonoid biosynthesis-related genes	Cytochrome P450 81D11 GN=CYP81D11 OS=Arabidopsis thaliana (Mouse-ear cress) PE=2 SV=1	CYP81D11	-3.81471	Kaempferol 3-O-rutinoside	meta_683	-1.32671	0.996827
TEA021545.1_gene	Transcription factor-related genes	Transcription factor TCP12 GN=F14K14.9 OS=Arabidopsis thaliana (Mouse-ear cress) PE=2 SV=1	F14K14.9	-3.67233	Kaempferol 3-O-rutinoside	meta_683	-1.32671	0.958348
TEA021852.1_gene	Transcription factor-related genes	Transcription repressor OFP12 GN=OFP12 OS=Arabidopsis thaliana (Mouse-ear cress) PE=1 SV=1	OFP12	3.61523	Kaempferol 3-O-rutinoside	meta_683	-1.32671	-0.932925
TEA022035.1_gene	Transport-related genes	Oligopeptide transporter 4 GN=OPT4 OS=Arabidopsis thaliana (Mouse-ear cress) PE=1 SV=1	OPT4	2.77176	Kaempferol 3-O-rutinoside	meta_683	-1.32671	-0.97823
TEA022238.1_gene	Flavonoid biosynthesis-related genes	Anthocyanidin 3-O-glucoside 2&apos;&apos;-O-glucosyltransferase GN=3GGT OS=Ipomoea nil (Japanese morning glory) PE=1 SV=1	3GGT	6.01374	Kaempferol 3-O-rutinoside	meta_683	-1.32671	-0.981159
TEA022516.1_gene	Flavonoid biosynthesis-related genes	UDP-glycosyltransferase 89B1 GN=UGT89B1 OS=Arabidopsis thaliana (Mouse-ear cress) PE=2 SV=2	UGT89B1	-2.71717	Kaempferol 3-O-rutinoside	meta_683	-1.32671	0.943401
TEA022528.1_gene	Transcription factor-related genes	Transcription factor BIM2 GN=T6L1.19 OS=Arabidopsis thaliana (Mouse-ear cress) PE=1 SV=1	T6L1.19	4.28504	Kaempferol 3-O-rutinoside	meta_683	-1.32671	-0.974217
TEA022659.1_gene	Transport-related genes	ABC transporter G family member 1 GN=T16B24.1 OS=Arabidopsis thaliana (Mouse-ear cress) PE=2 SV=1	T16B24.1	4.68877	Kaempferol 3-O-rutinoside	meta_683	-1.32671	-0.977807
TEA022729.1_gene	Hormone-related genes	Ethylene-responsive transcription factor ERF011 GN=ERF011 OS=Arabidopsis thaliana (Mouse-ear cress) PE=2 SV=1	ERF011	-2.75827	Kaempferol 3-O-rutinoside	meta_683	-1.32671	0.994825
TEA023043.1_gene	Flavonoid biosynthesis-related genes	7-deoxyloganetin glucosyltransferase GN=UGT85A24 OS=Gardenia jasminoides (Cape jasmine) PE=1 SV=1	UGT85A24	-5.41667	Kaempferol 3-O-rutinoside	meta_683	-1.32671	0.975678
TEA023233.1_gene	TF-related genes	Probable WRKY transcription factor 28 GN=WRKY28 OS=Arabidopsis thaliana (Mouse-ear cress) PE=2 SV=1	WRKY28	-3.20964	Kaempferol 3-O-rutinoside	meta_683	-1.32671	0.916412
TEA023240.1_gene	Hormone-related genes	Auxin efflux carrier component 3 GN=PIN3 OS=Arabidopsis thaliana (Mouse-ear cress) PE=1 SV=1	PIN3	3.02286	Kaempferol 3-O-rutinoside	meta_683	-1.32671	-0.965154
TEA023243.1_gene	Flavonoid biosynthesis-related genes	Phenylalanine ammonia-lyase GN=PAL OS=Camellia sinensis (Tea) PE=2 SV=1	PAL	2.65326	Kaempferol 3-O-rutinoside	meta_683	-1.32671	-0.993862
TEA023333.1_gene	Flavonoid biosynthesis-related genes	Chalcone synthase 3 GN=CHS3 OS=Camellia sinensis (Tea) PE=2 SV=1	CHS3	2.81733	Kaempferol 3-O-rutinoside	meta_683	-1.32671	-0.973455
TEA023340.1_gene	Flavonoid biosynthesis-related genes	Chalcone synthase 1 GN=CHS1 OS=Camellia sinensis (Tea) PE=2 SV=1	CHS1	2.15171	Kaempferol 3-O-rutinoside	meta_683	-1.32671	-0.988385
TEA023420.1_gene	Transcription factor-related genes	Transcription factor MYB82 GN=MYB82 OS=Arabidopsis thaliana (Mouse-ear cress) PE=1 SV=1	MYB82	3.78749	Kaempferol 3-O-rutinoside	meta_683	-1.32671	-0.964456
TEA023425.1_gene	Hormone-related genes	Auxin-responsive protein IAA13 GN=IAA13 OS=Arabidopsis thaliana (Mouse-ear cress) PE=1 SV=2	IAA13	-2.71134	Kaempferol 3-O-rutinoside	meta_683	-1.32671	0.948094
TEA023433.1_gene	Transport-related genes	Nucleobase-ascorbate transporter 7 GN=NAT7 OS=Arabidopsis thaliana (Mouse-ear cress) PE=2 SV=2	NAT7	3.51655	Kaempferol 3-O-rutinoside	meta_683	-1.32671	-0.933415
TEA023676.1_gene	TF-related genes	GATA transcription factor 5 GN=GATA5 OS=Arabidopsis thaliana (Mouse-ear cress) PE=2 SV=1	GATA5	3.32891	Kaempferol 3-O-rutinoside	meta_683	-1.32671	-0.982773
TEA024017.1_gene	Transcription factor-related genes	Transcription factor bHLH80 GN=F12A4.2 OS=Arabidopsis thaliana (Mouse-ear cress) PE=2 SV=1	F12A4.2	-2.54859	Kaempferol 3-O-rutinoside	meta_683	-1.32671	0.956676
TEA024080.1_gene	Signaling-related genes	E3 ubiquitin-protein ligase RING1 GN=RING1 OS=Gossypium hirsutum (Upland cotton) PE=1 SV=1	RING1	2.51296	Kaempferol 3-O-rutinoside	meta_683	-1.32671	-0.991192
TEA024149.1_gene	Hormone-related genes	Auxin-binding protein ABP19a (Precursor) GN=ABP19A OS=Prunus persica (Peach) PE=3 SV=1	ABP19A	4.14418	Kaempferol 3-O-rutinoside	meta_683	-1.32671	-0.925586
TEA024212.1_gene	Hormone-related genes	Auxin-induced protein 22D GN=AUX22D OS=Vigna radiata var. radiata (Mung bean) PE=2 SV=1	AUX22D	5.12291	Kaempferol 3-O-rutinoside	meta_683	-1.32671	-0.945187
TEA024241.1_gene	TF-related genes	E2F transcription factor-like E2FE GN=T24C20.40 OS=Arabidopsis thaliana (Mouse-ear cress) PE=2 SV=1	T24C20.40	4.19983	Kaempferol 3-O-rutinoside	meta_683	-1.32671	-0.974986
TEA024345.1_gene	Transport-related genes	Polyol transporter 5 GN=PLT5 OS=Arabidopsis thaliana (Mouse-ear cress) PE=1 SV=2	PLT5	-2.49155	Kaempferol 3-O-rutinoside	meta_683	-1.32671	0.947262
TEA024433.1_gene	Transport-related genes	Zinc transporter 1 (Precursor) GN=P0518C01.26 OS=Oryza sativa subsp. japonica (Rice) PE=1 SV=1	P0518C01.26	-2.54489	Kaempferol 3-O-rutinoside	meta_683	-1.32671	0.977517
TEA024440.1_gene	Signaling-related genes	E3 ubiquitin-protein ligase SDIR1 GN=SDIR1 OS=Arabidopsis thaliana (Mouse-ear cress) PE=1 SV=1	SDIR1	3.09593	Kaempferol 3-O-rutinoside	meta_683	-1.32671	-0.973084
TEA024523.1_gene	Transport-related genes	Copper transport protein ATX1 GN=ATX1 OS=Arabidopsis thaliana (Mouse-ear cress) PE=1 SV=1	ATX1	5.22338	Kaempferol 3-O-rutinoside	meta_683	-1.32671	-0.985707
TEA024624.1_gene	Flavonoid biosynthesis-related genes	7-deoxyloganetin glucosyltransferase GN=UGT85A24 OS=Gardenia jasminoides (Cape jasmine) PE=1 SV=1	UGT85A24	-2.86216	Kaempferol 3-O-rutinoside	meta_683	-1.32671	0.905626
TEA024658.1_gene	Transport-related genes	Zinc transporter 11 (Precursor) GN=ZIP11 OS=Arabidopsis thaliana (Mouse-ear cress) PE=2 SV=1	ZIP11	3.52061	Kaempferol 3-O-rutinoside	meta_683	-1.32671	-0.946505
TEA024685.1_gene	Transport-related genes	Ammonium transporter 2 GN=AMT2 OS=Arabidopsis thaliana (Mouse-ear cress) PE=1 SV=2	AMT2	2.53251	Kaempferol 3-O-rutinoside	meta_683	-1.32671	-0.986638
TEA024762.1_gene	Flavonoid biosynthesis-related genes	Bifunctional dihydroflavonol 4-reductase/flavanone 4-reductase GN=DFR OS=Malus domestica (Apple) PE=1 SV=1	DFR	-2.88906	Kaempferol 3-O-rutinoside	meta_683	-1.32671	0.973872
TEA024806.1_gene	Flavonoid biosynthesis-related genes	UDP-glycosyltransferase 73C3 GN=UGT73C3 OS=Arabidopsis thaliana (Mouse-ear cress) PE=2 SV=1	UGT73C3	-2.22343	Kaempferol 3-O-rutinoside	meta_683	-1.32671	0.953886
TEA024832.1_gene	Transport-related genes	ABC transporter C family member 9 GN=T2O9.140 OS=Arabidopsis thaliana (Mouse-ear cress) PE=2 SV=2	T2O9.140	3.77295	Kaempferol 3-O-rutinoside	meta_683	-1.32671	-0.980336
TEA024836.1_gene	Transcription factor-related genes	Myb-related protein 3R-1 GN=MYB3R-1 OS=Arabidopsis thaliana (Mouse-ear cress) PE=2 SV=1	MYB3R-1	2.20486	Kaempferol 3-O-rutinoside	meta_683	-1.32671	-0.987531
TEA025014.1_gene	Flavonoid biosynthesis-related genes	UDP-glycosyltransferase 91C1 GN=UGT91C1 OS=Arabidopsis thaliana (Mouse-ear cress) PE=2 SV=1	UGT91C1	-2.75092	Kaempferol 3-O-rutinoside	meta_683	-1.32671	0.930469
TEA025523.1_gene	Transcription factor-related genes	Transcription factor bHLH79 GN=MRG21.2 OS=Arabidopsis thaliana (Mouse-ear cress) PE=2 SV=1	MRG21.2	2.3785	Kaempferol 3-O-rutinoside	meta_683	-1.32671	-0.940794
TEA025825.1_gene	Transport-related genes	Copper transport protein ATX1 GN=ATX1 OS=Arabidopsis thaliana (Mouse-ear cress) PE=1 SV=1	ATX1	3.0733	Kaempferol 3-O-rutinoside	meta_683	-1.32671	-0.985787
TEA025983.1_gene	Flavonoid biosynthesis-related genes	UDP-glycosyltransferase 73C3 GN=UGT73C3 OS=Arabidopsis thaliana (Mouse-ear cress) PE=2 SV=1	UGT73C3	-3.23168	Kaempferol 3-O-rutinoside	meta_683	-1.32671	0.924259
TEA025984.1_gene	Flavonoid biosynthesis-related genes	UDP-glycosyltransferase 73C3 GN=UGT73C3 OS=Arabidopsis thaliana (Mouse-ear cress) PE=2 SV=1	UGT73C3	-3.57364	Kaempferol 3-O-rutinoside	meta_683	-1.32671	0.932695
TEA026097.1_gene	Hormone-related genes	AP2-like ethylene-responsive transcription factor AIL5 GN=AIL5 OS=Arabidopsis thaliana (Mouse-ear cress) PE=2 SV=2	AIL5	4.16559	Kaempferol 3-O-rutinoside	meta_683	-1.32671	-0.989354
TEA026398.1_gene	Hormone-related genes	Auxin-responsive protein IAA27 GN=F19B15.110 OS=Arabidopsis thaliana (Mouse-ear cress) PE=1 SV=1	F19B15.110	3.2854	Kaempferol 3-O-rutinoside	meta_683	-1.32671	-0.982926
TEA026803.1_gene	Transcription factor-related genes	Transcription factor SCREAM2 GN=F13K23.12 OS=Arabidopsis thaliana (Mouse-ear cress) PE=1 SV=1	F13K23.12	2.78078	Kaempferol 3-O-rutinoside	meta_683	-1.32671	-0.939415
TEA027013.1_gene	Transcription factor-related genes	Transcription repressor OFP13 GN=OFP13 OS=Arabidopsis thaliana (Mouse-ear cress) PE=2 SV=1	OFP13	4.70197	Kaempferol 3-O-rutinoside	meta_683	-1.32671	-0.95385
TEA027083.1_gene	TF-related genes	Probable WRKY transcription factor 70 GN=WRKY70 OS=Arabidopsis thaliana (Mouse-ear cress) PE=2 SV=1	WRKY70	5.88842	Kaempferol 3-O-rutinoside	meta_683	-1.32671	-0.961134
TEA027096.1_gene	Transport-related genes	ABC transporter C family member 9 GN=T2O9.140 OS=Arabidopsis thaliana (Mouse-ear cress) PE=2 SV=2	T2O9.140	3.30742	Kaempferol 3-O-rutinoside	meta_683	-1.32671	-0.927689
TEA027122.1_gene	Transport-related genes	Cation/H(+) antiporter 18 GN=CHX18 OS=Arabidopsis thaliana (Mouse-ear cress) PE=2 SV=1	CHX18	-2.98113	Kaempferol 3-O-rutinoside	meta_683	-1.32671	0.950824
TEA027132.1_gene	Signaling-related genes	E3 ubiquitin-protein ligase ATL31 (Precursor) GN=F21A20.130 OS=Arabidopsis thaliana (Mouse-ear cress) PE=1 SV=2	F21A20.130	-4.25828	Kaempferol 3-O-rutinoside	meta_683	-1.32671	0.954639
TEA027171.1_gene	TF-related genes	GATA transcription factor 8 GN=GATA8 OS=Arabidopsis thaliana (Mouse-ear cress) PE=2 SV=1	GATA8	3.20611	Kaempferol 3-O-rutinoside	meta_683	-1.32671	-0.948219
TEA027183.1_gene	Transcription factor-related genes	Transcription factor RF2b GN=RF2b OS=Oryza sativa subsp. japonica (Rice) PE=1 SV=1	RF2b	4.49514	Kaempferol 3-O-rutinoside	meta_683	-1.32671	-0.972777
TEA027206.1_gene	Transport-related genes	Polyol transporter 5 GN=PLT5 OS=Arabidopsis thaliana (Mouse-ear cress) PE=1 SV=2	PLT5	-3.94262	Kaempferol 3-O-rutinoside	meta_683	-1.32671	0.957182
TEA027218.1_gene	Transport-related genes	Putative polyol transporter 1 GN=PLT1 OS=Arabidopsis thaliana (Mouse-ear cress) PE=3 SV=1	PLT1	-2.25408	Kaempferol 3-O-rutinoside	meta_683	-1.32671	0.94793
TEA027221.1_gene	Hormone-related genes	Ethylene-responsive transcription factor ERF062 GN=ERF062 OS=Arabidopsis thaliana (Mouse-ear cress) PE=2 SV=1	ERF062	-2.38432	Kaempferol 3-O-rutinoside	meta_683	-1.32671	0.948734
TEA027331.1_gene	Hormone-related genes	Auxin response factor 9 GN=ARF9 OS=Arabidopsis thaliana (Mouse-ear cress) PE=1 SV=1	ARF9	3.29679	Kaempferol 3-O-rutinoside	meta_683	-1.32671	-0.995847
TEA027409.1_gene	Hormone-related genes	ABSCISIC ACID-INSENSITIVE 5-like protein 2 GN=T8M16_180 OS=Arabidopsis thaliana (Mouse-ear cress) PE=1 SV=1	T8M16_180	2.90872	Kaempferol 3-O-rutinoside	meta_683	-1.32671	-0.972068
TEA027582.1_gene	Flavonoid biosynthesis-related genes	Leucoanthocyanidin reductase GN=LAR OS=Desmodium uncinatum (Spanish clover) PE=1 SV=1	LAR	9.59956	Kaempferol 3-O-rutinoside	meta_683	-1.32671	-0.973684
TEA027636.1_gene	Transport-related genes	ABC transporter G family member 11 GN=At1g17840 OS=Arabidopsis thaliana (Mouse-ear cress) PE=1 SV=1	At1g17840	2.29672	Kaempferol 3-O-rutinoside	meta_683	-1.32671	-0.917979
TEA027716.1_gene	Transcription factor-related genes	Transcription repressor OFP7 GN=OFP7 OS=Arabidopsis thaliana (Mouse-ear cress) PE=2 SV=1	OFP7	-2.29021	Kaempferol 3-O-rutinoside	meta_683	-1.32671	0.933457
TEA027780.1_gene	Flavonoid biosynthesis-related genes	Cytochrome P450 89A2 GN=F13O11.20 OS=Arabidopsis thaliana (Mouse-ear cress) PE=2 SV=2	F13O11.20	-2.74995	Kaempferol 3-O-rutinoside	meta_683	-1.32671	0.966482
TEA027830.1_gene	Transport-related genes	ABC transporter I family member 17 GN=T23K23.21 OS=Arabidopsis thaliana (Mouse-ear cress) PE=2 SV=1	T23K23.21	8.12997	Kaempferol 3-O-rutinoside	meta_683	-1.32671	-0.968977
TEA028105.1_gene	Flavonoid biosynthesis-related genes	Acetyl-CoA-benzylalcohol acetyltransferase GN=BEAT OS=Clarkia breweri (Fairy fans) PE=1 SV=1	BEAT	3.56478	Kaempferol 3-O-rutinoside	meta_683	-1.32671	-0.924112
TEA028473.1_gene	TF-related genes	Probable WRKY transcription factor 48 GN=WRKY48 OS=Arabidopsis thaliana (Mouse-ear cress) PE=2 SV=1	WRKY48	-3.78002	Kaempferol 3-O-rutinoside	meta_683	-1.32671	0.976437
TEA028476.1_gene	Transcription factor-related genes	Myb-related protein Myb4 GN=OSJNBa0073E02.6 OS=Oryza sativa subsp. japonica (Rice) PE=2 SV=2	OSJNBa0073E02.6	3.3063	Kaempferol 3-O-rutinoside	meta_683	-1.32671	-0.942493
TEA028505.1_gene	TF-related genes	Probable WRKY transcription factor 33 GN=WRKY33 OS=Arabidopsis thaliana (Mouse-ear cress) PE=1 SV=2	WRKY33	-2.18102	Kaempferol 3-O-rutinoside	meta_683	-1.32671	0.946953
TEA028514.1_gene	TF-related genes	AP2/ERF and B3 domain-containing transcription factor RAV1 GN=RAV1 OS=Arabidopsis thaliana (Mouse-ear cress) PE=1 SV=1	RAV1	-2.19226	Kaempferol 3-O-rutinoside	meta_683	-1.32671	0.943232
TEA028581.1_gene	Transcription factor-related genes	Transcription factor TCP14 GN=TCP14 OS=Arabidopsis thaliana (Mouse-ear cress) PE=1 SV=1	TCP14	3.00126	Kaempferol 3-O-rutinoside	meta_683	-1.32671	-0.965094
TEA028765.1_gene	TF-related genes	Probable WRKY transcription factor 75 GN=WRKY75 OS=Arabidopsis thaliana (Mouse-ear cress) PE=2 SV=1	WRKY75	-5.47254	Kaempferol 3-O-rutinoside	meta_683	-1.32671	0.949626
TEA029017.1_gene	Transcription factor-related genes	Transcription factor MYB23 GN=MYB23 OS=Arabidopsis thaliana (Mouse-ear cress) PE=1 SV=1	MYB23	9.17594	Kaempferol 3-O-rutinoside	meta_683	-1.32671	-0.911982
TEA029062.1_gene	Transcription factor-related genes	Transcription factor bHLH77 GN=MYM9.3 OS=Arabidopsis thaliana (Mouse-ear cress) PE=1 SV=1	MYM9.3	2.22263	Kaempferol 3-O-rutinoside	meta_683	-1.32671	-0.914043
TEA029337.1_gene	Flavonoid biosynthesis-related genes	Cytochrome P450 87A3 GN=OSJNBa0088I22.16 OS=Oryza sativa subsp. japonica (Rice) PE=2 SV=3	OSJNBa0088I22.16	-3.83873	Kaempferol 3-O-rutinoside	meta_683	-1.32671	0.981279
TEA029901.1_gene	Transcription factor-related genes	NAC transcription factor 29 GN=At1g69490 OS=Arabidopsis thaliana (Mouse-ear cress) PE=2 SV=1	At1g69490	-3.01338	Kaempferol 3-O-rutinoside	meta_683	-1.32671	0.991705
TEA030009.1_gene	Flavonoid biosynthesis-related genes	Dihydroflavonol-4-reductase GN=DFRA OS=Petunia hybrida (Petunia) PE=2 SV=2	DFRA	-2.27842	Kaempferol 3-O-rutinoside	meta_683	-1.32671	0.980514
TEA030062.1_gene	Flavonoid biosynthesis-related genes	Cytochrome P450 76C2 GN=F17K2.10 OS=Arabidopsis thaliana (Mouse-ear cress) PE=2 SV=1	F17K2.10	-2.51253	Kaempferol 3-O-rutinoside	meta_683	-1.32671	0.972647
TEA030075.1_gene	Transcription factor-related genes	Transcription factor TGA1 GN=MQN23.15 OS=Arabidopsis thaliana (Mouse-ear cress) PE=1 SV=2	MQN23.15	-4.6438	Kaempferol 3-O-rutinoside	meta_683	-1.32671	0.929241
TEA030099.1_gene	Transport-related genes	ABC transporter B family member 9 GN=F15J5.20 OS=Arabidopsis thaliana (Mouse-ear cress) PE=3 SV=2	F15J5.20	2.37654	Kaempferol 3-O-rutinoside	meta_683	-1.32671	-0.956858
TEA030362.1_gene		9-cis-epoxycarotenoid dioxygenase NCED3, chloroplastic (Precursor) GN=MOA2.4 OS=Arabidopsis thaliana (Mouse-ear cress) PE=2 SV=1	MOA2.4	4.45535	Kaempferol 3-O-rutinoside	meta_683	-1.32671	-0.92345
TEA030479.1_gene	Signaling-related genes	Light-inducible protein CPRF2 GN=CPRF2 OS=Petroselinum crispum (Parsley) PE=2 SV=2	CPRF2	-3.47849	Kaempferol 3-O-rutinoside	meta_683	-1.32671	0.964959
TEA030508.1_gene	Transport-related genes	ABC transporter G family member 32 GN=F12C20.5 OS=Arabidopsis thaliana (Mouse-ear cress) PE=1 SV=1	F12C20.5	7.2862	Kaempferol 3-O-rutinoside	meta_683	-1.32671	-0.970835
TEA030593.1_gene	Transport-related genes	ABC transporter B family member 25 GN=OSJNBb0081K01.19 OS=Oryza sativa subsp. japonica (Rice) PE=2 SV=1	OSJNBb0081K01.19	-3.98081	Kaempferol 3-O-rutinoside	meta_683	-1.32671	0.923855
TEA030714.1_gene	Flavonoid biosynthesis-related genes	UDP-glycosyltransferase 87A2 GN=UGT87A2 OS=Arabidopsis thaliana (Mouse-ear cress) PE=1 SV=1	UGT87A2	2.56054	Kaempferol 3-O-rutinoside	meta_683	-1.32671	-0.982151
TEA030725.1_gene	Transcription factor-related genes	Transcription factor bHLH96 GN=T9N14.4 OS=Arabidopsis thaliana (Mouse-ear cress) PE=2 SV=1	T9N14.4	4.77791	Kaempferol 3-O-rutinoside	meta_683	-1.32671	-0.976884
TEA030827.1_gene	Transport-related genes	Probable polyol transporter 6 GN=PLT6 OS=Arabidopsis thaliana (Mouse-ear cress) PE=2 SV=2	PLT6	-4.44117	Kaempferol 3-O-rutinoside	meta_683	-1.32671	0.978293
TEA030924.1_gene	Transport-related genes	ABC transporter G family member 34 GN=F1O11.1 OS=Arabidopsis thaliana (Mouse-ear cress) PE=2 SV=1	F1O11.1	-3.94414	Kaempferol 3-O-rutinoside	meta_683	-1.32671	0.94712
TEA030963.1_gene	Hormone-related genes	Ethylene-responsive transcription factor ERF010 GN=ERF010 OS=Arabidopsis thaliana (Mouse-ear cress) PE=2 SV=1	ERF010	-2.06058	Kaempferol 3-O-rutinoside	meta_683	-1.32671	0.960919
TEA031023.1_gene	Transcription factor-related genes	Transcriptional activator DEMETER GN=T32M21.160/T32M21.170/T32M21.180 OS=Arabidopsis thaliana (Mouse-ear cress) PE=1 SV=2	T32M21.160/T32M21.170/T32M21.180	2.08568	Kaempferol 3-O-rutinoside	meta_683	-1.32671	-0.989125
TEA031375.1_gene	Flavonoid biosynthesis-related genes	Anthocyanin regulatory C1 protein GN=C1 OS=Zea mays (Maize) PE=2 SV=1	C1	6.91089	Kaempferol 3-O-rutinoside	meta_683	-1.32671	-0.916373
TEA031378.1_gene	Transport-related genes	ABC transporter B family member 1 GN=T1J8.9 OS=Arabidopsis thaliana (Mouse-ear cress) PE=1 SV=1	T1J8.9	2.06008	Kaempferol 3-O-rutinoside	meta_683	-1.32671	-0.967937
TEA031469.1_gene	Transport-related genes	Copper transport protein ATX1 GN=ATX1 OS=Arabidopsis thaliana (Mouse-ear cress) PE=1 SV=1	ATX1	3.23445	Kaempferol 3-O-rutinoside	meta_683	-1.32671	-0.960761
TEA031479.1_gene	Flavonoid biosynthesis-related genes	UDP-glycosyltransferase 73C3 GN=UGT73C3 OS=Arabidopsis thaliana (Mouse-ear cress) PE=2 SV=1	UGT73C3	-3.40081	Kaempferol 3-O-rutinoside	meta_683	-1.32671	0.965855
TEA031491.1_gene	Transport-related genes	Polyol transporter 5 GN=PLT5 OS=Arabidopsis thaliana (Mouse-ear cress) PE=1 SV=2	PLT5	-6.06123	Kaempferol 3-O-rutinoside	meta_683	-1.32671	0.948514
TEA031499.1_gene	Transport-related genes	ABC transporter A family member 7 GN=T23J7.110 OS=Arabidopsis thaliana (Mouse-ear cress) PE=3 SV=2	T23J7.110	-3.36277	Kaempferol 3-O-rutinoside	meta_683	-1.32671	0.989879
TEA031526.1_gene	Flavonoid biosynthesis-related genes	7-deoxyloganetin glucosyltransferase GN=UGT85A24 OS=Gardenia jasminoides (Cape jasmine) PE=1 SV=1	UGT85A24	-5.46343	Kaempferol 3-O-rutinoside	meta_683	-1.32671	0.965251
TEA031723.1_gene	Transport-related genes	ABC transporter A family member 2 GN=T23J7.60 OS=Arabidopsis thaliana (Mouse-ear cress) PE=2 SV=1	T23J7.60	-3.57056	Kaempferol 3-O-rutinoside	meta_683	-1.32671	0.955331
TEA031802.1_gene	Transcription factor-related genes	Transcription factor bHLH87 GN=MHC9.1 OS=Arabidopsis thaliana (Mouse-ear cress) PE=2 SV=1	MHC9.1	3.36602	Kaempferol 3-O-rutinoside	meta_683	-1.32671	-0.955126
TEA031817.1_gene	Transport-related genes	Cationic amino acid transporter 7, chloroplastic (Precursor) GN=CAT7 OS=Arabidopsis thaliana (Mouse-ear cress) PE=3 SV=1	CAT7	2.1298	Kaempferol 3-O-rutinoside	meta_683	-1.32671	-0.915858
TEA031930.1_gene	Transport-related genes	Nucleobase-ascorbate transporter 6 GN=NAT6 OS=Arabidopsis thaliana (Mouse-ear cress) PE=2 SV=2	NAT6	3.24173	Kaempferol 3-O-rutinoside	meta_683	-1.32671	-0.971856
TEA031948.1_gene	Transcription factor-related genes	WRKY transcription factor 6 GN=WRKY6 OS=Arabidopsis thaliana (Mouse-ear cress) PE=1 SV=1	WRKY6	-2.44003	Kaempferol 3-O-rutinoside	meta_683	-1.32671	0.967668
TEA032033.1_gene	TF-related genes	GATA transcription factor 6 GN=GATA6 OS=Arabidopsis thaliana (Mouse-ear cress) PE=2 SV=1	GATA6	2.25517	Kaempferol 3-O-rutinoside	meta_683	-1.32671	-0.972626
TEA032601.1_gene	Transport-related genes	Probable metal-nicotianamine transporter YSL6 GN=YSL6 OS=Arabidopsis thaliana (Mouse-ear cress) PE=2 SV=2	YSL6	3.96306	Kaempferol 3-O-rutinoside	meta_683	-1.32671	-0.990188
TEA032897.1_gene	Transcription factor-related genes	Transcription factor bHLH74 GN=T27I1.15 OS=Arabidopsis thaliana (Mouse-ear cress) PE=1 SV=1	T27I1.15	2.90769	Kaempferol 3-O-rutinoside	meta_683	-1.32671	-0.983838
TEA032961.1_gene	Transcription factor-related genes	Putative NAC domain-containing protein 94 GN=ANAC094 OS=Arabidopsis thaliana (Mouse-ear cress) PE=3 SV=1	ANAC094	-3.22375	Kaempferol 3-O-rutinoside	meta_683	-1.32671	0.968889
TEA033137.1_gene	Transcription factor-related genes	NAC domain-containing protein 2 GN=T1N6.12 OS=Arabidopsis thaliana (Mouse-ear cress) PE=2 SV=2	T1N6.12	-2.28281	Kaempferol 3-O-rutinoside	meta_683	-1.32671	0.916337
TEA033191.1_gene	Transcription factor-related genes	Transcription repressor MYB4 GN=MYB4 OS=Arabidopsis thaliana (Mouse-ear cress) PE=1 SV=1	MYB4	3.28521	Kaempferol 3-O-rutinoside	meta_683	-1.32671	-0.935736
TEA033283.1_gene	Transcription factor-related genes	Transcriptional activator DEMETER GN=T32M21.160/T32M21.170/T32M21.180 OS=Arabidopsis thaliana (Mouse-ear cress) PE=1 SV=2	T32M21.160/T32M21.170/T32M21.180	3.08121	Kaempferol 3-O-rutinoside	meta_683	-1.32671	-0.970922
TEA033414.1_gene	Flavonoid biosynthesis-related genes	UDP-glycosyltransferase 92A1 GN=UGT92A1 OS=Arabidopsis thaliana (Mouse-ear cress) PE=2 SV=1	UGT92A1	-3.15561	Kaempferol 3-O-rutinoside	meta_683	-1.32671	0.944016
TEA033621.1_gene	Transport-related genes	Polyol transporter 5 GN=PLT5 OS=Arabidopsis thaliana (Mouse-ear cress) PE=1 SV=2	PLT5	-2.9327	Kaempferol 3-O-rutinoside	meta_683	-1.32671	0.975322
TEA033672.1_gene	Transcription factor-related genes	Myb-related protein Pp1 (Fragment) GN=PP1 OS=Physcomitrella patens subsp. patens (Moss) PE=2 SV=1	PP1	2.16162	Kaempferol 3-O-rutinoside	meta_683	-1.32671	-0.968458
TEA033677.1_gene	Transcription factor-related genes	NAC domain-containing protein 100 GN=NAC100 OS=Arabidopsis thaliana (Mouse-ear cress) PE=2 SV=1	NAC100	-3.50804	Kaempferol 3-O-rutinoside	meta_683	-1.32671	0.913266
TEA034003.1_gene	Flavonoid biosynthesis-related genes	Probable chalcone--flavonone isomerase 3 GN=K18I23.7 OS=Arabidopsis thaliana (Mouse-ear cress) PE=1 SV=1	K18I23.7	3.45194	Kaempferol 3-O-rutinoside	meta_683	-1.32671	-0.903239
TEA034008.1_gene	Flavonoid biosynthesis-related genes	Phenylalanine ammonia-lyase GN=PAL OS=Camellia sinensis (Tea) PE=2 SV=1	PAL	3.00963	Kaempferol 3-O-rutinoside	meta_683	-1.32671	-0.964347
TEA034042.1_gene	Flavonoid biosynthesis-related genes	Chalcone synthase 2 GN=CHS2 OS=Camellia sinensis (Tea) PE=2 SV=1	CHS2	3.60117	Kaempferol 3-O-rutinoside	meta_683	-1.32671	-0.981156
Camellia_sinensis_newGene_21304	Transport-related genes	Probable boron transporter 2 OS=Arabidopsis thaliana OX=3702 GN=BOR2 PE=2 SV=1	BOR2	-5.27186	Kaempferol 7-galactoside 3-rutinoside	meta_909	0.953105	-0.974322
Camellia_sinensis_newGene_21630	Hormone-related genes	Ethylene-responsive transcription factor WRI1 OS=Arabidopsis thaliana OX=3702 GN=WRI1 PE=2 SV=1	WRI1	4.22102	Kaempferol 7-galactoside 3-rutinoside	meta_909	0.953105	0.928705
Camellia_sinensis_newGene_2203	Transport-related genes	ABC transporter C family member 8 OS=Arabidopsis thaliana OX=3702 GN=ABCC8 PE=2 SV=3	ABCC8	-3.21675	Kaempferol 7-galactoside 3-rutinoside	meta_909	0.953105	-0.937787
Camellia_sinensis_newGene_22304	Flavonoid biosynthesis-related genes	Anthocyanidin reductase ((2S)-flavan-3-ol-forming) OS=Vitis vinifera OX=29760 GN=ANR PE=1 SV=1	ANR	-2.56743	Kaempferol 7-galactoside 3-rutinoside	meta_909	0.953105	-0.940195
Camellia_sinensis_newGene_27303	Transcription factor-related genes	NAC domain-containing protein 40 OS=Arabidopsis thaliana OX=3702 GN=NTL8 PE=1 SV=1	NTL8	2.78864	Kaempferol 7-galactoside 3-rutinoside	meta_909	0.953105	0.965462
Camellia_sinensis_newGene_28181	Flavonoid biosynthesis-related genes	UDP-glycosyltransferase 88A1 OS=Arabidopsis thaliana OX=3702 GN=UGT88A1 PE=2 SV=1	UGT88A1	-3.26956	Kaempferol 7-galactoside 3-rutinoside	meta_909	0.953105	-0.914156
Camellia_sinensis_newGene_28914	Flavonoid biosynthesis-related genes	UDP-glycosyltransferase 92A1 OS=Arabidopsis thaliana OX=3702 GN=UGT92A1 PE=2 SV=1	UGT92A1	3.74505	Kaempferol 7-galactoside 3-rutinoside	meta_909	0.953105	0.945988
Camellia_sinensis_newGene_33457	Transport-related genes	ABC transporter C family member 8 OS=Arabidopsis thaliana OX=3702 GN=ABCC8 PE=2 SV=3	ABCC8	-3.70994	Kaempferol 7-galactoside 3-rutinoside	meta_909	0.953105	-0.934326
Camellia_sinensis_newGene_34953	Flavonoid biosynthesis-related genes	UDP-glycosyltransferase 73C5 OS=Arabidopsis thaliana OX=3702 GN=UGT73C5 PE=2 SV=1	UGT73C5	-3.23966	Kaempferol 7-galactoside 3-rutinoside	meta_909	0.953105	-0.937583
Camellia_sinensis_newGene_36911	Flavonoid biosynthesis-related genes	UDP-glycosyltransferase 73D1 OS=Arabidopsis thaliana OX=3702 GN=UGT73D1 PE=3 SV=1	UGT73D1	-3.61763	Kaempferol 7-galactoside 3-rutinoside	meta_909	0.953105	-0.912006
Camellia_sinensis_newGene_38261	Hormone-related genes	Auxin-responsive protein IAA13 OS=Arabidopsis thaliana OX=3702 GN=IAA13 PE=1 SV=2	IAA13	4.16057	Kaempferol 7-galactoside 3-rutinoside	meta_909	0.953105	0.973414
Camellia_sinensis_newGene_4048	Hormone-related genes	Auxin-responsive protein SAUR21 OS=Arabidopsis thaliana OX=3702 GN=SAUR21 PE=2 SV=1	SAUR21	3.02684	Kaempferol 7-galactoside 3-rutinoside	meta_909	0.953105	0.932673
Camellia_sinensis_newGene_48310	Transport-related genes	Nuclear transport factor 2B OS=Arabidopsis thaliana OX=3702 GN=NTF2B PE=1 SV=1	NTF2B	2.21558	Kaempferol 7-galactoside 3-rutinoside	meta_909	0.953105	0.925479
TEA000047.1_gene	Transport-related genes	Polyol transporter 5 GN=PLT5 OS=Arabidopsis thaliana (Mouse-ear cress) PE=1 SV=2	PLT5	-2.46723	Kaempferol 7-galactoside 3-rutinoside	meta_909	0.953105	-0.933046
TEA000050.1_gene	Transport-related genes	ABC transporter A family member 2 GN=T23J7.60 OS=Arabidopsis thaliana (Mouse-ear cress) PE=2 SV=1	T23J7.60	-3.59772	Kaempferol 7-galactoside 3-rutinoside	meta_909	0.953105	-0.942339
TEA000265.1_gene	Hormone-related genes	Ethylene-responsive transcription factor 4 GN=At3g15210 OS=Arabidopsis thaliana (Mouse-ear cress) PE=1 SV=1	At3g15210	2.05059	Kaempferol 7-galactoside 3-rutinoside	meta_909	0.953105	0.931087
TEA000296.1_gene	Signaling-related genes	E3 ubiquitin-protein ligase ORTHRUS 2 GN=F12K22.14 OS=Arabidopsis thaliana (Mouse-ear cress) PE=1 SV=1	F12K22.14	2.32134	Kaempferol 7-galactoside 3-rutinoside	meta_909	0.953105	0.97438
TEA000501.1_gene	Flavonoid biosynthesis-related genes	Uncharacterized acetyltransferase At3g50280 GN=At3g50280 OS=Arabidopsis thaliana (Mouse-ear cress) PE=3 SV=1	At3g50280	-2.41212	Kaempferol 7-galactoside 3-rutinoside	meta_909	0.953105	-0.917949
TEA000605.1_gene	Transport-related genes	Probable copper-transporting ATPase HMA5 GN=HMA5 OS=Arabidopsis thaliana (Mouse-ear cress) PE=1 SV=2	HMA5	2.95932	Kaempferol 7-galactoside 3-rutinoside	meta_909	0.953105	0.939399
TEA000625.1_gene	Flavonoid biosynthesis-related genes	Cytochrome P450 81D11 GN=CYP81D11 OS=Arabidopsis thaliana (Mouse-ear cress) PE=2 SV=1	CYP81D11	2.42938	Kaempferol 7-galactoside 3-rutinoside	meta_909	0.953105	0.925743
TEA000808.1_gene	Transport-related genes	Nucleobase-ascorbate transporter 12 GN=NAT12 OS=Arabidopsis thaliana (Mouse-ear cress) PE=1 SV=3	NAT12	2.22083	Kaempferol 7-galactoside 3-rutinoside	meta_909	0.953105	0.934096
TEA001089.1_gene	Hormone-related genes	Ethylene-responsive transcription factor ERF038 GN=ERF038 OS=Arabidopsis thaliana (Mouse-ear cress) PE=2 SV=1	ERF038	6.74067	Kaempferol 7-galactoside 3-rutinoside	meta_909	0.953105	0.947709
TEA001206.1_gene	Transcription factor-related genes	Transcription factor bHLH48 GN=MHK10.2 OS=Arabidopsis thaliana (Mouse-ear cress) PE=2 SV=1	MHK10.2	4.17575	Kaempferol 7-galactoside 3-rutinoside	meta_909	0.953105	0.916551
TEA001523.1_gene	Transcription factor-related genes	Transcription factor IBH1 GN=MFL8.8 OS=Arabidopsis thaliana (Mouse-ear cress) PE=1 SV=1	MFL8.8	-3.2196	Kaempferol 7-galactoside 3-rutinoside	meta_909	0.953105	-0.956252
TEA001544.1_gene	Flavonoid biosynthesis-related genes	Cytochrome P450 76C4 GN=CYP76C4 OS=Arabidopsis thaliana (Mouse-ear cress) PE=3 SV=1	CYP76C4	-6.19017	Kaempferol 7-galactoside 3-rutinoside	meta_909	0.953105	-0.928969
TEA001604.1_gene	Hormone-related genes	Ethylene-responsive transcription factor ERF114 GN=ERF114 OS=Arabidopsis thaliana (Mouse-ear cress) PE=2 SV=1	ERF114	-4.58809	Kaempferol 7-galactoside 3-rutinoside	meta_909	0.953105	-0.91813
TEA001731.1_gene	Hormone-related genes	Ethylene-responsive transcription factor CRF4 GN=T13J8.60 OS=Arabidopsis thaliana (Mouse-ear cress) PE=1 SV=2	T13J8.60	2.07674	Kaempferol 7-galactoside 3-rutinoside	meta_909	0.953105	0.921471
TEA001941.1_gene	Transcription factor-related genes	Transcription repressor OFP8 GN=OFP8 OS=Arabidopsis thaliana (Mouse-ear cress) PE=2 SV=1	OFP8	-6.65127	Kaempferol 7-galactoside 3-rutinoside	meta_909	0.953105	-0.934521
TEA002102.1_gene	Transcription factor-related genes	Nuclear transcription factor Y subunit C-9 GN=F7G19.16 OS=Arabidopsis thaliana (Mouse-ear cress) PE=2 SV=1	F7G19.16	-2.53849	Kaempferol 7-galactoside 3-rutinoside	meta_909	0.953105	-0.928335
TEA002164.1_gene	Signaling-related genes	E3 ubiquitin-protein ligase ATL4 GN=F27H5_10 OS=Arabidopsis thaliana (Mouse-ear cress) PE=1 SV=1	F27H5_10	4.4701	Kaempferol 7-galactoside 3-rutinoside	meta_909	0.953105	0.935901
TEA002356.1_gene	Flavonoid biosynthesis-related genes	Cytochrome P450 71D11 (Fragment) GN=CYP71D11 OS=Lotus japonicus (Lotus corniculatus var. japonicus) PE=2 SV=1	CYP71D11	-2.05153	Kaempferol 7-galactoside 3-rutinoside	meta_909	0.953105	-0.904753
TEA002418.1_gene	Flavonoid biosynthesis-related genes	7-deoxyloganetin glucosyltransferase GN=UGT85A24 OS=Gardenia jasminoides (Cape jasmine) PE=1 SV=1	UGT85A24	2.35992	Kaempferol 7-galactoside 3-rutinoside	meta_909	0.953105	0.921195
TEA003052.1_gene	Hormone-related genes	Ethylene-responsive transcription factor ERF114 GN=ERF114 OS=Arabidopsis thaliana (Mouse-ear cress) PE=2 SV=1	ERF114	-5.79987	Kaempferol 7-galactoside 3-rutinoside	meta_909	0.953105	-0.915595
TEA003064.1_gene	Transport-related genes	ABC transporter B family member 2 (Precursor) GN=F20B18.70 OS=Arabidopsis thaliana (Mouse-ear cress) PE=1 SV=3	F20B18.70	7.05049	Kaempferol 7-galactoside 3-rutinoside	meta_909	0.953105	0.932435
TEA003334.1_gene	Transcription factor-related genes	Transcription factor LUX GN=F12A12.160 OS=Arabidopsis thaliana (Mouse-ear cress) PE=1 SV=1	F12A12.160	4.84475	Kaempferol 7-galactoside 3-rutinoside	meta_909	0.953105	0.93161
TEA003794.1_gene	Transcription factor-related genes	Transcription factor LUX GN=F12A12.160 OS=Arabidopsis thaliana (Mouse-ear cress) PE=1 SV=1	F12A12.160	2.54934	Kaempferol 7-galactoside 3-rutinoside	meta_909	0.953105	0.948775
TEA003805.1_gene	Flavonoid biosynthesis-related genes	Flavonoid 3&apos;,5&apos;-hydroxylase 1 GN=CYP75A1 OS=Petunia hybrida (Petunia) PE=2 SV=1	CYP75A1	-2.39334	Kaempferol 7-galactoside 3-rutinoside	meta_909	0.953105	-0.947527
TEA003971.1_gene	Signaling-related genes	E3 ubiquitin-protein ligase At4g11680 GN=At4g11680 OS=Arabidopsis thaliana (Mouse-ear cress) PE=2 SV=1	At4g11680	2.44957	Kaempferol 7-galactoside 3-rutinoside	meta_909	0.953105	0.915511
TEA004486.1_gene	Flavonoid biosynthesis-related genes	UDP-glycosyltransferase 74B1 GN=UGT74B1 OS=Arabidopsis thaliana (Mouse-ear cress) PE=1 SV=1	UGT74B1	3.04376	Kaempferol 7-galactoside 3-rutinoside	meta_909	0.953105	0.908863
TEA004508.1_gene	Flavonoid biosynthesis-related genes	Cytochrome P450 78A3 GN=CYP78A3 OS=Glycine max (Soybean) PE=2 SV=1	CYP78A3	-5.17397	Kaempferol 7-galactoside 3-rutinoside	meta_909	0.953105	-0.958624
TEA004629.1_gene	Transport-related genes	Polyol transporter 5 GN=PLT5 OS=Arabidopsis thaliana (Mouse-ear cress) PE=1 SV=2	PLT5	-4.0096	Kaempferol 7-galactoside 3-rutinoside	meta_909	0.953105	-0.91891
TEA004680.1_gene	TF-related genes	GATA transcription factor 9 GN=GATA9 OS=Arabidopsis thaliana (Mouse-ear cress) PE=2 SV=1	GATA9	5.20132	Kaempferol 7-galactoside 3-rutinoside	meta_909	0.953105	0.941878
TEA004707.1_gene	Transcription factor-related genes	Transcription factor BPE GN=T30E16.21 OS=Arabidopsis thaliana (Mouse-ear cress) PE=2 SV=1	T30E16.21	2.54687	Kaempferol 7-galactoside 3-rutinoside	meta_909	0.953105	0.900471
TEA005008.1_gene	Flavonoid biosynthesis-related genes	UDP-glycosyltransferase 73C3 GN=UGT73C3 OS=Arabidopsis thaliana (Mouse-ear cress) PE=2 SV=1	UGT73C3	-2.11041	Kaempferol 7-galactoside 3-rutinoside	meta_909	0.953105	-0.918273
TEA005142.1_gene	Transcription factor-related genes	WRKY transcription factor 6 GN=WRKY6 OS=Arabidopsis thaliana (Mouse-ear cress) PE=1 SV=1	WRKY6	-4.20596	Kaempferol 7-galactoside 3-rutinoside	meta_909	0.953105	-0.926184
TEA005596.1_gene	Transport-related genes	GABA transporter 1 GN=T23G18.9 OS=Arabidopsis thaliana (Mouse-ear cress) PE=1 SV=1	T23G18.9	-2.2606	Kaempferol 7-galactoside 3-rutinoside	meta_909	0.953105	-0.918096
TEA006010.1_gene	Transcription factor-related genes	Transcription factor bHLH62 GN=F21O3.5 OS=Arabidopsis thaliana (Mouse-ear cress) PE=2 SV=1	F21O3.5	2.22433	Kaempferol 7-galactoside 3-rutinoside	meta_909	0.953105	0.956364
TEA006379.1_gene	Hormone-related genes	Auxin-responsive protein IAA16 GN=IAA16 OS=Arabidopsis thaliana (Mouse-ear cress) PE=1 SV=1	IAA16	-5.93401	Kaempferol 7-galactoside 3-rutinoside	meta_909	0.953105	-0.948318
TEA006592.1_gene	Transcription factor-related genes	Nuclear transcription factor Y subunit C-5 GN=NFYC5 OS=Arabidopsis thaliana (Mouse-ear cress) PE=2 SV=1	NFYC5	2.67193	Kaempferol 7-galactoside 3-rutinoside	meta_909	0.953105	0.901844
TEA006643.1_gene	Flavonoid biosynthesis-related genes	Flavonol synthase/flavanone 3-hydroxylase GN=FLS OS=Citrus unshiu (Satsuma mandarin) PE=1 SV=1	FLS	3.03214	Kaempferol 7-galactoside 3-rutinoside	meta_909	0.953105	0.961841
TEA006699.1_gene	Flavonoid biosynthesis-related genes	UDP-glycosyltransferase 87A1 GN=UGT87A1 OS=Arabidopsis thaliana (Mouse-ear cress) PE=2 SV=1	UGT87A1	-2.41326	Kaempferol 7-galactoside 3-rutinoside	meta_909	0.953105	-0.915286
TEA007092.1_gene	Flavonoid biosynthesis-related genes	Isoflavone 2&apos;-hydroxylase GN=CYP81E1 OS=Glycyrrhiza echinata (Licorice) PE=1 SV=2	CYP81E1	-3.39357	Kaempferol 7-galactoside 3-rutinoside	meta_909	0.953105	-0.948191
TEA007280.1_gene	TF-related genes	GATA transcription factor 15 GN=GATA15 OS=Arabidopsis thaliana (Mouse-ear cress) PE=2 SV=2	GATA15	3.04865	Kaempferol 7-galactoside 3-rutinoside	meta_909	0.953105	0.914645
TEA007439.1_gene	Transport-related genes	Cationic amino acid transporter 6, chloroplastic (Precursor) GN=CAT6 OS=Arabidopsis thaliana (Mouse-ear cress) PE=2 SV=1	CAT6	-3.9883	Kaempferol 7-galactoside 3-rutinoside	meta_909	0.953105	-0.956007
TEA007736.1_gene	Transport-related genes	ABC transporter G family member 11 GN=At1g17840 OS=Arabidopsis thaliana (Mouse-ear cress) PE=1 SV=1	At1g17840	-7.0462	Kaempferol 7-galactoside 3-rutinoside	meta_909	0.953105	-0.938821
TEA007813.1_gene	Flavonoid biosynthesis-related genes	7-deoxyloganetin glucosyltransferase GN=UGT85A23 OS=Catharanthus roseus (Madagascar periwinkle) PE=1 SV=1	UGT85A23	-2.91574	Kaempferol 7-galactoside 3-rutinoside	meta_909	0.953105	-0.964604
TEA007876.1_gene	Signaling-related genes	E3 ubiquitin-protein ligase XBAT32 GN=XBAT32 OS=Arabidopsis thaliana (Mouse-ear cress) PE=1 SV=1	XBAT32	3.54775	Kaempferol 7-galactoside 3-rutinoside	meta_909	0.953105	0.953234
TEA007911.1_gene	Hormone-related genes	ABSCISIC ACID-INSENSITIVE 5-like protein 5 GN=T2P3 OS=Arabidopsis thaliana (Mouse-ear cress) PE=1 SV=1	T2P3	-2.04462	Kaempferol 7-galactoside 3-rutinoside	meta_909	0.953105	-0.931342
TEA008168.1_gene	Transcription factor-related genes	Transcription factor GLABRA 3 GN=At5g41315 OS=Arabidopsis thaliana (Mouse-ear cress) PE=1 SV=1	At5g41315	3.10604	Kaempferol 7-galactoside 3-rutinoside	meta_909	0.953105	0.905647
TEA008380.1_gene	Transcription factor-related genes	Putative NAC domain-containing protein 94 GN=ANAC094 OS=Arabidopsis thaliana (Mouse-ear cress) PE=3 SV=1	ANAC094	2.2383	Kaempferol 7-galactoside 3-rutinoside	meta_909	0.953105	0.930405
TEA008512.1_gene	Transcription factor-related genes	Transcription factor bHLH147 GN=K14A17.17 OS=Arabidopsis thaliana (Mouse-ear cress) PE=1 SV=1	K14A17.17	2.43227	Kaempferol 7-galactoside 3-rutinoside	meta_909	0.953105	0.924646
TEA008526.1_gene	Flavonoid biosynthesis-related genes	Cytochrome P450 82C4 GN=CYP82C4 OS=Arabidopsis thaliana (Mouse-ear cress) PE=2 SV=1	CYP82C4	-3.40119	Kaempferol 7-galactoside 3-rutinoside	meta_909	0.953105	-0.924035
TEA008545.1_gene	Flavonoid biosynthesis-related genes	7-deoxyloganetic acid glucosyltransferase GN=UGT709C2 OS=Catharanthus roseus (Madagascar periwinkle) PE=1 SV=1	UGT709C2	-2.95565	Kaempferol 7-galactoside 3-rutinoside	meta_909	0.953105	-0.949073
TEA008613.1_gene	Transcription factor-related genes	NAC domain-containing protein 90 GN=NAC090 OS=Arabidopsis thaliana (Mouse-ear cress) PE=2 SV=1	NAC090	-2.91842	Kaempferol 7-galactoside 3-rutinoside	meta_909	0.953105	-0.958529
TEA008907.1_gene	Flavonoid biosynthesis-related genes	UDP-glycosyltransferase 71B6 GN=UGT71B6 OS=Arabidopsis thaliana (Mouse-ear cress) PE=1 SV=1	UGT71B6	-3.63121	Kaempferol 7-galactoside 3-rutinoside	meta_909	0.953105	-0.910386
TEA009062.1_gene	Hormone-related genes	Auxin efflux carrier component 1 GN=PIN1 OS=Arabidopsis thaliana (Mouse-ear cress) PE=1 SV=1	PIN1	4.59	Kaempferol 7-galactoside 3-rutinoside	meta_909	0.953105	0.9217
TEA009266.1_gene	Flavonoid biosynthesis-related genes	Anthocyanidin reductase GN=T13M11.8 OS=Arabidopsis thaliana (Mouse-ear cress) PE=1 SV=2	T13M11.8	3.31481	Kaempferol 7-galactoside 3-rutinoside	meta_909	0.953105	0.9259
TEA009572.1_gene	Flavonoid biosynthesis-related genes	Cytochrome P450 734A1 GN=F18A8.8 OS=Arabidopsis thaliana (Mouse-ear cress) PE=2 SV=1	F18A8.8	-3.33072	Kaempferol 7-galactoside 3-rutinoside	meta_909	0.953105	-0.950341
TEA009726.1_gene	Transcription factor-related genes	Transcription factor IBH1 GN=MFL8.8 OS=Arabidopsis thaliana (Mouse-ear cress) PE=1 SV=1	MFL8.8	-3.4537	Kaempferol 7-galactoside 3-rutinoside	meta_909	0.953105	-0.926913
TEA010328.1_gene	Flavonoid biosynthesis-related genes	Flavonol synthase/flavanone 3-hydroxylase GN=FL OS=Petunia hybrida (Petunia) PE=2 SV=1	FL	2.27573	Kaempferol 7-galactoside 3-rutinoside	meta_909	0.953105	0.928318
TEA010659.1_gene	Transcription factor-related genes	Transcription factor bHLH96 GN=T9N14.4 OS=Arabidopsis thaliana (Mouse-ear cress) PE=2 SV=1	T9N14.4	2.58127	Kaempferol 7-galactoside 3-rutinoside	meta_909	0.953105	0.909166
TEA010703.1_gene	Transport-related genes	ABC transporter I family member 17 GN=T23K23.21 OS=Arabidopsis thaliana (Mouse-ear cress) PE=2 SV=1	T23K23.21	3.18778	Kaempferol 7-galactoside 3-rutinoside	meta_909	0.953105	0.903173
TEA010793.1_gene	Transcription factor-related genes	WRKY transcription factor 6 GN=WRKY6 OS=Arabidopsis thaliana (Mouse-ear cress) PE=1 SV=1	WRKY6	-2.55546	Kaempferol 7-galactoside 3-rutinoside	meta_909	0.953105	-0.912257
TEA010984.1_gene	Flavonoid biosynthesis-related genes	Cytochrome P450 82C4 GN=CYP82C4 OS=Arabidopsis thaliana (Mouse-ear cress) PE=2 SV=1	CYP82C4	-2.01982	Kaempferol 7-galactoside 3-rutinoside	meta_909	0.953105	-0.936671
TEA011000.1_gene	Flavonoid biosynthesis-related genes	Cytochrome P450 82C2 GN=CYP82C2 OS=Arabidopsis thaliana (Mouse-ear cress) PE=2 SV=2	CYP82C2	-2.12098	Kaempferol 7-galactoside 3-rutinoside	meta_909	0.953105	-0.931696
TEA011057.1_gene	Hormone-related genes	Ethylene-responsive transcription factor 5 GN=ERF5 OS=Nicotiana tabacum (Common tobacco) PE=2 SV=1	ERF5	3.11853	Kaempferol 7-galactoside 3-rutinoside	meta_909	0.953105	0.934026
TEA011129.1_gene	Flavonoid biosynthesis-related genes	Cytochrome P450 71A1 GN=CYP71A1 OS=Persea americana (Avocado) PE=1 SV=2	CYP71A1	-2.37084	Kaempferol 7-galactoside 3-rutinoside	meta_909	0.953105	-0.949211
TEA011182.1_gene	Signaling-related genes	E3 ubiquitin-protein ligase MBR1 GN=MBR1 OS=Arabidopsis thaliana (Mouse-ear cress) PE=1 SV=1	MBR1	3.61612	Kaempferol 7-galactoside 3-rutinoside	meta_909	0.953105	0.92184
TEA011479.1_gene	TF-related genes	AP2/ERF and B3 domain-containing transcription factor RAV1 GN=RAV1 OS=Arabidopsis thaliana (Mouse-ear cress) PE=1 SV=1	RAV1	-2.09978	Kaempferol 7-galactoside 3-rutinoside	meta_909	0.953105	-0.9578
TEA011574.1_gene	Flavonoid biosynthesis-related genes	Cytochrome P450 71A6 (Fragment) GN=CYP71A6 OS=Nepeta racemosa (Catmint) PE=2 SV=1	CYP71A6	-3.21164	Kaempferol 7-galactoside 3-rutinoside	meta_909	0.953105	-0.903418
TEA012091.1_gene	Transport-related genes	Copper transport protein ATX1 GN=ATX1 OS=Arabidopsis thaliana (Mouse-ear cress) PE=1 SV=1	ATX1	6.77225	Kaempferol 7-galactoside 3-rutinoside	meta_909	0.953105	0.91327
TEA012462.1_gene	Flavonoid biosynthesis-related genes	Cytochrome P450 94A1 GN=CYP94A1 OS=Vicia sativa (Spring vetch) PE=2 SV=2	CYP94A1	-2.13204	Kaempferol 7-galactoside 3-rutinoside	meta_909	0.953105	-0.944995
TEA012625.1_gene	Flavonoid biosynthesis-related genes	7-deoxyloganetin glucosyltransferase GN=UGT85A24 OS=Gardenia jasminoides (Cape jasmine) PE=1 SV=1	UGT85A24	-2.11957	Kaempferol 7-galactoside 3-rutinoside	meta_909	0.953105	-0.920227
TEA013055.1_gene	Transcription factor-related genes	Transcription factor TCP20 GN=MOJ10.8 OS=Arabidopsis thaliana (Mouse-ear cress) PE=1 SV=1	MOJ10.8	-2.77006	Kaempferol 7-galactoside 3-rutinoside	meta_909	0.953105	-0.948395
TEA013264.1_gene	Transcription factor-related genes	Transcription factor IBH1 GN=OSJNBa0015K02.11 OS=Oryza sativa subsp. japonica (Rice) PE=1 SV=2	OSJNBa0015K02.11	4.97922	Kaempferol 7-galactoside 3-rutinoside	meta_909	0.953105	0.945592
TEA013315.1_gene	Flavonoid biosynthesis-related genes	Flavonoid 3&apos;,5&apos;-hydroxylase 2 GN=CYP75A3 OS=Petunia hybrida (Petunia) PE=2 SV=1	CYP75A3	5.242	Kaempferol 7-galactoside 3-rutinoside	meta_909	0.953105	0.927022
TEA013358.1_gene	Flavonoid biosynthesis-related genes	Uncharacterized acetyltransferase At3g50280 GN=At3g50280 OS=Arabidopsis thaliana (Mouse-ear cress) PE=3 SV=1	At3g50280	-2.28645	Kaempferol 7-galactoside 3-rutinoside	meta_909	0.953105	-0.944354
TEA013413.1_gene	Transport-related genes	ABC transporter G family member 6 GN=MSH12.4 OS=Arabidopsis thaliana (Mouse-ear cress) PE=2 SV=1	MSH12.4	-3.11084	Kaempferol 7-galactoside 3-rutinoside	meta_909	0.953105	-0.919631
TEA013461.1_gene	Transport-related genes	Polyol transporter 5 GN=PLT5 OS=Arabidopsis thaliana (Mouse-ear cress) PE=1 SV=2	PLT5	-3.68619	Kaempferol 7-galactoside 3-rutinoside	meta_909	0.953105	-0.938513
TEA013745.1_gene	Transcription factor-related genes	Transcription factor bHLH96 GN=T9N14.4 OS=Arabidopsis thaliana (Mouse-ear cress) PE=2 SV=1	T9N14.4	6.25204	Kaempferol 7-galactoside 3-rutinoside	meta_909	0.953105	0.913258
TEA013785.1_gene	TF-related genes	GATA transcription factor 8 GN=GATA8 OS=Arabidopsis thaliana (Mouse-ear cress) PE=2 SV=1	GATA8	6.46154	Kaempferol 7-galactoside 3-rutinoside	meta_909	0.953105	0.9068
TEA013843.1_gene	Hormone-related genes	Auxin-induced protein 22D GN=AUX22D OS=Vigna radiata var. radiata (Mung bean) PE=2 SV=1	AUX22D	-3.02593	Kaempferol 7-galactoside 3-rutinoside	meta_909	0.953105	-0.93588
TEA013947.1_gene	Transport-related genes	Probable boron transporter 2 GN=BOR2 OS=Arabidopsis thaliana (Mouse-ear cress) PE=2 SV=1	BOR2	3.445	Kaempferol 7-galactoside 3-rutinoside	meta_909	0.953105	0.918212
TEA013996.1_gene	Hormone-related genes	AP2-like ethylene-responsive transcription factor At1g16060 GN=At1g16060 OS=Arabidopsis thaliana (Mouse-ear cress) PE=2 SV=1	At1g16060	6.8169	Kaempferol 7-galactoside 3-rutinoside	meta_909	0.953105	0.902298
TEA014081.1_gene	Flavonoid biosynthesis-related genes	UDP-glycosyltransferase 74E2 GN=UGT74E2 OS=Arabidopsis thaliana (Mouse-ear cress) PE=1 SV=1	UGT74E2	-2.74633	Kaempferol 7-galactoside 3-rutinoside	meta_909	0.953105	-0.902557
TEA014398.1_gene	Transcription factor-related genes	Transcription factor PRE6 GN=T2P11 OS=Arabidopsis thaliana (Mouse-ear cress) PE=1 SV=1	T2P11	5.55995	Kaempferol 7-galactoside 3-rutinoside	meta_909	0.953105	0.929123
TEA014689.1_gene	Transcription factor-related genes	Transcription factor bHLH66 GN=F27D4.17 OS=Arabidopsis thaliana (Mouse-ear cress) PE=2 SV=1	F27D4.17	2.55259	Kaempferol 7-galactoside 3-rutinoside	meta_909	0.953105	0.948803
TEA014777.1_gene	Transcription factor-related genes	NAC transcription factor 25 GN=At1g61110 OS=Arabidopsis thaliana (Mouse-ear cress) PE=2 SV=1	At1g61110	-5.27987	Kaempferol 7-galactoside 3-rutinoside	meta_909	0.953105	-0.937807
TEA015126.1_gene	Transport-related genes	Polyol transporter 5 GN=PLT5 OS=Arabidopsis thaliana (Mouse-ear cress) PE=1 SV=2	PLT5	-3.99472	Kaempferol 7-galactoside 3-rutinoside	meta_909	0.953105	-0.900286
TEA015127.1_gene	Flavonoid biosynthesis-related genes	2-hydroxyisoflavanone dehydratase GN=HIDM OS=Glycyrrhiza echinata (Licorice) PE=1 SV=1	HIDM	-4.56349	Kaempferol 7-galactoside 3-rutinoside	meta_909	0.953105	-0.92632
TEA015243.1_gene	Transport-related genes	Oligopeptide transporter 3 GN=OPT3 OS=Arabidopsis thaliana (Mouse-ear cress) PE=2 SV=3	OPT3	-2.21045	Kaempferol 7-galactoside 3-rutinoside	meta_909	0.953105	-0.931131
TEA015646.1_gene	Flavonoid biosynthesis-related genes	Cytochrome P450 86A8 GN=F4I18.5 OS=Arabidopsis thaliana (Mouse-ear cress) PE=2 SV=1	F4I18.5	6.95399	Kaempferol 7-galactoside 3-rutinoside	meta_909	0.953105	0.946775
TEA015978.1_gene	Transcription factor-related genes	Transcription factor TCP4 GN=K15M2.17 OS=Arabidopsis thaliana (Mouse-ear cress) PE=2 SV=1	K15M2.17	2.15601	Kaempferol 7-galactoside 3-rutinoside	meta_909	0.953105	0.926016
TEA016054.1_gene	Transport-related genes	Cationic amino acid transporter 1 GN=F7J7.60 OS=Arabidopsis thaliana (Mouse-ear cress) PE=1 SV=1	F7J7.60	-2.563	Kaempferol 7-galactoside 3-rutinoside	meta_909	0.953105	-0.920815
TEA016178.1_gene	Flavonoid biosynthesis-related genes	UDP-glycosyltransferase 88A1 GN=UGT88A1 OS=Arabidopsis thaliana (Mouse-ear cress) PE=2 SV=1	UGT88A1	-2.90992	Kaempferol 7-galactoside 3-rutinoside	meta_909	0.953105	-0.915994
TEA016225.1_gene	Hormone-related genes	Abscisic acid receptor PYL4 GN=T19C21.20 OS=Arabidopsis thaliana (Mouse-ear cress) PE=1 SV=1	T19C21.20	-3.01496	Kaempferol 7-galactoside 3-rutinoside	meta_909	0.953105	-0.928754
TEA016454.1_gene	Flavonoid biosynthesis-related genes	UDP-glycosyltransferase 73C2 GN=UGT73C2 OS=Arabidopsis thaliana (Mouse-ear cress) PE=3 SV=1	UGT73C2	-3.78294	Kaempferol 7-galactoside 3-rutinoside	meta_909	0.953105	-0.941549
TEA016601.1_gene	Flavonoid biosynthesis-related genes	Flavonol synthase/flavanone 3-hydroxylase GN=FL OS=Petunia hybrida (Petunia) PE=2 SV=1	FL	3.12938	Kaempferol 7-galactoside 3-rutinoside	meta_909	0.953105	0.96002
TEA016683.1_gene	Flavonoid biosynthesis-related genes	UDP-glycosyltransferase 74F2 GN=F18O19.7 OS=Arabidopsis thaliana (Mouse-ear cress) PE=1 SV=1	F18O19.7	-5.47016	Kaempferol 7-galactoside 3-rutinoside	meta_909	0.953105	-0.935826
TEA016916.1_gene	TF-related genes	GATA transcription factor 26 GN=GATA26 OS=Arabidopsis thaliana (Mouse-ear cress) PE=2 SV=1	GATA26	-2.11655	Kaempferol 7-galactoside 3-rutinoside	meta_909	0.953105	-0.94091
TEA016994.1_gene	Flavonoid biosynthesis-related genes	7-deoxyloganetin glucosyltransferase GN=UGT85A23 OS=Catharanthus roseus (Madagascar periwinkle) PE=1 SV=1	UGT85A23	-3.83378	Kaempferol 7-galactoside 3-rutinoside	meta_909	0.953105	-0.904256
TEA016995.1_gene	Flavonoid biosynthesis-related genes	7-deoxyloganetin glucosyltransferase GN=UGT85A24 OS=Gardenia jasminoides (Cape jasmine) PE=1 SV=1	UGT85A24	-4.77089	Kaempferol 7-galactoside 3-rutinoside	meta_909	0.953105	-0.931585
TEA017059.1_gene	Transport-related genes	Nucleobase-ascorbate transporter 2 GN=NAT2 OS=Arabidopsis thaliana (Mouse-ear cress) PE=2 SV=2	NAT2	3.89871	Kaempferol 7-galactoside 3-rutinoside	meta_909	0.953105	0.919771
TEA017086.1_gene	Transcription factor-related genes	Transcription factor TGA5 GN=MOJ9.13 OS=Arabidopsis thaliana (Mouse-ear cress) PE=1 SV=2	MOJ9.13	2.44599	Kaempferol 7-galactoside 3-rutinoside	meta_909	0.953105	0.956915
TEA017261.1_gene	Transcription factor-related genes	NAC domain-containing protein 2 GN=T1N6.12 OS=Arabidopsis thaliana (Mouse-ear cress) PE=2 SV=2	T1N6.12	-3.01988	Kaempferol 7-galactoside 3-rutinoside	meta_909	0.953105	-0.904012
TEA017495.1_gene	Signaling-related genes	E3 ubiquitin-protein ligase RING1-like GN=At3g19950 OS=Arabidopsis thaliana (Mouse-ear cress) PE=1 SV=1	At3g19950	3.64264	Kaempferol 7-galactoside 3-rutinoside	meta_909	0.953105	0.936699
TEA017531.1_gene	Hormone-related genes	Ethylene-responsive transcription factor ERF071 GN=ERF071 OS=Arabidopsis thaliana (Mouse-ear cress) PE=2 SV=1	ERF071	2.16655	Kaempferol 7-galactoside 3-rutinoside	meta_909	0.953105	0.944138
TEA017544.1_gene	TF-related genes	Probable WRKY transcription factor 23 GN=WRKY23 OS=Arabidopsis thaliana (Mouse-ear cress) PE=2 SV=1	WRKY23	-2.18217	Kaempferol 7-galactoside 3-rutinoside	meta_909	0.953105	-0.944469
TEA017592.1_gene	Hormone-related genes	Ethylene-responsive transcription factor ERF021 GN=ERF021 OS=Arabidopsis thaliana (Mouse-ear cress) PE=2 SV=1	ERF021	2.16887	Kaempferol 7-galactoside 3-rutinoside	meta_909	0.953105	0.941674
TEA017971.1_gene	Transcription factor-related genes	Transcription factor TCP9 GN=TCP9 OS=Arabidopsis thaliana (Mouse-ear cress) PE=2 SV=1	TCP9	2.2708	Kaempferol 7-galactoside 3-rutinoside	meta_909	0.953105	0.97179
TEA018437.1_gene	Flavonoid biosynthesis-related genes	7-deoxyloganetin glucosyltransferase GN=UGT85A24 OS=Gardenia jasminoides (Cape jasmine) PE=1 SV=1	UGT85A24	-4.17843	Kaempferol 7-galactoside 3-rutinoside	meta_909	0.953105	-0.949313
TEA018441.1_gene	Flavonoid biosynthesis-related genes	7-deoxyloganetin glucosyltransferase GN=UGT85A24 OS=Gardenia jasminoides (Cape jasmine) PE=1 SV=1	UGT85A24	-3.41609	Kaempferol 7-galactoside 3-rutinoside	meta_909	0.953105	-0.923835
TEA018766.1_gene	Transport-related genes	ABC transporter B family member 2 (Precursor) GN=F20B18.70 OS=Arabidopsis thaliana (Mouse-ear cress) PE=1 SV=3	F20B18.70	3.16741	Kaempferol 7-galactoside 3-rutinoside	meta_909	0.953105	0.934294
TEA019162.1_gene	Flavonoid biosynthesis-related genes	UDP-glycosyltransferase 90A1 GN=UGT90A1 OS=Arabidopsis thaliana (Mouse-ear cress) PE=2 SV=1	UGT90A1	2.98065	Kaempferol 7-galactoside 3-rutinoside	meta_909	0.953105	0.905669
TEA019916.1_gene	Flavonoid biosynthesis-related genes	7-deoxyloganetin glucosyltransferase GN=UGT85A24 OS=Gardenia jasminoides (Cape jasmine) PE=1 SV=1	UGT85A24	3.38707	Kaempferol 7-galactoside 3-rutinoside	meta_909	0.953105	0.916486
TEA020004.1_gene	Flavonoid biosynthesis-related genes	Cytochrome P450 86A8 GN=F4I18.5 OS=Arabidopsis thaliana (Mouse-ear cress) PE=2 SV=1	F4I18.5	8.27433	Kaempferol 7-galactoside 3-rutinoside	meta_909	0.953105	0.928944
TEA020014.1_gene	Flavonoid biosynthesis-related genes	Cytochrome P450 82C4 GN=CYP82C4 OS=Arabidopsis thaliana (Mouse-ear cress) PE=2 SV=1	CYP82C4	-3.90752	Kaempferol 7-galactoside 3-rutinoside	meta_909	0.953105	-0.921647
TEA020372.1_gene	Transcription factor-related genes	Nuclear transcription factor Y subunit A-2 GN=F18C1.4 OS=Arabidopsis thaliana (Mouse-ear cress) PE=2 SV=1	F18C1.4	-3.05036	Kaempferol 7-galactoside 3-rutinoside	meta_909	0.953105	-0.965554
TEA020548.1_gene	Transport-related genes	ABC transporter G family member 7 GN=F10A8.20 OS=Arabidopsis thaliana (Mouse-ear cress) PE=2 SV=1	F10A8.20	2.97359	Kaempferol 7-galactoside 3-rutinoside	meta_909	0.953105	0.91518
TEA021047.1_gene	Signaling-related genes	E3 ubiquitin-protein ligase RING1 GN=RING1 OS=Gossypium hirsutum (Upland cotton) PE=1 SV=1	RING1	-3.38445	Kaempferol 7-galactoside 3-rutinoside	meta_909	0.953105	-0.930046
TEA021512.1_gene	Flavonoid biosynthesis-related genes	Cytochrome P450 81D11 GN=CYP81D11 OS=Arabidopsis thaliana (Mouse-ear cress) PE=2 SV=1	CYP81D11	-3.81471	Kaempferol 7-galactoside 3-rutinoside	meta_909	0.953105	-0.92477
TEA021545.1_gene	Transcription factor-related genes	Transcription factor TCP12 GN=F14K14.9 OS=Arabidopsis thaliana (Mouse-ear cress) PE=2 SV=1	F14K14.9	-3.67233	Kaempferol 7-galactoside 3-rutinoside	meta_909	0.953105	-0.944076
TEA021852.1_gene	Transcription factor-related genes	Transcription repressor OFP12 GN=OFP12 OS=Arabidopsis thaliana (Mouse-ear cress) PE=1 SV=1	OFP12	3.61523	Kaempferol 7-galactoside 3-rutinoside	meta_909	0.953105	0.924696
TEA022516.1_gene	Flavonoid biosynthesis-related genes	UDP-glycosyltransferase 89B1 GN=UGT89B1 OS=Arabidopsis thaliana (Mouse-ear cress) PE=2 SV=2	UGT89B1	-2.71717	Kaempferol 7-galactoside 3-rutinoside	meta_909	0.953105	-0.915604
TEA022528.1_gene	Transcription factor-related genes	Transcription factor BIM2 GN=T6L1.19 OS=Arabidopsis thaliana (Mouse-ear cress) PE=1 SV=1	T6L1.19	4.28504	Kaempferol 7-galactoside 3-rutinoside	meta_909	0.953105	0.933528
TEA022710.1_gene	Flavonoid biosynthesis-related genes	UDP-glycosyltransferase 74F2 GN=F18O19.7 OS=Arabidopsis thaliana (Mouse-ear cress) PE=1 SV=1	F18O19.7	-2.62403	Kaempferol 7-galactoside 3-rutinoside	meta_909	0.953105	-0.918898
TEA022729.1_gene	Hormone-related genes	Ethylene-responsive transcription factor ERF011 GN=ERF011 OS=Arabidopsis thaliana (Mouse-ear cress) PE=2 SV=1	ERF011	-2.75827	Kaempferol 7-galactoside 3-rutinoside	meta_909	0.953105	-0.919536
TEA023043.1_gene	Flavonoid biosynthesis-related genes	7-deoxyloganetin glucosyltransferase GN=UGT85A24 OS=Gardenia jasminoides (Cape jasmine) PE=1 SV=1	UGT85A24	-5.41667	Kaempferol 7-galactoside 3-rutinoside	meta_909	0.953105	-0.901982
TEA023233.1_gene	TF-related genes	Probable WRKY transcription factor 28 GN=WRKY28 OS=Arabidopsis thaliana (Mouse-ear cress) PE=2 SV=1	WRKY28	-3.20964	Kaempferol 7-galactoside 3-rutinoside	meta_909	0.953105	-0.909298
TEA023243.1_gene	Flavonoid biosynthesis-related genes	Phenylalanine ammonia-lyase GN=PAL OS=Camellia sinensis (Tea) PE=2 SV=1	PAL	2.65326	Kaempferol 7-galactoside 3-rutinoside	meta_909	0.953105	0.918237
TEA023333.1_gene	Flavonoid biosynthesis-related genes	Chalcone synthase 3 GN=CHS3 OS=Camellia sinensis (Tea) PE=2 SV=1	CHS3	2.81733	Kaempferol 7-galactoside 3-rutinoside	meta_909	0.953105	0.964141
TEA023340.1_gene	Flavonoid biosynthesis-related genes	Chalcone synthase 1 GN=CHS1 OS=Camellia sinensis (Tea) PE=2 SV=1	CHS1	2.15171	Kaempferol 7-galactoside 3-rutinoside	meta_909	0.953105	0.92815
TEA023425.1_gene	Hormone-related genes	Auxin-responsive protein IAA13 GN=IAA13 OS=Arabidopsis thaliana (Mouse-ear cress) PE=1 SV=2	IAA13	-2.71134	Kaempferol 7-galactoside 3-rutinoside	meta_909	0.953105	-0.96736
TEA023433.1_gene	Transport-related genes	Nucleobase-ascorbate transporter 7 GN=NAT7 OS=Arabidopsis thaliana (Mouse-ear cress) PE=2 SV=2	NAT7	3.51655	Kaempferol 7-galactoside 3-rutinoside	meta_909	0.953105	0.914687
TEA023493.1_gene	Hormone-related genes	Ethylene-responsive transcription factor 5 GN=ERF5 OS=Nicotiana tabacum (Common tobacco) PE=2 SV=1	ERF5	-2.48062	Kaempferol 7-galactoside 3-rutinoside	meta_909	0.953105	-0.979349
TEA023584.1_gene	Transcription factor-related genes	Transcription factor MYB34 GN=MSL3.10 OS=Arabidopsis thaliana (Mouse-ear cress) PE=1 SV=1	MSL3.10	9.57792	Kaempferol 7-galactoside 3-rutinoside	meta_909	0.953105	0.969664
TEA023676.1_gene	TF-related genes	GATA transcription factor 5 GN=GATA5 OS=Arabidopsis thaliana (Mouse-ear cress) PE=2 SV=1	GATA5	3.32891	Kaempferol 7-galactoside 3-rutinoside	meta_909	0.953105	0.956837
TEA023870.1_gene	Flavonoid biosynthesis-related genes	Flavonoid 3&apos;,5&apos;-methyltransferase GN=FAOMT OS=Vitis vinifera (Grape) PE=1 SV=1	FAOMT	2.01764	Kaempferol 7-galactoside 3-rutinoside	meta_909	0.953105	0.900929
TEA024080.1_gene	Signaling-related genes	E3 ubiquitin-protein ligase RING1 GN=RING1 OS=Gossypium hirsutum (Upland cotton) PE=1 SV=1	RING1	2.51296	Kaempferol 7-galactoside 3-rutinoside	meta_909	0.953105	0.907115
TEA024241.1_gene	TF-related genes	E2F transcription factor-like E2FE GN=T24C20.40 OS=Arabidopsis thaliana (Mouse-ear cress) PE=2 SV=1	T24C20.40	4.19983	Kaempferol 7-galactoside 3-rutinoside	meta_909	0.953105	0.94096
TEA024433.1_gene	Transport-related genes	Zinc transporter 1 (Precursor) GN=P0518C01.26 OS=Oryza sativa subsp. japonica (Rice) PE=1 SV=1	P0518C01.26	-2.54489	Kaempferol 7-galactoside 3-rutinoside	meta_909	0.953105	-0.900469
TEA024762.1_gene	Flavonoid biosynthesis-related genes	Bifunctional dihydroflavonol 4-reductase/flavanone 4-reductase GN=DFR OS=Malus domestica (Apple) PE=1 SV=1	DFR	-2.88906	Kaempferol 7-galactoside 3-rutinoside	meta_909	0.953105	-0.935516
TEA024836.1_gene	Transcription factor-related genes	Myb-related protein 3R-1 GN=MYB3R-1 OS=Arabidopsis thaliana (Mouse-ear cress) PE=2 SV=1	MYB3R-1	2.20486	Kaempferol 7-galactoside 3-rutinoside	meta_909	0.953105	0.943101
TEA025014.1_gene	Flavonoid biosynthesis-related genes	UDP-glycosyltransferase 91C1 GN=UGT91C1 OS=Arabidopsis thaliana (Mouse-ear cress) PE=2 SV=1	UGT91C1	-2.75092	Kaempferol 7-galactoside 3-rutinoside	meta_909	0.953105	-0.947669
TEA025523.1_gene	Transcription factor-related genes	Transcription factor bHLH79 GN=MRG21.2 OS=Arabidopsis thaliana (Mouse-ear cress) PE=2 SV=1	MRG21.2	2.3785	Kaempferol 7-galactoside 3-rutinoside	meta_909	0.953105	0.942882
TEA025825.1_gene	Transport-related genes	Copper transport protein ATX1 GN=ATX1 OS=Arabidopsis thaliana (Mouse-ear cress) PE=1 SV=1	ATX1	3.0733	Kaempferol 7-galactoside 3-rutinoside	meta_909	0.953105	0.918886
TEA026097.1_gene	Hormone-related genes	AP2-like ethylene-responsive transcription factor AIL5 GN=AIL5 OS=Arabidopsis thaliana (Mouse-ear cress) PE=2 SV=2	AIL5	4.16559	Kaempferol 7-galactoside 3-rutinoside	meta_909	0.953105	0.933858
TEA026458.1_gene	Flavonoid biosynthesis-related genes	Leucoanthocyanidin reductase GN=LAR OS=Desmodium uncinatum (Spanish clover) PE=1 SV=1	LAR	9.77783	Kaempferol 7-galactoside 3-rutinoside	meta_909	0.953105	0.95752
TEA027013.1_gene	Transcription factor-related genes	Transcription repressor OFP13 GN=OFP13 OS=Arabidopsis thaliana (Mouse-ear cress) PE=2 SV=1	OFP13	4.70197	Kaempferol 7-galactoside 3-rutinoside	meta_909	0.953105	0.909496
TEA027083.1_gene	TF-related genes	Probable WRKY transcription factor 70 GN=WRKY70 OS=Arabidopsis thaliana (Mouse-ear cress) PE=2 SV=1	WRKY70	5.88842	Kaempferol 7-galactoside 3-rutinoside	meta_909	0.953105	0.917426
TEA027096.1_gene	Transport-related genes	ABC transporter C family member 9 GN=T2O9.140 OS=Arabidopsis thaliana (Mouse-ear cress) PE=2 SV=2	T2O9.140	3.30742	Kaempferol 7-galactoside 3-rutinoside	meta_909	0.953105	0.975479
TEA027122.1_gene	Transport-related genes	Cation/H(+) antiporter 18 GN=CHX18 OS=Arabidopsis thaliana (Mouse-ear cress) PE=2 SV=1	CHX18	-2.98113	Kaempferol 7-galactoside 3-rutinoside	meta_909	0.953105	-0.973262
TEA027132.1_gene	Signaling-related genes	E3 ubiquitin-protein ligase ATL31 (Precursor) GN=F21A20.130 OS=Arabidopsis thaliana (Mouse-ear cress) PE=1 SV=2	F21A20.130	-4.25828	Kaempferol 7-galactoside 3-rutinoside	meta_909	0.953105	-0.914316
TEA027171.1_gene	TF-related genes	GATA transcription factor 8 GN=GATA8 OS=Arabidopsis thaliana (Mouse-ear cress) PE=2 SV=1	GATA8	3.20611	Kaempferol 7-galactoside 3-rutinoside	meta_909	0.953105	0.962862
TEA027206.1_gene	Transport-related genes	Polyol transporter 5 GN=PLT5 OS=Arabidopsis thaliana (Mouse-ear cress) PE=1 SV=2	PLT5	-3.94262	Kaempferol 7-galactoside 3-rutinoside	meta_909	0.953105	-0.935809
TEA027582.1_gene	Flavonoid biosynthesis-related genes	Leucoanthocyanidin reductase GN=LAR OS=Desmodium uncinatum (Spanish clover) PE=1 SV=1	LAR	9.59956	Kaempferol 7-galactoside 3-rutinoside	meta_909	0.953105	0.915971
TEA027716.1_gene	Transcription factor-related genes	Transcription repressor OFP7 GN=OFP7 OS=Arabidopsis thaliana (Mouse-ear cress) PE=2 SV=1	OFP7	-2.29021	Kaempferol 7-galactoside 3-rutinoside	meta_909	0.953105	-0.926628
TEA027830.1_gene	Transport-related genes	ABC transporter I family member 17 GN=T23K23.21 OS=Arabidopsis thaliana (Mouse-ear cress) PE=2 SV=1	T23K23.21	8.12997	Kaempferol 7-galactoside 3-rutinoside	meta_909	0.953105	0.92245
TEA028105.1_gene	Flavonoid biosynthesis-related genes	Acetyl-CoA-benzylalcohol acetyltransferase GN=BEAT OS=Clarkia breweri (Fairy fans) PE=1 SV=1	BEAT	3.56478	Kaempferol 7-galactoside 3-rutinoside	meta_909	0.953105	0.958389
TEA028274.1_gene	Transport-related genes	ABC transporter B family member 10 GN=F20B24.12 OS=Arabidopsis thaliana (Mouse-ear cress) PE=1 SV=2	F20B24.12	3.33674	Kaempferol 7-galactoside 3-rutinoside	meta_909	0.953105	0.921397
TEA028476.1_gene	Transcription factor-related genes	Myb-related protein Myb4 GN=OSJNBa0073E02.6 OS=Oryza sativa subsp. japonica (Rice) PE=2 SV=2	OSJNBa0073E02.6	3.3063	Kaempferol 7-galactoside 3-rutinoside	meta_909	0.953105	0.98511
TEA028514.1_gene	TF-related genes	AP2/ERF and B3 domain-containing transcription factor RAV1 GN=RAV1 OS=Arabidopsis thaliana (Mouse-ear cress) PE=1 SV=1	RAV1	-2.19226	Kaempferol 7-galactoside 3-rutinoside	meta_909	0.953105	-0.960205
TEA029017.1_gene	Transcription factor-related genes	Transcription factor MYB23 GN=MYB23 OS=Arabidopsis thaliana (Mouse-ear cress) PE=1 SV=1	MYB23	9.17594	Kaempferol 7-galactoside 3-rutinoside	meta_909	0.953105	0.971755
TEA029062.1_gene	Transcription factor-related genes	Transcription factor bHLH77 GN=MYM9.3 OS=Arabidopsis thaliana (Mouse-ear cress) PE=1 SV=1	MYM9.3	2.22263	Kaempferol 7-galactoside 3-rutinoside	meta_909	0.953105	0.925556
TEA029337.1_gene	Flavonoid biosynthesis-related genes	Cytochrome P450 87A3 GN=OSJNBa0088I22.16 OS=Oryza sativa subsp. japonica (Rice) PE=2 SV=3	OSJNBa0088I22.16	-3.83873	Kaempferol 7-galactoside 3-rutinoside	meta_909	0.953105	-0.906745
TEA030009.1_gene	Flavonoid biosynthesis-related genes	Dihydroflavonol-4-reductase GN=DFRA OS=Petunia hybrida (Petunia) PE=2 SV=2	DFRA	-2.27842	Kaempferol 7-galactoside 3-rutinoside	meta_909	0.953105	-0.925363
TEA030062.1_gene	Flavonoid biosynthesis-related genes	Cytochrome P450 76C2 GN=F17K2.10 OS=Arabidopsis thaliana (Mouse-ear cress) PE=2 SV=1	F17K2.10	-2.51253	Kaempferol 7-galactoside 3-rutinoside	meta_909	0.953105	-0.960596
TEA030099.1_gene	Transport-related genes	ABC transporter B family member 9 GN=F15J5.20 OS=Arabidopsis thaliana (Mouse-ear cress) PE=3 SV=2	F15J5.20	2.37654	Kaempferol 7-galactoside 3-rutinoside	meta_909	0.953105	0.966788
TEA030479.1_gene	Signaling-related genes	Light-inducible protein CPRF2 GN=CPRF2 OS=Petroselinum crispum (Parsley) PE=2 SV=2	CPRF2	-3.47849	Kaempferol 7-galactoside 3-rutinoside	meta_909	0.953105	-0.920728
TEA030508.1_gene	Transport-related genes	ABC transporter G family member 32 GN=F12C20.5 OS=Arabidopsis thaliana (Mouse-ear cress) PE=1 SV=1	F12C20.5	7.2862	Kaempferol 7-galactoside 3-rutinoside	meta_909	0.953105	0.910903
TEA030593.1_gene	Transport-related genes	ABC transporter B family member 25 GN=OSJNBb0081K01.19 OS=Oryza sativa subsp. japonica (Rice) PE=2 SV=1	OSJNBb0081K01.19	-3.98081	Kaempferol 7-galactoside 3-rutinoside	meta_909	0.953105	-0.903707
TEA030714.1_gene	Flavonoid biosynthesis-related genes	UDP-glycosyltransferase 87A2 GN=UGT87A2 OS=Arabidopsis thaliana (Mouse-ear cress) PE=1 SV=1	UGT87A2	2.56054	Kaempferol 7-galactoside 3-rutinoside	meta_909	0.953105	0.91749
TEA030827.1_gene	Transport-related genes	Probable polyol transporter 6 GN=PLT6 OS=Arabidopsis thaliana (Mouse-ear cress) PE=2 SV=2	PLT6	-4.44117	Kaempferol 7-galactoside 3-rutinoside	meta_909	0.953105	-0.911804
TEA030955.1_gene	Transcription factor-related genes	Transcription factor bHLH149 GN=T12M4.4 OS=Arabidopsis thaliana (Mouse-ear cress) PE=1 SV=1	T12M4.4	2.12628	Kaempferol 7-galactoside 3-rutinoside	meta_909	0.953105	0.95247
TEA030963.1_gene	Hormone-related genes	Ethylene-responsive transcription factor ERF010 GN=ERF010 OS=Arabidopsis thaliana (Mouse-ear cress) PE=2 SV=1	ERF010	-2.06058	Kaempferol 7-galactoside 3-rutinoside	meta_909	0.953105	-0.9212
TEA031375.1_gene	Flavonoid biosynthesis-related genes	Anthocyanin regulatory C1 protein GN=C1 OS=Zea mays (Maize) PE=2 SV=1	C1	6.91089	Kaempferol 7-galactoside 3-rutinoside	meta_909	0.953105	0.930285
TEA031378.1_gene	Transport-related genes	ABC transporter B family member 1 GN=T1J8.9 OS=Arabidopsis thaliana (Mouse-ear cress) PE=1 SV=1	T1J8.9	2.06008	Kaempferol 7-galactoside 3-rutinoside	meta_909	0.953105	0.922231
TEA031479.1_gene	Flavonoid biosynthesis-related genes	UDP-glycosyltransferase 73C3 GN=UGT73C3 OS=Arabidopsis thaliana (Mouse-ear cress) PE=2 SV=1	UGT73C3	-3.40081	Kaempferol 7-galactoside 3-rutinoside	meta_909	0.953105	-0.942203
TEA031499.1_gene	Transport-related genes	ABC transporter A family member 7 GN=T23J7.110 OS=Arabidopsis thaliana (Mouse-ear cress) PE=3 SV=2	T23J7.110	-3.36277	Kaempferol 7-galactoside 3-rutinoside	meta_909	0.953105	-0.93668
TEA031930.1_gene	Transport-related genes	Nucleobase-ascorbate transporter 6 GN=NAT6 OS=Arabidopsis thaliana (Mouse-ear cress) PE=2 SV=2	NAT6	3.24173	Kaempferol 7-galactoside 3-rutinoside	meta_909	0.953105	0.924093
TEA032897.1_gene	Transcription factor-related genes	Transcription factor bHLH74 GN=T27I1.15 OS=Arabidopsis thaliana (Mouse-ear cress) PE=1 SV=1	T27I1.15	2.90769	Kaempferol 7-galactoside 3-rutinoside	meta_909	0.953105	0.940563
TEA032961.1_gene	Transcription factor-related genes	Putative NAC domain-containing protein 94 GN=ANAC094 OS=Arabidopsis thaliana (Mouse-ear cress) PE=3 SV=1	ANAC094	-3.22375	Kaempferol 7-galactoside 3-rutinoside	meta_909	0.953105	-0.919636
TEA033191.1_gene	Transcription factor-related genes	Transcription repressor MYB4 GN=MYB4 OS=Arabidopsis thaliana (Mouse-ear cress) PE=1 SV=1	MYB4	3.28521	Kaempferol 7-galactoside 3-rutinoside	meta_909	0.953105	0.943854
TEA033283.1_gene	Transcription factor-related genes	Transcriptional activator DEMETER GN=T32M21.160/T32M21.170/T32M21.180 OS=Arabidopsis thaliana (Mouse-ear cress) PE=1 SV=2	T32M21.160/T32M21.170/T32M21.180	3.08121	Kaempferol 7-galactoside 3-rutinoside	meta_909	0.953105	0.925924
TEA033414.1_gene	Flavonoid biosynthesis-related genes	UDP-glycosyltransferase 92A1 GN=UGT92A1 OS=Arabidopsis thaliana (Mouse-ear cress) PE=2 SV=1	UGT92A1	-3.15561	Kaempferol 7-galactoside 3-rutinoside	meta_909	0.953105	-0.929517
TEA033621.1_gene	Transport-related genes	Polyol transporter 5 GN=PLT5 OS=Arabidopsis thaliana (Mouse-ear cress) PE=1 SV=2	PLT5	-2.9327	Kaempferol 7-galactoside 3-rutinoside	meta_909	0.953105	-0.946481
TEA033672.1_gene	Transcription factor-related genes	Myb-related protein Pp1 (Fragment) GN=PP1 OS=Physcomitrella patens subsp. patens (Moss) PE=2 SV=1	PP1	2.16162	Kaempferol 7-galactoside 3-rutinoside	meta_909	0.953105	0.938552
TEA033677.1_gene	Transcription factor-related genes	NAC domain-containing protein 100 GN=NAC100 OS=Arabidopsis thaliana (Mouse-ear cress) PE=2 SV=1	NAC100	-3.50804	Kaempferol 7-galactoside 3-rutinoside	meta_909	0.953105	-0.932438
TEA033890.1_gene	Transcription factor-related genes	NAC transcription factor 25 GN=At1g61110 OS=Arabidopsis thaliana (Mouse-ear cress) PE=2 SV=1	At1g61110	-2.04298	Kaempferol 7-galactoside 3-rutinoside	meta_909	0.953105	-0.907302
TEA034008.1_gene	Flavonoid biosynthesis-related genes	Phenylalanine ammonia-lyase GN=PAL OS=Camellia sinensis (Tea) PE=2 SV=1	PAL	3.00963	Kaempferol 7-galactoside 3-rutinoside	meta_909	0.953105	0.974574
TEA034042.1_gene	Flavonoid biosynthesis-related genes	Chalcone synthase 2 GN=CHS2 OS=Camellia sinensis (Tea) PE=2 SV=1	CHS2	3.60117	Kaempferol 7-galactoside 3-rutinoside	meta_909	0.953105	0.94113
Camellia_sinensis_newGene_15328	Flavonoid biosynthesis-related genes	Cytochrome P450 82C4 OS=Arabidopsis thaliana OX=3702 GN=CYP82C4 PE=2 SV=1	CYP82C4	-3.19448	Kaempferol 7-sophoroside	meta_751	-1.31227	0.967708
Camellia_sinensis_newGene_16248	Flavonoid biosynthesis-related genes	Flavonoid 3&apos;,5&apos;-hydroxylase 1 OS=Petunia hybrida OX=4102 GN=CYP75A1 PE=2 SV=1	CYP75A1	-2.36978	Kaempferol 7-sophoroside	meta_751	-1.31227	0.931359
Camellia_sinensis_newGene_16872	Signaling-related genes	E3 ubiquitin-protein ligase KEG OS=Arabidopsis thaliana OX=3702 GN=KEG PE=1 SV=2	KEG	-2.06118	Kaempferol 7-sophoroside	meta_751	-1.31227	0.983054
Camellia_sinensis_newGene_1891	Transcription factor-related genes	Transcription factor DIVARICATA OS=Antirrhinum majus OX=4151 GN=DIVARICATA PE=2 SV=1	DIVARICATA	2.64979	Kaempferol 7-sophoroside	meta_751	-1.31227	-0.93014
Camellia_sinensis_newGene_19066	Transcription factor-related genes	NAC transcription factor 25 OS=Arabidopsis thaliana OX=3702 GN=NAC025 PE=2 SV=1	NAC025	-2.85905	Kaempferol 7-sophoroside	meta_751	-1.31227	0.968274
Camellia_sinensis_newGene_19339	Hormone-related genes	Auxin-responsive protein SAUR50 OS=Arabidopsis thaliana OX=3702 GN=SAUR50 PE=1 SV=1	SAUR50	2.84683	Kaempferol 7-sophoroside	meta_751	-1.31227	-0.974053
Camellia_sinensis_newGene_21304	Transport-related genes	Probable boron transporter 2 OS=Arabidopsis thaliana OX=3702 GN=BOR2 PE=2 SV=1	BOR2	-5.27186	Kaempferol 7-sophoroside	meta_751	-1.31227	0.947138
Camellia_sinensis_newGene_21630	Hormone-related genes	Ethylene-responsive transcription factor WRI1 OS=Arabidopsis thaliana OX=3702 GN=WRI1 PE=2 SV=1	WRI1	4.22102	Kaempferol 7-sophoroside	meta_751	-1.31227	-0.979368
Camellia_sinensis_newGene_21655	Flavonoid biosynthesis-related genes	Flavonol synthase/flavanone 3-hydroxylase OS=Citrus unshiu OX=55188 GN=FLS PE=1 SV=1	FLS	4.98655	Kaempferol 7-sophoroside	meta_751	-1.31227	-0.907248
Camellia_sinensis_newGene_2203	Transport-related genes	ABC transporter C family member 8 OS=Arabidopsis thaliana OX=3702 GN=ABCC8 PE=2 SV=3	ABCC8	-3.21675	Kaempferol 7-sophoroside	meta_751	-1.31227	0.932666
Camellia_sinensis_newGene_22304	Flavonoid biosynthesis-related genes	Anthocyanidin reductase ((2S)-flavan-3-ol-forming) OS=Vitis vinifera OX=29760 GN=ANR PE=1 SV=1	ANR	-2.56743	Kaempferol 7-sophoroside	meta_751	-1.31227	0.951474
Camellia_sinensis_newGene_23485	Flavonoid biosynthesis-related genes	Uncharacterized acetyltransferase At3g50280 OS=Arabidopsis thaliana OX=3702 GN=At3g50280 PE=3 SV=1	At3g50280	-3.19954	Kaempferol 7-sophoroside	meta_751	-1.31227	0.991202
Camellia_sinensis_newGene_23837	TF-related genes	GATA transcription factor 24 OS=Arabidopsis thaliana OX=3702 GN=GATA24 PE=1 SV=2	GATA24	-2.14172	Kaempferol 7-sophoroside	meta_751	-1.31227	0.985343
Camellia_sinensis_newGene_27303	Transcription factor-related genes	NAC domain-containing protein 40 OS=Arabidopsis thaliana OX=3702 GN=NTL8 PE=1 SV=1	NTL8	2.78864	Kaempferol 7-sophoroside	meta_751	-1.31227	-0.928648
Camellia_sinensis_newGene_28914	Flavonoid biosynthesis-related genes	UDP-glycosyltransferase 92A1 OS=Arabidopsis thaliana OX=3702 GN=UGT92A1 PE=2 SV=1	UGT92A1	3.74505	Kaempferol 7-sophoroside	meta_751	-1.31227	-0.97451
Camellia_sinensis_newGene_33457	Transport-related genes	ABC transporter C family member 8 OS=Arabidopsis thaliana OX=3702 GN=ABCC8 PE=2 SV=3	ABCC8	-3.70994	Kaempferol 7-sophoroside	meta_751	-1.31227	0.900576
Camellia_sinensis_newGene_34692	Transcription factor-related genes	Transcription factor FAMA OS=Arabidopsis thaliana OX=3702 GN=FAMA PE=1 SV=1	FAMA	2.09551	Kaempferol 7-sophoroside	meta_751	-1.31227	-0.971043
Camellia_sinensis_newGene_34953	Flavonoid biosynthesis-related genes	UDP-glycosyltransferase 73C5 OS=Arabidopsis thaliana OX=3702 GN=UGT73C5 PE=2 SV=1	UGT73C5	-3.23966	Kaempferol 7-sophoroside	meta_751	-1.31227	0.946223
Camellia_sinensis_newGene_36419	Transcription factor-related genes	Transcription factor PRE6 OS=Arabidopsis thaliana OX=3702 GN=PRE6 PE=1 SV=1	PRE6	4.78262	Kaempferol 7-sophoroside	meta_751	-1.31227	-0.968933
Camellia_sinensis_newGene_36599	Flavonoid biosynthesis-related genes	Cytochrome P450 711A1 OS=Arabidopsis thaliana OX=3702 GN=CYP711A1 PE=2 SV=1	CYP711A1	-4.22159	Kaempferol 7-sophoroside	meta_751	-1.31227	0.993183
Camellia_sinensis_newGene_36911	Flavonoid biosynthesis-related genes	UDP-glycosyltransferase 73D1 OS=Arabidopsis thaliana OX=3702 GN=UGT73D1 PE=3 SV=1	UGT73D1	-3.61763	Kaempferol 7-sophoroside	meta_751	-1.31227	0.9205
Camellia_sinensis_newGene_38261	Hormone-related genes	Auxin-responsive protein IAA13 OS=Arabidopsis thaliana OX=3702 GN=IAA13 PE=1 SV=2	IAA13	4.16057	Kaempferol 7-sophoroside	meta_751	-1.31227	-0.919496
Camellia_sinensis_newGene_41105	Transport-related genes	ABC transporter D family member 1 OS=Arabidopsis thaliana OX=3702 GN=ABCC1 PE=1 SV=1	ABCC1	2.14051	Kaempferol 7-sophoroside	meta_751	-1.31227	-0.985621
Camellia_sinensis_newGene_42318	Transcription factor-related genes	Transcription factor MYB105 OS=Arabidopsis thaliana OX=3702 GN=MYB105 PE=1 SV=1	MYB105	2.04179	Kaempferol 7-sophoroside	meta_751	-1.31227	-0.964107
Camellia_sinensis_newGene_48310	Transport-related genes	Nuclear transport factor 2B OS=Arabidopsis thaliana OX=3702 GN=NTF2B PE=1 SV=1	NTF2B	2.21558	Kaempferol 7-sophoroside	meta_751	-1.31227	-0.924116
Camellia_sinensis_newGene_49349	Flavonoid biosynthesis-related genes	Cytochrome P450 89A2 OS=Arabidopsis thaliana OX=3702 GN=CYP89A2 PE=2 SV=2	CYP89A2	-5.30771	Kaempferol 7-sophoroside	meta_751	-1.31227	0.947718
TEA000047.1_gene	Transport-related genes	Polyol transporter 5 GN=PLT5 OS=Arabidopsis thaliana (Mouse-ear cress) PE=1 SV=2	PLT5	-2.46723	Kaempferol 7-sophoroside	meta_751	-1.31227	0.971434
TEA000057.1_gene	Flavonoid biosynthesis-related genes	Cytochrome P450 84A1 GN=F23E13.110 OS=Arabidopsis thaliana (Mouse-ear cress) PE=1 SV=1	F23E13.110	-4.06025	Kaempferol 7-sophoroside	meta_751	-1.31227	0.996695
TEA000065.1_gene	Flavonoid biosynthesis-related genes	UDP-glycosyltransferase 92A1 GN=UGT92A1 OS=Arabidopsis thaliana (Mouse-ear cress) PE=2 SV=1	UGT92A1	2.99611	Kaempferol 7-sophoroside	meta_751	-1.31227	-0.94813
TEA000079.1_gene	Flavonoid biosynthesis-related genes	UDP-glycosyltransferase 92A1 GN=UGT92A1 OS=Arabidopsis thaliana (Mouse-ear cress) PE=2 SV=1	UGT92A1	2.70932	Kaempferol 7-sophoroside	meta_751	-1.31227	-0.921239
TEA000134.1_gene	Signaling-related genes	E3 ubiquitin-protein ligase RMA1H1 GN=RMA1H1 OS=Capsicum annuum (Bell pepper) PE=1 SV=1	RMA1H1	-2.59014	Kaempferol 7-sophoroside	meta_751	-1.31227	0.95327
TEA000265.1_gene	Hormone-related genes	Ethylene-responsive transcription factor 4 GN=At3g15210 OS=Arabidopsis thaliana (Mouse-ear cress) PE=1 SV=1	At3g15210	2.05059	Kaempferol 7-sophoroside	meta_751	-1.31227	-0.95953
TEA000294.1_gene	Transcription factor-related genes	Transcription factor AS1 GN=F13M22.13 OS=Arabidopsis thaliana (Mouse-ear cress) PE=1 SV=1	F13M22.13	5.56254	Kaempferol 7-sophoroside	meta_751	-1.31227	-0.975448
TEA000296.1_gene	Signaling-related genes	E3 ubiquitin-protein ligase ORTHRUS 2 GN=F12K22.14 OS=Arabidopsis thaliana (Mouse-ear cress) PE=1 SV=1	F12K22.14	2.32134	Kaempferol 7-sophoroside	meta_751	-1.31227	-0.940309
TEA000421.1_gene	Transcription factor-related genes	Transcription factor HBI1 GN=T30D6.19 OS=Arabidopsis thaliana (Mouse-ear cress) PE=1 SV=3	T30D6.19	2.12311	Kaempferol 7-sophoroside	meta_751	-1.31227	-0.943962
TEA000501.1_gene	Flavonoid biosynthesis-related genes	Uncharacterized acetyltransferase At3g50280 GN=At3g50280 OS=Arabidopsis thaliana (Mouse-ear cress) PE=3 SV=1	At3g50280	-2.41212	Kaempferol 7-sophoroside	meta_751	-1.31227	0.984455
TEA000510.1_gene	Flavonoid biosynthesis-related genes	Uncharacterized acetyltransferase At3g50280 GN=At3g50280 OS=Arabidopsis thaliana (Mouse-ear cress) PE=3 SV=1	At3g50280	-2.02248	Kaempferol 7-sophoroside	meta_751	-1.31227	0.957358
TEA000625.1_gene	Flavonoid biosynthesis-related genes	Cytochrome P450 81D11 GN=CYP81D11 OS=Arabidopsis thaliana (Mouse-ear cress) PE=2 SV=1	CYP81D11	2.42938	Kaempferol 7-sophoroside	meta_751	-1.31227	-0.911145
TEA000644.1_gene	Hormone-related genes	Auxin-binding protein ABP20 (Precursor) GN=ABP20 OS=Prunus persica (Peach) PE=2 SV=1	ABP20	-2.45704	Kaempferol 7-sophoroside	meta_751	-1.31227	0.972372
TEA000759.1_gene	Transport-related genes	Probable boron transporter 2 GN=BOR2 OS=Arabidopsis thaliana (Mouse-ear cress) PE=2 SV=1	BOR2	4.06282	Kaempferol 7-sophoroside	meta_751	-1.31227	-0.970962
TEA000808.1_gene	Transport-related genes	Nucleobase-ascorbate transporter 12 GN=NAT12 OS=Arabidopsis thaliana (Mouse-ear cress) PE=1 SV=3	NAT12	2.22083	Kaempferol 7-sophoroside	meta_751	-1.31227	-0.979076
TEA000976.1_gene	Transcription factor-related genes	Transcription factor MYB12 GN=T30B22.24 OS=Arabidopsis thaliana (Mouse-ear cress) PE=2 SV=1	T30B22.24	2.2615	Kaempferol 7-sophoroside	meta_751	-1.31227	-0.985227
TEA001106.1_gene	Transport-related genes	ABC transporter G family member 22 GN=F15M7.6 OS=Arabidopsis thaliana (Mouse-ear cress) PE=1 SV=1	F15M7.6	2.41758	Kaempferol 7-sophoroside	meta_751	-1.31227	-0.969535
TEA001206.1_gene	Transcription factor-related genes	Transcription factor bHLH48 GN=MHK10.2 OS=Arabidopsis thaliana (Mouse-ear cress) PE=2 SV=1	MHK10.2	4.17575	Kaempferol 7-sophoroside	meta_751	-1.31227	-0.97802
TEA001398.1_gene	Hormone-related genes	Ethylene-responsive transcription factor WIN1 GN=F9L1.31 OS=Arabidopsis thaliana (Mouse-ear cress) PE=2 SV=1	F9L1.31	8.44758	Kaempferol 7-sophoroside	meta_751	-1.31227	-0.928676
TEA001523.1_gene	Transcription factor-related genes	Transcription factor IBH1 GN=MFL8.8 OS=Arabidopsis thaliana (Mouse-ear cress) PE=1 SV=1	MFL8.8	-3.2196	Kaempferol 7-sophoroside	meta_751	-1.31227	0.900569
TEA001544.1_gene	Flavonoid biosynthesis-related genes	Cytochrome P450 76C4 GN=CYP76C4 OS=Arabidopsis thaliana (Mouse-ear cress) PE=3 SV=1	CYP76C4	-6.19017	Kaempferol 7-sophoroside	meta_751	-1.31227	0.949528
TEA001604.1_gene	Hormone-related genes	Ethylene-responsive transcription factor ERF114 GN=ERF114 OS=Arabidopsis thaliana (Mouse-ear cress) PE=2 SV=1	ERF114	-4.58809	Kaempferol 7-sophoroside	meta_751	-1.31227	0.936076
TEA001731.1_gene	Hormone-related genes	Ethylene-responsive transcription factor CRF4 GN=T13J8.60 OS=Arabidopsis thaliana (Mouse-ear cress) PE=1 SV=2	T13J8.60	2.07674	Kaempferol 7-sophoroside	meta_751	-1.31227	-0.945616
TEA001808.1_gene	Flavonoid biosynthesis-related genes	Acetyl-CoA-benzylalcohol acetyltransferase GN=BEAT OS=Clarkia breweri (Fairy fans) PE=1 SV=1	BEAT	5.53203	Kaempferol 7-sophoroside	meta_751	-1.31227	-0.922959
TEA001941.1_gene	Transcription factor-related genes	Transcription repressor OFP8 GN=OFP8 OS=Arabidopsis thaliana (Mouse-ear cress) PE=2 SV=1	OFP8	-6.65127	Kaempferol 7-sophoroside	meta_751	-1.31227	0.940693
TEA002102.1_gene	Transcription factor-related genes	Nuclear transcription factor Y subunit C-9 GN=F7G19.16 OS=Arabidopsis thaliana (Mouse-ear cress) PE=2 SV=1	F7G19.16	-2.53849	Kaempferol 7-sophoroside	meta_751	-1.31227	0.979188
TEA002126.1_gene	Hormone-related genes	Auxin-binding protein ABP19a (Precursor) GN=ABP19A OS=Prunus persica (Peach) PE=3 SV=1	ABP19A	7.27448	Kaempferol 7-sophoroside	meta_751	-1.31227	-0.963243
TEA002164.1_gene	Signaling-related genes	E3 ubiquitin-protein ligase ATL4 GN=F27H5_10 OS=Arabidopsis thaliana (Mouse-ear cress) PE=1 SV=1	F27H5_10	4.4701	Kaempferol 7-sophoroside	meta_751	-1.31227	-0.979463
TEA002399.1_gene	Transcription factor-related genes	Transcription factor MYB86 GN=F21E10.4 OS=Arabidopsis thaliana (Mouse-ear cress) PE=2 SV=1	F21E10.4	3.93629	Kaempferol 7-sophoroside	meta_751	-1.31227	-0.972712
TEA002415.1_gene	Transport-related genes	ABC transporter B family member 2 (Precursor) GN=F20B18.70 OS=Arabidopsis thaliana (Mouse-ear cress) PE=1 SV=3	F20B18.70	3.34133	Kaempferol 7-sophoroside	meta_751	-1.31227	-0.976036
TEA002418.1_gene	Flavonoid biosynthesis-related genes	7-deoxyloganetin glucosyltransferase GN=UGT85A24 OS=Gardenia jasminoides (Cape jasmine) PE=1 SV=1	UGT85A24	2.35992	Kaempferol 7-sophoroside	meta_751	-1.31227	-0.966396
TEA002676.1_gene	Transport-related genes	ABC transporter G family member 31 GN=F23F1.14 OS=Arabidopsis thaliana (Mouse-ear cress) PE=1 SV=1	F23F1.14	-5.45785	Kaempferol 7-sophoroside	meta_751	-1.31227	0.992288
TEA003052.1_gene	Hormone-related genes	Ethylene-responsive transcription factor ERF114 GN=ERF114 OS=Arabidopsis thaliana (Mouse-ear cress) PE=2 SV=1	ERF114	-5.79987	Kaempferol 7-sophoroside	meta_751	-1.31227	0.959585
TEA003064.1_gene	Transport-related genes	ABC transporter B family member 2 (Precursor) GN=F20B18.70 OS=Arabidopsis thaliana (Mouse-ear cress) PE=1 SV=3	F20B18.70	7.05049	Kaempferol 7-sophoroside	meta_751	-1.31227	-0.95911
TEA003077.1_gene	TF-related genes	Probable WRKY transcription factor 72 GN=WRKY72 OS=Arabidopsis thaliana (Mouse-ear cress) PE=2 SV=1	WRKY72	-6.87234	Kaempferol 7-sophoroside	meta_751	-1.31227	0.907537
TEA003334.1_gene	Transcription factor-related genes	Transcription factor LUX GN=F12A12.160 OS=Arabidopsis thaliana (Mouse-ear cress) PE=1 SV=1	F12A12.160	4.84475	Kaempferol 7-sophoroside	meta_751	-1.31227	-0.968638
TEA003794.1_gene	Transcription factor-related genes	Transcription factor LUX GN=F12A12.160 OS=Arabidopsis thaliana (Mouse-ear cress) PE=1 SV=1	F12A12.160	2.54934	Kaempferol 7-sophoroside	meta_751	-1.31227	-0.950748
TEA003805.1_gene	Flavonoid biosynthesis-related genes	Flavonoid 3&apos;,5&apos;-hydroxylase 1 GN=CYP75A1 OS=Petunia hybrida (Petunia) PE=2 SV=1	CYP75A1	-2.39334	Kaempferol 7-sophoroside	meta_751	-1.31227	0.950033
TEA003831.1_gene	Transport-related genes	Probable inorganic phosphate transporter 1-9 GN=PHT1-9 OS=Arabidopsis thaliana (Mouse-ear cress) PE=2 SV=1	PHT1-9	-3.69317	Kaempferol 7-sophoroside	meta_751	-1.31227	0.905694
TEA003908.1_gene	Hormone-related genes	Auxin transporter-like protein 3 GN=LAX3 OS=Medicago truncatula (Barrel medic) PE=2 SV=1	LAX3	2.8948	Kaempferol 7-sophoroside	meta_751	-1.31227	-0.982495
TEA003971.1_gene	Signaling-related genes	E3 ubiquitin-protein ligase At4g11680 GN=At4g11680 OS=Arabidopsis thaliana (Mouse-ear cress) PE=2 SV=1	At4g11680	2.44957	Kaempferol 7-sophoroside	meta_751	-1.31227	-0.951222
TEA004486.1_gene	Flavonoid biosynthesis-related genes	UDP-glycosyltransferase 74B1 GN=UGT74B1 OS=Arabidopsis thaliana (Mouse-ear cress) PE=1 SV=1	UGT74B1	3.04376	Kaempferol 7-sophoroside	meta_751	-1.31227	-0.958758
TEA004508.1_gene	Flavonoid biosynthesis-related genes	Cytochrome P450 78A3 GN=CYP78A3 OS=Glycine max (Soybean) PE=2 SV=1	CYP78A3	-5.17397	Kaempferol 7-sophoroside	meta_751	-1.31227	0.921228
TEA004629.1_gene	Transport-related genes	Polyol transporter 5 GN=PLT5 OS=Arabidopsis thaliana (Mouse-ear cress) PE=1 SV=2	PLT5	-4.0096	Kaempferol 7-sophoroside	meta_751	-1.31227	0.96035
TEA004680.1_gene	TF-related genes	GATA transcription factor 9 GN=GATA9 OS=Arabidopsis thaliana (Mouse-ear cress) PE=2 SV=1	GATA9	5.20132	Kaempferol 7-sophoroside	meta_751	-1.31227	-0.925329
TEA004707.1_gene	Transcription factor-related genes	Transcription factor BPE GN=T30E16.21 OS=Arabidopsis thaliana (Mouse-ear cress) PE=2 SV=1	T30E16.21	2.54687	Kaempferol 7-sophoroside	meta_751	-1.31227	-0.978915
TEA004834.1_gene	Flavonoid biosynthesis-related genes	UDP-glycosyltransferase 74F2 GN=F18O19.7 OS=Arabidopsis thaliana (Mouse-ear cress) PE=1 SV=1	F18O19.7	-4.46549	Kaempferol 7-sophoroside	meta_751	-1.31227	0.997831
TEA005008.1_gene	Flavonoid biosynthesis-related genes	UDP-glycosyltransferase 73C3 GN=UGT73C3 OS=Arabidopsis thaliana (Mouse-ear cress) PE=2 SV=1	UGT73C3	-2.11041	Kaempferol 7-sophoroside	meta_751	-1.31227	0.967696
TEA005142.1_gene	Transcription factor-related genes	WRKY transcription factor 6 GN=WRKY6 OS=Arabidopsis thaliana (Mouse-ear cress) PE=1 SV=1	WRKY6	-4.20596	Kaempferol 7-sophoroside	meta_751	-1.31227	0.961796
TEA005596.1_gene	Transport-related genes	GABA transporter 1 GN=T23G18.9 OS=Arabidopsis thaliana (Mouse-ear cress) PE=1 SV=1	T23G18.9	-2.2606	Kaempferol 7-sophoroside	meta_751	-1.31227	0.978616
TEA006010.1_gene	Transcription factor-related genes	Transcription factor bHLH62 GN=F21O3.5 OS=Arabidopsis thaliana (Mouse-ear cress) PE=2 SV=1	F21O3.5	2.22433	Kaempferol 7-sophoroside	meta_751	-1.31227	-0.933752
TEA006182.1_gene	Hormone-related genes	Ethylene-responsive transcription factor 4 GN=ERF4 OS=Nicotiana sylvestris (Wood tobacco) PE=2 SV=1	ERF4	2.06708	Kaempferol 7-sophoroside	meta_751	-1.31227	-0.953708
TEA006379.1_gene	Hormone-related genes	Auxin-responsive protein IAA16 GN=IAA16 OS=Arabidopsis thaliana (Mouse-ear cress) PE=1 SV=1	IAA16	-5.93401	Kaempferol 7-sophoroside	meta_751	-1.31227	0.927033
TEA006586.1_gene	TF-related genes	Probable WRKY transcription factor 75 GN=WRKY75 OS=Arabidopsis thaliana (Mouse-ear cress) PE=2 SV=1	WRKY75	-7.21043	Kaempferol 7-sophoroside	meta_751	-1.31227	0.997037
TEA006592.1_gene	Transcription factor-related genes	Nuclear transcription factor Y subunit C-5 GN=NFYC5 OS=Arabidopsis thaliana (Mouse-ear cress) PE=2 SV=1	NFYC5	2.67193	Kaempferol 7-sophoroside	meta_751	-1.31227	-0.955383
TEA006643.1_gene	Flavonoid biosynthesis-related genes	Flavonol synthase/flavanone 3-hydroxylase GN=FLS OS=Citrus unshiu (Satsuma mandarin) PE=1 SV=1	FLS	3.03214	Kaempferol 7-sophoroside	meta_751	-1.31227	-0.955087
TEA006699.1_gene	Flavonoid biosynthesis-related genes	UDP-glycosyltransferase 87A1 GN=UGT87A1 OS=Arabidopsis thaliana (Mouse-ear cress) PE=2 SV=1	UGT87A1	-2.41326	Kaempferol 7-sophoroside	meta_751	-1.31227	0.930366
TEA006704.1_gene	Flavonoid biosynthesis-related genes	UDP-glycosyltransferase 87A2 GN=UGT87A2 OS=Arabidopsis thaliana (Mouse-ear cress) PE=1 SV=1	UGT87A2	4.22887	Kaempferol 7-sophoroside	meta_751	-1.31227	-0.972794
TEA006724.1_gene	Hormone-related genes	Auxin-induced protein 22B GN=AUX22B OS=Vigna radiata var. radiata (Mung bean) PE=2 SV=1	AUX22B	3.28106	Kaempferol 7-sophoroside	meta_751	-1.31227	-0.955791
TEA007092.1_gene	Flavonoid biosynthesis-related genes	Isoflavone 2&apos;-hydroxylase GN=CYP81E1 OS=Glycyrrhiza echinata (Licorice) PE=1 SV=2	CYP81E1	-3.39357	Kaempferol 7-sophoroside	meta_751	-1.31227	0.960413
TEA007093.1_gene	Flavonoid biosynthesis-related genes	Isoflavone 2&apos;-hydroxylase GN=CYP81E1 OS=Glycyrrhiza echinata (Licorice) PE=1 SV=2	CYP81E1	-4.35082	Kaempferol 7-sophoroside	meta_751	-1.31227	0.926675
TEA007439.1_gene	Transport-related genes	Cationic amino acid transporter 6, chloroplastic (Precursor) GN=CAT6 OS=Arabidopsis thaliana (Mouse-ear cress) PE=2 SV=1	CAT6	-3.9883	Kaempferol 7-sophoroside	meta_751	-1.31227	0.911783
TEA007463.1_gene	Flavonoid biosynthesis-related genes	Cytochrome P450 704C1 GN=CYP704C1 OS=Pinus taeda (Loblolly pine) PE=2 SV=1	CYP704C1	2.21129	Kaempferol 7-sophoroside	meta_751	-1.31227	-0.942344
[truncated: 2,268 more rows]
