# Supplementary material for: An Integrated Metabolome and Transcriptome Analysis Reveal the Regulation Mechanisms of Flavonoid Biosynthesis in a Purple Tea Plant Cultivar
Source: Front Plant Sci. 2022 May 19;13:880227. doi: 10.3389/fpls.2022.880227 (PMC9161209; doi:10.3389/fpls.2022.880227)
Supplement: Supplementary file 5 [file Table_5.XLSX]

## Sheet: Sheet1
Table S5. Primer list used in qRT-PCR analysis
Symbol by Swiss-Prot	Forward	Reverse
NAC008	5'GTTACCTGCGGGAGTGAAGTTTG3'	5' AGCTTATTATGAGGAGCATCCAACC 3'
NAC86	5' AGTGAGGCTGTGACCGTCTCTG 3'	5' GAAGTAACCGGGCTCGAAAAAT 3'
MYB23	5' AAGAAAGCACGCCTGAGAAAACT 3'	5' CAAGCATAAACTCTCCGTCTCCAC 3'
PAL	5' AGGAGGTGAAGAAGATGGTAGCG 3'	5' CCACTTGTGATATGGTCAAGGTCTC 3'
4CL	5'CAAGGATTTTATTGCCAGACAGGT 3'	5' CTTGCCAGGAGCATTTTTAGGTAT3'
F3H	5' GCTGTGGGTGGTGATGACTTGA 3'	5' CTGGGACTTCATTTGGGACAAG 3'
DFR	5' TGAGAGCAGCATTGATCTTGTGTC 3'	5' AGAGAACTTGAACGCTTGTTGGAA 3'
LAR	5' CGGTTCATTTCCGACCATCTT 3'	5' ACAGTGAGCCTGGGGAGCATA 3'
FLS	5' CTCGGAGTTGAACCTCACACTGA 3'	5' TGACAGCTACCCAATTACCGTCTT 3'
CHS	5' GTGGAATTGAAGTTGGCCCTTAA 3'	5' AGTGGTCTTGAGTCCTTTCTTTGCT 3'
GADPH	5' CAGCATTGGAAAAGGAAGTAAAACC 3'	5' TGACATACAGCACGATACAGGAGC 3'
